# Supplementary material for: Proteomic characterization and comparison of ram (Ovis aries) and buck (Capra hircus) spermatozoa proteome using a data independent acquisition mass spectometry (DIA-MS) approach
Source: PLoS One. 2020 Feb 13;15(2):e0228656. doi: 10.1371/journal.pone.0228656 (PMC7018057; doi:10.1371/journal.pone.0228656)
Supplement: S1 Table — (XLSX) [file pone.0228656.s001.xlsx]

## Sheet: S1 Table 
S1 Table. Proteins identified via data dependent acquisition (DDA).
Protein Accession	Protein Description	Gene name	Species	Peptides	Unique peptides	Sequence coverage [%]	Mol. weight [kDa]	Score
A2SW69	Annexin A2	ANXA2	Ovis aries	5	5	17.4	38.612	45.41
W5Q3A2	Uncharacterized	NA	Ovis aries	4	4	12.9	41.885	10.122
W5P7W2	Uncharacterized	SDF4	Ovis aries	1	1	2.6	40.385	1.6082
D5HKJ4	40S ribosomal protein SA	RPSA	Ovis aries	5	5	22	32.884	29.23
B1A8Z2	Calcium and integrin-binding protein 1	CIB1	Ovis aries	1	1	7.9	21.728	1.7322
B2LU20	Sideroflexin-1	SFXN1	Ovis aries	1	1	4	35.581	1.9264
C7A278	Calcium and integrin-binding family member 4	CIB4	Ovis aries	1	1	6.5	21.679	2.1873
O18751	Glycogen phosphorylase, muscle form	PYGM	Ovis aries	1	1	1	97.306	1.4205
W5PCP8	Biglycan	BGN	Ovis aries	1	1	3.8	41.59	3.5632
W5QAA1	14-3-3 protein sigma	SFN	Ovis aries	3	1	13.7	27.823	1.3022
O77727	Keratin, type I cytoskeletal 15	KRT15	Ovis aries	4	1	12.1	48.769	4.1538
U3M525	NADH-ubiquinone oxidoreductase chain 1	ND1	Ovis aries	4	4	11.9	35.895	13.185
U3M4Z4	NADH-ubiquinone oxidoreductase chain 2	ND2	Ovis aries	2	1	7.5	39.158	2.3054
S6B559	Cytochrome c oxidase subunit 1	CO1	Capra hircus	3	3	9.6	44.543	33.794
O78751	ATP synthase protein 8	MT-ATP8	Ovis aries	1	1	19.7	7.9104	7.9588
A0A023NFF2	NADH-ubiquinone oxidoreductase chain 4	ND4	Capra hircus	4	4	12.3	45.558	42.433
P00349	6-phosphogluconate dehydrogenase, decarboxylating	PGD	Ovis aries	3	3	9.9	52.969	19.482
P00922	Carbonic anhydrase 2	CA2	Ovis aries	3	3	21.5	29.211	5.5145
P02075	Hemoglobin subunit beta	HBB	Ovis aries	5	1	40.7	16.073	41.925
A0A0F6YEG8	Epsilon I beta-globin	N/A	Ovis aries	3	1	25.9	16.086	2.7941
W5QG59	Sodium/potassium-transporting ATPase subunit alpha	ATP1A1	Ovis aries	8	2	8.9	110.82	4.0008
P07846	Sorbitol dehydrogenase	SORD	Ovis aries	7	1	28.5	37.83	27.115
Q6Q292	Ubq-S27a protein	N/A	Ovis aries	2	2	28.1	10.198	54.72
B3VHM9	Albumin	N/A	Capra hircus	3	1	4.3	66.312	2.3092
W5PY53	Ferritin	FTH1	Ovis aries	2	2	12.5	17.013	3.8907
W0FC14	Cytochrome b	CYTB	Ovis aries	2	1	11.7	18.474	1.4633
P29330	Adrenodoxin	FDX1	Ovis aries	2	2	13.3	14.014	4.2148
P43477	Dipeptidase 1	DPEP1	Ovis aries	1	1	5.1	45.096	49.549
P47843	Solute carrier family 2, facilitated glucose transporter member 3	SLC2A3	Ovis aries	6	6	13.2	54.194	81.969
P51977	Retinal dehydrogenase 1	ALDH1A1	Ovis aries	5	5	14.8	54.824	35.793
H9C7X2	Prion protein	N/A	Ovis aries	2	2	32.6	10.033	1.9935
I6W7A2	Beta-actin	ACTB	Capra hircus	12	5	46.4	41.592	323.31
W5PRN8	14-3-3 protein epsilon	YWHAE	Ovis aries	4	2	23.8	26.649	13.034
P67829	Casein kinase I isoform alpha	CSNK1A1	Ovis aries	7	7	23.7	37.567	106.21
P67833	Sperm protamine P1	PRM1	Capra hircus	1	1	13.7	6.8432	1.5785
W5P8I3	Uncharacterized	LOC101105553	Ovis aries	4	4	34.3	14.326	28.432
Q09YI3	Ankyrin repeat, SAM and basic leucine zipper domain-containing protein 1	ASZ1	Ovis aries	1	1	3.2	53.119	2.5165
Q09YJ2	Testin	TES	Ovis aries	1	1	3.6	47.992	10.819
Q1ZZU7	Macrophage migration inhibitory factor	MIF	Ovis aries	3	3	35.7	12.343	33.235
Q2TCH3	ATP-citrate synthase	ACLY	Ovis aries	14	14	18.6	120.93	52.422
A0A0P0JZQ2	ATP synthase subunit a	ATP6	Capra hircus	2	2	17	14.936	2.7001
A0A1S6YF37	NADH-ubiquinone oxidoreductase chain 2	ND2	Capra hircus	2	1	4.8	35.407	2.0797
W5QHN3	Alpha-1,4 glucan phosphorylase	PYGL	Ovis aries	2	2	3.1	88.408	2.0209
W5PDN2	Acidic leucine-rich nuclear phosphoprotein 32 family member B	ANP32B	Ovis aries	2	2	10.2	28.917	3.1487
W5Q9P7	Cofilin-1	CFL1	Ovis aries	4	4	25.5	18.387	7.6251
A3QP67	Beta-2-microglobulin	B2M	Ovis aries	1	1	28.6	4.1276	1.4209
W5QCD6	Isocitrate dehydrogenase [NADP]	IDH1	Ovis aries	5	4	16.7	46.733	10.249
W5P5I7	Calmodulin	CALM2	Ovis aries	7	7	53.4	16.706	238.61
Q70IB1	Inactive ribonuclease-like protein 10	RNASE10	Ovis aries	2	2	8.5	23.486	2.773
W5NRY9	Beta-1,3-galactosyl-O-glycosyl-glycoprotein beta-1,6-N-acetylglucosaminyltransferase 3	GCNT3	Ovis aries	1	1	3	50.921	2.5066
Q8HY31	Uroporphyrinogen decarboxylase	UROD	Ovis aries	1	1	3.5	40.811	3.6688
W5NQV6	1-acyl-sn-glycerol-3-phosphate acyltransferase	AGPAT1	Ovis aries	1	1	7.3	32.104	2.9775
W5P925	cAMP-dependent protein kinase catalytic subunit alpha	PRKACA	Ovis aries	6	2	23.8	40.485	102.02
W5PUH7	Uncharacterized	N/A	Ovis aries	3	3	23.3	22.566	60.788
W5NSB0	Uncharacterized	HSPA2	Ovis aries	15	9	34	69.808	200.77
W5QB78	Uncharacterized	N/A	Ovis aries	1	1	35.9	4.3229	4.8869
A0A023NDE1	NADH-ubiquinone oxidoreductase chain 5	ND5	Capra hircus	8	3	17.4	64.201	7.0875
A0A023NEP0	Cytochrome c oxidase subunit 2	COX2	Capra hircus	5	1	35.9	23.56	290.17
A0A059U0U0	Beta-defensin	N/A	Capra hircus	1	1	15.6	7.639	3.4667
A0A059U1E3	Lipocalin 8	N/A	Capra hircus	1	1	8.1	19.382	1.8924
A0A059U2L0	Beta-defensin	N/A	Capra hircus	1	1	11.8	9.7333	2.5325
W5NUE4	Uncharacterized	N/A	Ovis aries	2	2	26.4	9.602	5.5366
W5PBB5	Uncharacterized	CTSF	Ovis aries	8	8	23.5	50.893	129.48
W5P906	Uncharacterized	DPP4	Ovis aries	5	5	7.2	88.443	6.15
W5PAM5	Retinol binding protein 1	RBP1	Ovis aries	2	2	13.3	15.822	1.623
W5PA19	Uncharacterized	BPIFA1	Ovis aries	4	4	23.9	25.67	13.039
A0A097C2Y8	Peptidyl-prolyl cis-trans isomerase	PPIB	Capra hircus	2	2	11.1	23.729	4.1202
W5PQC5	60S acidic ribosomal protein P0	RPLP0	Ovis aries	3	3	13.4	33.998	7.4883
W5P3B5	Uncharacterized	N/A	Ovis aries	3	1	12.2	27.751	3.1028
W5PR48	Hypoxanthine phosphoribosyltransferase	HPRT1	Ovis aries	4	4	21.6	24.674	7.2412
A0A097GTW7	Progesterone receptor membrane component 1	PGRMC1	Ovis aries	2	1	11.9	21.632	5.6967
A0A097P8R4	Glycogen synthase kinase-3 beta variant 1	GSK3B1	Capra hircus	7	5	23.3	46.717	12.625
A0A0A0U925	Mitofusin 2	MFN2	Capra hircus	1	1	2	80.969	2.7888
A0A0A7AKJ5	NADH-ubiquinone oxidoreductase chain 5	ND5	Ovis aries	9	4	17.5	68.411	177.96
A0A0D3RWY9	Eukaryotic translation initiation factor 2 subunit 3 structural gene Y-linked	Eif2s3y	Capra hircus	1	1	2.3	51.176	2.6254
A0A0G3VSP3	Signal transducer and activator of transcription	STAT3	Capra hircus	2	2	3.5	88.099	3.1523
M1LF60	Beta-1,4 N-acetylgalactosaminyltransferase 2	B4GALNT2	Ovis aries	2	2	3.8	57.443	1.3412
W5NPL9	Elongation factor 1-delta	EEF1D	Ovis aries	5	5	21.8	31.063	11.167
W5P6D8	Uncharacterized	RPRD1A	Ovis aries	1	1	4.8	35.719	1.7738
A0A0M4AT35	Sperm equatorial segment protein 1	spesp1	Ovis aries	11	11	41.3	40.837	323.31
A0A0M4P4J5	G protein s polypeptide	N/A	Ovis aries	2	2	9	24.777	2.5877
A0A0M5KTR5	IZUMO family member 2	Izumo2	Ovis aries	5	2	21.7	25.221	18.438
A0A0N9FHX0	Mitochondrial TFAM	N/A	Capra hircus	5	1	20.3	28.802	6.922
A0A0P0KLF3	Cytochrome c oxidase subunit 2	COII	Ovis aries	3	1	24.1	20.246	11.936
W5QH40	Phosphoinositide phospholipase C	PLCZ1	Ovis aries	10	1	22.7	73.559	83.519
A0A140C4Q7	Tissue inhibitor of metalloproteinase 3 protein	Timp3	Capra hircus	3	3	17.1	24.131	8.516
A0A1Q1N997	Proteasome subunit beta	PSMB1	Capra hircus	4	4	25.3	26.362	109.18
A1YZ37	Microsomal glutathione S-transferase 3	N/A	Capra hircus	2	2	17.1	16.855	12.726
A1Z181	Bodhesin-2	Bdh-2	Capra hircus	6	1	53.3	11.664	41.777
A1Z182	Bodhesin-3	Bdh-3	Capra hircus	6	1	53.3	11.653	2.262
W5QJB1	Uncharacterized	BSP5L	Ovis aries	3	3	34.7	14.252	12.162
A4UTS9	Nuclease sensitive element binding protein 1	NSEP1	Ovis aries	1	1	2.8	32.763	1.5338
W5P8R0	Uncharacterized	NDUFA4	Ovis aries	1	1	14.6	9.3547	5.7855
B0FZM6	Translationally-controlled 1	N/A	Ovis aries	1	1	6.3	12.908	1.3992
A5JST5	NADH dehydrogenase (Ubiquinone) Fe-S protein 7	NDUFS7	Capra hircus	2	2	12	19.809	25.964
A5JSV6	Ras-related C3 botulinum toxin substrate 1	RAC1	Ovis aries	1	1	10.6	14.938	2.8723
A6N8T1	Slit2	N/A	Ovis aries	1	1	12	15.138	4.774
A7UHZ2	Proteasome 26S non-ATPase subunit 4	PSMD4	Ovis aries	4	4	12.2	40.784	16.988
A8D245	Non-specific serine/threonine protein kinase	N/A	Ovis aries	1	1	3.1	62.302	2.3836
A8DR93	Heat shock protein 90 alpha family class A member 1	HSPCA	Ovis aries	11	11	22.5	84.73	105.01
W5Q0H3	Uncharacterized	CAPN2	Ovis aries	2	2	5.7	69.189	4.1653
W5PL52	Uncharacterized	GHITM	Ovis aries	3	3	12.5	37.014	34.445
I1W1N4	Ras-related protein Rab-11B	RAB11B	Capra hircus	4	4	21.6	24.488	240.08
A9UFM4	Hormone sensitive lipase	HSL	Capra hircus	17	1	31.4	81.569	1.505
B2GMB1	Cytochrome c oxidase subunit 2	COII	Ovis aries	4	0	28.9	22.267	3.2566
G1DFT3	Splicing factor	SFRS3	Capra hircus	1	1	7.3	14.062	1.8714
B0FZM0	Ribosomal protein L14-like protein	N/A	Ovis aries	1	1	8.4	13.8	2.6146
B0FZM4	Myosin light chain 6	N/A	Ovis aries	3	3	25.2	15.991	5.5894
B0FZM8	Poly(A) binding protein cytoplasmic 1	PABPC1	Ovis aries	2	2	4.5	31.803	4.1933
B0LRM7	60S ribosomal protein L6	N/A	Ovis aries	2	2	14.2	20.367	8.7872
B0LRP3	Seryl-tRNA synthetase	N/A	Ovis aries	1	1	6.1	28.05	4.2079
B0LXL2	Tetraspanin	N/A	Capra hircus	1	1	11.5	25.223	44.315
W5QC89	Beta-hexosaminidase	HEXA	Ovis aries	4	4	9.1	60.3	6.1625
B2LSM7	Alpha-galactosidase	N/A	Ovis aries	2	2	7.3	46.369	6.5922
B2LU23	DFP	N/A	Ovis aries	2	2	8.9	22.607	1.5496
B2LU26	PSPH	N/A	Ovis aries	1	1	3.6	24.839	1.6489
W5QCF0	Uncharacterized	IFT27	Ovis aries	3	3	20.2	20.254	4.3758
B2LYK5	RAS oncogene family-like 2A	RABL2B	Ovis aries	6	6	31.9	26.182	11.314
B2LYK6	RAB7A, member RAS oncogene family	RAB7A	Ovis aries	3	3	15	23.516	6.1726
B2LYK7	MICOS complex subunit	CHCHD3	Ovis aries	3	3	22.9	26.172	96.074
W5PW62	Uncharacterized	VDAC1	Ovis aries	2	2	7.4	30.74	5.9867
B2LYL1	ADP-ribosylation factor-like 4A	ARL4A	Ovis aries	2	2	14.5	22.588	3.1628
W5Q058	Uncharacterized	ARL1	Ovis aries	2	2	19.9	20.427	22.406
B2MVW4	RAB28, member RAS oncogene family	RAB28	Ovis aries	6	6	34.8	24.771	53.522
W5PUI4	Uncharacterized	RAB3A	Ovis aries	2	1	10.5	24.934	2.0466
B2MVW8	SLC25A4	N/A	Ovis aries	12	5	45	32.88	9.2414
B2MVW9	SLC25A5	N/A	Ovis aries	13	3	43.6	32.955	60.695
B2MVX0	SLC25A6	N/A	Ovis aries	11	2	40.9	32.858	2.984
B2MVX1	SLC25A10	N/A	Ovis aries	8	8	35.9	31.441	98.87
B2MVX2	SLC25A11	SLC25A11	Ovis aries	12	12	50	34.206	161.27
C7BDX0	SLC25A17	SLC25A17	Ovis aries	3	3	11.1	34.365	7.5442
B2MVX5	SLC25A20	N/A	Ovis aries	9	9	41.5	32.954	76.096
B2MVX6	SLC25A26	N/A	Ovis aries	3	3	13.9	29.357	18.141
F1DAU3	Calpain 1 catalytic subunit	CAPN1	Capra hircus	1	1	1.7	82.126	2.2977
B3EYB9	Hormone-sensitive lipase variant B	HSL	Ovis aries	20	0	42.5	75.679	238.13
B3F8Y0	Casein kinase I delta	N/A	Ovis aries	4	4	15.4	34.026	12.483
B3VSB5	ATXN3	N/A	Ovis aries	2	2	6.2	33.701	4.2635
B3VSB9	ITM2B	ITM2B	Ovis aries	2	2	12.4	30.306	7.9359
Q9GK31	Insulin-like growth factor binding protein 6	IGFBP-6	Ovis aries	1	1	19.7	8.4081	6.7562
C8CC56	Malic enzyme	ME1	Capra hircus	3	3	10.3	51.607	6.4691
B6E3I6	Creatine kinase B	N/A	Ovis aries	2	1	24.1	12.721	4.4337
B9VR86	Proteasome subunit alpha type	PSMA6	Capra hircus	7	7	36.6	27.399	90.566
B6F238	p97Bcnt protein	p97bcnt	Capra hircus	3	3	6.6	66.246	9.0223
B6UV59	Hydroxyacyl-CoA dehydrogenase trifunctional multienzyme complex subunit alpha	HADHA	Ovis aries	20	20	39.4	83.294	323.31
W5Q086	Uncharacterized	PRKAR1A	Ovis aries	4	3	9.9	42.126	4.7612
B6ZCR1	Lactoferrin	ltf	Capra hircus	26	1	41.4	77.399	3.4687
W5PP37	ATP synthase subunit d, mitochondrial	ATP5PD	Ovis aries	4	4	32.3	18.72	36.151
B7TJ13	Phosphoglycerate kinase	PGK1	Ovis aries	12	7	35.5	44.565	30.854
B7TYH6	NADH dehydrogenase 1 alpha subcomplex	N/A	Ovis aries	1	1	22	6.7808	3.3596
W5PTW2	Uncharacterized	SLC25A3	Ovis aries	8	6	23.8	39.987	37.714
B7U169	SLC25A19	SLC25A19	Ovis aries	9	9	30.2	35.065	94.254
B7U170	Casein kinase II subunit beta	CSNK2B	Ovis aries	5	4	36.3	24.942	117.93
G1DFY2	Phosphorylase kinase subunit gamma-2	PHKG2	Capra hircus	4	4	11.3	46.21	40.454
B7U175	Cell division cycle 2 protein isoform 1	CDC2	Ovis aries	3	3	13.1	34.025	4.2404
W5PXJ0	Uncharacterized	HTT	Ovis aries	10	10	4.7	333.14	25.768
B7VBV2	Seminal vesicles 14 kDa protein	rsvp14	Ovis aries	4	4	63.6	14.741	323.31
W5QDH2	Uncharacterized	N/A	Ovis aries	1	1	3.7	55.276	5.1006
Q4FZ88	Reticulon	RTN4	Ovis aries	1	1	7.1	22.293	1.9633
B9VGZ7	SRA stem-loop-interacting RNA-binding protein	SLIRP	Ovis aries	1	1	9	12.449	2.0596
B9VGZ9	NADH dehydrogenase [ubiquinone] 1 alpha subcomplex subunit 12	N/A	Ovis aries	7	7	53.8	17.089	33.014
B9VH00	Fatty acid binding protein 5	FABP5	Ovis aries	3	3	28.9	15.103	10.981
W5PZC9	Cytochrome b-c1 complex subunit 6	LOC101115589	Ovis aries	1	1	19.8	10.657	28.305
W5PL19	Uncharacterized	MYL12B	Ovis aries	2	2	16.4	19.692	33.414
C0JAN9	Serine/threonine-protein kinase	PIM1	Ovis aries	3	3	9.3	35.629	3.7908
C5IJ83	RAB8A, member RAS oncogene family	RAB8A	Ovis aries	4	1	23.2	23.684	13.12
W5QAY5	Uncharacterized	RAB10	Ovis aries	4	3	23.5	22.541	6.3071
C5IJ86	RAB4A	N/A	Ovis aries	5	4	28.9	24.392	19.836
W5PE22	Rab GDP dissociation inhibitor	GDI2	Ovis aries	2	2	4.4	48.838	2.227
W5P2Q6	Uncharacterized	RHEB	Ovis aries	1	1	9.5	18.676	4.6388
W5Q326	Geranylgeranyl transferase type-2 subunit beta	N/A	Ovis aries	1	1	4.1	27	1.5108
W5P3E8	Rab GDP dissociation inhibitor	GDI1	Ovis aries	3	3	8.8	48.928	10.216
W5Q2D9	Uncharacterized	RAB5A	Ovis aries	3	2	17.7	23.654	9.1975
W5Q1A2	GTP-binding nuclear protein Ran	N/A	Ovis aries	4	4	22	23.235	13.096
C5IJA8	Adenylate kinase isoenzyme 1	AK1	Ovis aries	7	7	46.4	21.65	184.8
W5P0J8	Uncharacterized	FNTA	Ovis aries	2	2	4.6	39.384	1.9268
C5IJB3	STRADA	N/A	Ovis aries	8	8	31.4	41.582	54.281
W5PRH3	Eukaryotic translation initiation factor 6	EIF6	Ovis aries	2	2	19.6	26.644	116.06
C5ISA4	COP9 constitutive photomorphogenic subunit 7B protein-like protein	COPS7B	Ovis aries	1	1	3.8	29.623	1.8108
W5PYQ9	Uncharacterized	CPNE1	Ovis aries	2	2	3.2	58.839	1.3533
G1DGG3	Peptidyl-prolyl cis-trans isomerase	PPIL3	Capra hircus	1	1	6.8	18.072	1.6063
C5ISB7	Ubiquilin 1	UBQLN1	Ovis aries	3	3	7.5	62.325	39.52
W5PF53	Uncharacterized	ARL5A	Ovis aries	1	1	6.2	20.156	1.3456
C5IWS9	ADP-ribosylation factor 5	ARF5	Ovis aries	2	1	11.7	20.529	2.759
C5IWT0	ADP-ribosylation factor 4	ARF4	Ovis aries	3	2	15.6	20.527	5.1728
C5IWT3	Secreted frizzled-related protein 2	SFRP2	Ovis aries	1	1	2.4	33.257	2.487
C5IWT4	Chromosome 21 open reading frame 33	C21orf33	Ovis aries	9	9	49.3	28.574	290.6
C5IWT6	JTV1	JTV1	Ovis aries	2	2	7.8	35.15	5.0407
C5IWT8	ADP-ribosylation factor-like 8A	ARL8A	Ovis aries	4	1	26.3	21.389	179.73
C5IWU1	ADP-ribosylation factor 6	ARF6	Ovis aries	5	5	45.1	20.082	175.3
W5PP36	Uncharacterized	ARL2	Ovis aries	3	3	19.6	20.907	7.2443
C5IWU4	ADP-ribosylation factor-like 3	ARL3	Ovis aries	4	4	35.2	20.504	55.773
C5IWU6	ADP-ribosylation factor-related protein 1	ARFRP1	Ovis aries	2	2	14.4	22.644	17.148
W5PLJ8	Uncharacterized	ARL6IP1	Ovis aries	1	1	6.9	16.789	1.2958
C5IWV1	Fumarate hydratase	FH	Ovis aries	13	13	42.7	54.621	323.31
W5PLJ1	Uncharacterized	DARS	Ovis aries	6	6	16	57.096	30.085
W5PMM7	Protein disulfide-isomerase	PDIA3	Ovis aries	6	6	12.5	50.909	17.428
C6K4R6	Arginase	N/A	Capra hircus	1	1	5.6	35.058	3.6193
C6KGS5	Catalase	CAT	Capra hircus	1	1	2.6	57.954	1.5748
Q09GP3	ATP-binding cassette sub-family G member 2	ABCG2	Capra hircus	7	7	12.8	73.199	19.832
C6ZEB0	Sperm-egg fusion 1	Izumo1	Ovis aries	8	8	40.9	36.29	98.177
C7BDV7	SRI	SRI	Ovis aries	2	2	8.1	21.636	2.7366
C7BDX3	V-raf murine sarcoma 3611 viral oncogene-like protein	ARAF	Ovis aries	2	2	4.1	67.69	1.4844
C7EXB8	Glutathione peroxidase	GPx4	Capra hircus	9	9	44.1	22.002	153.95
G5CC03	Milk fat globule EGF factor 8 protein	N/A	Capra hircus	17	4	50.3	44.644	307.67
W5PP64	Uncharacterized	FHL1	Ovis aries	7	7	31.4	33.472	285.76
W5P340	Superoxide dismutase	SOD2	Ovis aries	5	5	44	24.15	182.91
C8BKD8	Glutaminyl-peptide cyclotransferase	QPCT	Ovis aries	6	6	25.2	41.164	32.144
W5Q9H0	Uncharacterized	MMP2	Ovis aries	2	2	5.5	69.907	9.9113
C8BKE5	ELAV-like protein	ELAVL1	Ovis aries	2	2	7.1	36.163	2.8733
C8BKE6	Eukaryotic translation initiation factor 5A	EIF5A	Ovis aries	3	3	39	16.832	48.78
D0F094	Hormone-sensitive lipase	LIPE	Capra hircus	18	1	41.1	68.899	25.439
D0VWY9	Tubulin beta chain	N/A	Ovis aries	21	1	54.6	49.922	96.532
D0VWZ0	Tubulin alpha chain	N/A	Ovis aries	18	0	50.3	50.135	323.31
W5P7M0	Uncharacterized	B4GALT7	Ovis aries	2	2	6.1	37.451	2.1675
D2ILV1	Cytochrome b	cytb	Capra hircus	2	1	69.6	2.677	2.1239
W5PFP1	Uncharacterized	LTF	Ovis aries	27	2	43.2	77.251	323.31
D5K776	Heterogeneous nuclear ribonuclear protein K	hnRNP K	Capra hircus	6	6	21.5	48.781	48.092
D6PX60	Cysteine-rich secretory protein 1	Crisp1	Capra hircus	5	5	30.4	28.277	13.683
W5PS99	Uncharacterized	CRISP2	Ovis aries	3	3	17.6	27.187	40.537
D6PX64	Cysteine-rich secretory protein 3	Crisp3	Ovis aries	2	2	8.2	27.31	1.5856
W5PZE3	Uncharacterized	NDUFB6	Ovis aries	2	2	21.1	15.538	33.154
W5PJE6	Sperm acrosome associated 3	SPACA3	Ovis aries	3	3	30.1	18.056	104.5
D7R7V6	Glyceraldehyde-3-phosphate dehydrogenase	GAPDH	Ovis aries	11	9	43.8	35.905	74.178
E2IV79	BCL2-like protein 11	Bim	Ovis aries	2	2	15.7	19.782	26.363
E5G6E9	Ammonia transporter RhCG	N/A	Ovis aries	2	2	3.9	50.915	3.3972
E7ECV8	ADP-ribose pyrophosphatase	NUDT9	Ovis aries	3	3	9.7	38.499	12.027
F2X044	Lysozyme-like 4	LYZL4	Capra hircus	5	1	57.2	16.365	148.34
F2X045	Lysozyme-like 4	LYZL4	Ovis aries	5	1	57.2	16.295	1.9099
F6M3L1	Peptidylprolyl isomerase	N/A	Capra hircus	1	1	3.9	44.406	7.9389
G1CQF2	Heat shock protein 70.1	HSP70.1	Capra hircus	10	2	27.1	70.243	34.728
W5QDT3	Dolichyl-diphosphooligosaccharide--protein glycosyltransferase subunit DAD1	DAD1	Ovis aries	1	1	8.8	12.495	2.406
G1DFN6	Heterogeneous nuclear ribonucleoproteins C1/C2	HNRNPC	Capra hircus	2	2	9.5	32.328	8.0266
G1DFN7	Ribonuclease K6	RNASE6	Capra hircus	1	1	7.3	15.817	1.9647
G1DFN8	DNA-(apurinic or apyrimidinic site) lyase	APEX1	Capra hircus	2	0	12.3	35.562	80.985
G1DFQ6	Casein kinase II subunit beta	CSNK2B	Capra hircus	2	1	13	24.723	3.4063
G1DFR0	Ubiquinol-cytochrome-c reductase complex core protein 2	UQCRC2	Capra hircus	12	1	33.3	48.054	2.4827
G1DFS2	Thiopurine S-methyltransferase	TPMT	Capra hircus	1	1	6.1	28.306	17.279
G1DFT0	Ribosomal protein	RPL10A	Capra hircus	2	2	15.8	15.21	3.2973
W5PHJ8	40S ribosomal protein S4	N/A	Ovis aries	4	4	19.5	26.065	58.677
G1DGH3	Peptidyl-prolyl cis-trans isomerase	PPIL1	Capra hircus	1	1	6	18.325	1.3371
W5NUZ4	Uncharacterized	PSMG2	Ovis aries	4	4	17.9	25.196	10.022
W5Q7R3	Uncharacterized	LOC101118736	Ovis aries	2	2	29	10.205	43.492
G1DFX3	Methyltransferase-like protein 9	METTL9	Capra hircus	1	1	5.4	36.559	1.3638
W5QBU7	NSE1 homolog, SMC5-SMC6 complex component	NSMCE1	Ovis aries	1	1	8.7	29.962	3.0954
W5NUY0	Uncharacterized	CLUAP1	Ovis aries	3	3	7.1	50.206	7.8131
G1DG26	WD repeat-containing protein 24	WDR24	Capra hircus	2	2	3.3	87.426	1.9895
W5PVU1	Uncharacterized	LYRM1	Ovis aries	2	2	21.3	14.343	2.379
G1DG34	Erlin-1	ERLIN1	Capra hircus	1	1	4.3	38.881	3.3038
G1DG48	CCR4-NOT transcription complex subunit 7	CNOT7	Capra hircus	2	2	13	26.56	5.1279
W5P7E2	Uncharacterized	PPA1	Ovis aries	1	1	5.5	32.636	2.7606
W5P8H9	Uncharacterized	SGPL1	Ovis aries	2	2	6.5	63.567	5.5563
G1DG57	Calcium-binding atopy-like autoantigen 1	CBARA1	Capra hircus	1	1	4.4	54.275	7.279
G1DG83	Voltage-dependent anion-selective channel protein 3	VDAC3	Capra hircus	8	1	32.9	30.745	69.123
W5P374	Ribosomal protein L15	RPL15	Ovis aries	1	1	8.2	17.142	1.7736
W5PS06	Uncharacterized	TMEM134	Ovis aries	1	1	8.9	19.641	1.7957
G1DGD7	Methionine aminopeptidase	MAP1D	Capra hircus	1	1	6.2	32.011	1.3069
G1DGD9	Latexin	LXN	Capra hircus	1	1	8.1	25.574	1.7368
W5PM13	Uncharacterized	UBXN4	Ovis aries	1	1	2.8	52.596	1.3259
G1DGF9	Splicing factor 3B subunit 1	SF3B1	Capra hircus	1	1	25.7	8.646	15.423
W5Q9U4	Uncharacterized	CYP20A1	Ovis aries	1	1	5	52.708	12.51
G1DGG9	Mitochondrial NADH-ubiquinone oxidoreductase 75 kDa subunit	NDUFS1	Capra hircus	16	1	28.7	79.296	2.713
W5QC45	Uncharacterized	CCNYL1	Ovis aries	1	1	3.3	41.193	2.0341
G1DGI1	Serpine 2 protein	SERPINE2	Capra hircus	7	2	21.4	43.815	44.643
W5P1M4	Uncharacterized	ACAA2	Ovis aries	10	10	47.6	41.674	246.13
G3EHG5	Perilipin	N/A	Capra hircus	4	4	15.3	47.361	35.48
G3FIP6	Glutathione peroxidase-1	N/A	Ovis aries	2	2	45.2	8.3655	27.223
G3M9U4	Tartrate-resistant acid phosphatase type 5	ACP5	Ovis aries	3	3	16	38.224	14.249
W5Q0Z2	Cathepsin B	CTSB	Ovis aries	2	2	7.5	36.725	4.4227
H9TKZ1	Mitogen-activated protein kinase	erk2	Capra hircus	1	1	4.1	34.06	3.2437
H9TKZ2	UBE2V1	UBE2V1	Capra hircus	2	2	20.3	13.908	8.2085
W5QB95	Uncharacterized	EEF1B2	Ovis aries	2	2	12.4	24.804	10.54
H9TKZ8	Transaldolase	TALDO	Capra hircus	1	1	5.3	25.226	2.0456
H9TN93	Glutathione peroxidase	GPx5	Ovis aries	5	4	24.2	25.04	70.308
O46416	GLUT4	N/A	Ovis aries	1	1	26.3	4.3948	3.8203
I1SKJ7	Mitochondrial sulfite oxidase	N/A	Capra hircus	9	9	26.8	53.844	130.91
I1W1N0	Ras-related protein Rab-2A	RAB2A	Capra hircus	15	6	68.9	23.518	323.31
W5QED8	Uncharacterized	RAP1A	Ovis aries	2	2	14.1	20.987	5.6383
I1W1N3	Ras-related protein Rab-18	RAB18	Capra hircus	4	4	22.3	22.991	9.5797
I1X3V1	Galectin	GAL1	Capra hircus	2	2	25.7	14.818	18.021
I1Z736	Mitochondrial succinate dehydrogenase [ubiquinone] iron-sulfur subunit	SDHB	Capra hircus	3	1	33.3	10.366	2.0038
I3WAE6	HSP27 protein	HSP27	Capra hircus	3	3	26.8	20.499	5.6498
I6U6S0	UMP-CMP kinase	CMPK1	Capra hircus	2	2	9.2	25.879	10.786
I6WKU6	Actin-related protein 2/3 complex subunit 5	ARPC5	Capra hircus	1	1	8.6	16.228	4.5964
I7ARG8	Heat shock protein beta-9	HspB9	Capra hircus	4	2	56.1	16.778	310.53
J9S2T1	Lipin 1	LPIN1	Ovis aries	2	2	3.4	99.138	5.0779
W5Q1T4	Heat shock protein family E (Hsp10) member 1	HSPE1	Ovis aries	4	4	42.2	10.928	16.825
W5Q9U3	Uncharacterized	CNP	Ovis aries	1	1	2.3	43.9	1.8045
K4P1S5	Peptidyl-prolyl cis-trans isomerase	PPIA	Ovis aries	3	3	36	17.869	111.29
W5QFV7	40S ribosomal protein S8	N/A	Ovis aries	1	1	7.8	21.767	11.893
K4P231	Proteasome subunit alpha type	PSMA2	Ovis aries	4	4	30.7	25.567	108.13
K4P494	Cystatin	CST3	Ovis aries	1	1	8.9	16.157	3.341
M4NBE4	Heat shock 70kDa protein 5	HSPA5	Capra hircus	11	10	25.3	72.396	108.76
M4T8F1	Peroxiredoxin 6	Prdx6	Ovis aries	4	4	24.1	25.067	12.558
M4WED3	Cell division cycle 42	CDC42	Ovis aries	2	2	11.5	21.224	1.895
O46399	Beta-tubulin	N/A	Ovis aries	7	2	55.6	17.366	6.688
O97932	Branched-chain-amino-acid aminotransferase	BCAT2	Ovis aries	2	2	6.7	42.175	4.3631
Q09YI7	F-actin-capping protein subunit alpha	CAPZA2	Ovis aries	1	1	6.4	27.093	4.5343
Q0PD85	Monocarboxylate transporter 1	SLC16A1	Capra hircus	2	2	6.5	34.83	11.756
Q1A2D1	Beta-K globin chain	HBBK	Ovis aries	5	0	40.7	16.129	6.4239
Q1KYZ7	Beta-A globin chain	HBBA	Ovis aries	5	1	40.7	16.003	19.032
W5NZ16	Uncharacterized	CCL25	Ovis aries	1	1	12.7	16.667	2.0192
Q307H0	Stress-inducible chaperone mt-GrpE #1	N/A	Ovis aries	1	1	10.5	16.424	1.8223
Q30B70	Elongation factor-1 alpha	N/A	Ovis aries	9	1	53.7	19.126	1.6998
Q30B80	40S ribosomal protein S12	N/A	Ovis aries	1	1	11.9	13.659	15.472
Q30B85	Ribosomal protein L4	N/A	Ovis aries	3	3	16.1	22.455	2.1804
W5PTA8	Uncharacterized	FURIN	Ovis aries	2	2	2	78.216	1.5914
Q4W1E4	Angiotensin-converting enzyme	ace	Ovis aries	12	3	25	82.682	323.31
Q5G2C4	Coatomer protein complex subunit gamma 2	N/A	Ovis aries	3	2	6.8	60.623	8.7585
Q7YS14	LDHA protein	LDHA	Capra hircus	3	1	66.7	4.3279	3.1526
Q8MIM6	Single-stranded DNA-binding protein	N/A	Ovis aries	1	1	23.8	7.2311	15.61
Q8SPI7	Carnitine palmitoyltransferase I	CPTIB	Ovis aries	19	19	31.6	88.353	146.49
W5PVS0	Uncharacterized	PURA	Ovis aries	1	1	4.5	23.07	1.8714
Q9N114	Cytochrome oxidase subunit Va	N/A	Ovis aries	7	7	57.6	9.8912	63.639
R9Y0L2	Hormone-sensitive lipase	HSL	Ovis aries	2	1	70.6	5.5642	2.4922
S4TZR5	Guanine nucleotide-binding protein beta polypeptide 2-like 1	GNB2L1	Ovis aries	6	6	35	35.076	74.078
T2FG11	Bactericidal permeability-increasing protein	N/A	Ovis aries	6	6	15.1	53.376	22.367
S6AZL1	Cytochrome c oxidase subunit 2	CO2	Capra hircus	4	1	24.7	26.067	13.196
U3MXA9	Keratin 17	KRT17	Ovis aries	1	1	2.5	48.684	3.299
W5PC00	Uncharacterized	AKR1B1	Ovis aries	10	10	39.2	35.915	44.305
W5QC34	Alpha-mannosidase	MAN2A1	Ovis aries	2	2	2.9	130.48	3.8062
W5NPC6	Uncharacterized	FIBP	Ovis aries	2	2	6.7	41.157	5.2233
W5NPC7	Uncharacterized	ACBD3	Ovis aries	2	2	4.9	56.689	4.4836
W5NPD5	Uncharacterized	DEFB129	Ovis aries	2	2	11.2	19.024	4.0448
W5NPD6	Uncharacterized	PIGS	Ovis aries	1	1	3.8	62.054	2.1551
W5NPE2	Uncharacterized	N/A	Ovis aries	2	2	37.4	11.307	2.0574
W5NPG0	Uncharacterized	N/A	Ovis aries	1	1	25	3.7962	1.5004
W5NPG2	Uncharacterized	CDYL	Ovis aries	3	3	7	60.345	12.434
W5NPH1	Uncharacterized	43529	Ovis aries	3	3	14	31.337	5.3551
W5NPI3	Uncharacterized	AP1M1	Ovis aries	6	6	18.4	48.586	10.582
W5PWN6	Serine/threonine-protein phosphatase	CDKL3	Ovis aries	3	3	20.7	31.524	125.13
W5NPK1	Uncharacterized	HSPB9	Ovis aries	3	1	38.6	16.405	237.61
W5NPK7	Uncharacterized	ADAD1	Ovis aries	1	1	1.9	68.117	1.5214
W5NPN1	Beta-defensin	N/A	Ovis aries	1	1	17.5	6.3006	1.3324
W5NPN4	Uncharacterized	HSPA8	Ovis aries	13	1	27.8	71.431	54.174
W5NPP5	Uncharacterized	PRSS22	Ovis aries	1	1	5.6	34.31	1.6527
W5NPP9	Protein kinase C	PRKCD	Ovis aries	6	5	10.4	77.032	23.635
W5NPR5	Uncharacterized	N/A	Ovis aries	3	3	26.6	17.864	19.003
W5NPS2	Calcium/calmodulin dependent protein kinase IV	CAMK4	Ovis aries	8	8	29.7	37.69	90.511
W5NPT2	Uncharacterized	N/A	Ovis aries	1	1	12	13.854	55.339
W5NPT5	Uncharacterized	API5	Ovis aries	1	1	1.9	59.107	1.318
W5NPU7	Anamorsin	CIAPIN1	Ovis aries	1	1	5	38.298	3.9118
W5NPW0	Beta-defensin	N/A	Ovis aries	1	1	5.5	16.719	1.4083
W5NPY4	Uncharacterized	N/A	Ovis aries	1	1	5	22.348	1.318
W5NPZ0	Uncharacterized	COQ9	Ovis aries	1	1	5.7	35.476	2.6742
W5NQ00	Transporter	SLC6A6	Ovis aries	3	3	4.5	75.265	3.1471
W5NQ14	Eukaryotic translation initiation factor 3 subunit I	EIF3I	Ovis aries	3	3	16.6	36.469	5.0363
W5NQ25	Uncharacterized	TEKT1	Ovis aries	10	10	31.8	48.644	138.72
W5NQ36	Uncharacterized	ECI2	Ovis aries	10	10	36.3	44.172	186.92
W5NQ55	Beta-defensin	DEFB116	Ovis aries	1	1	13.6	11.714	4.1314
W5NQ61	Uncharacterized	PRSS21	Ovis aries	4	4	20.7	27.28	66.998
W5NQ65	Uncharacterized	ZNF474	Ovis aries	1	1	2.2	51.188	1.4322
W5NQ85	Uncharacterized	IDE	Ovis aries	6	6	6.9	114.75	18.911
W5NQ86	Serine protease 41	PRSS41	Ovis aries	6	6	22.8	34.861	35.115
W5PJY3	Uncharacterized	RPL23	Ovis aries	3	3	32.1	14.865	13.843
W5NQ92	Uncharacterized	ELOB	Ovis aries	2	2	16.1	13.167	3.8501
W5NQ97	Arginyl aminopeptidase	RNPEP	Ovis aries	2	2	5.6	56.365	1.7867
W5NQA4	Beta-defensin	N/A	Ovis aries	2	2	32.8	7.6141	4.2732
W5NQA5	Uncharacterized	N/A	Ovis aries	4	4	26.6	23.773	19.243
W5NQC4	Uncharacterized	LCN10	Ovis aries	1	1	7.3	19.734	2.5494
W5NQC6	Uncharacterized	ECHS1	Ovis aries	4	4	23.4	31.119	67.802
W5NQC8	Uncharacterized	LOC101123279	Ovis aries	1	1	6.3	19.786	1.4095
W5NQG7	Uncharacterized	CCDC51	Ovis aries	2	2	6.2	45.075	4.7306
W5NQH5	Uncharacterized	HYI	Ovis aries	1	1	9.3	24.99	6.5845
W5NQI5	Uncharacterized	PRKCZ	Ovis aries	1	1	2.9	54.87	2.0278
W5NQJ1	Uncharacterized	N/A	Ovis aries	4	4	38.9	18.364	87.563
W5NQJ2	Uncharacterized	COPS5	Ovis aries	5	5	15.3	38.04	21.343
W5Q1A0	Uncharacterized	BNIP3	Ovis aries	2	2	5.6	21.755	2.0512
W5NS59	Uncharacterized	N/A	Ovis aries	1	1	3.8	32.698	1.5267
W5PTH0	Uncharacterized	LOC101116713	Ovis aries	2	2	8.1	26.538	2.0246
W5NQN3	Protein-tyrosine-phosphatase	PTPRF	Ovis aries	9	9	6.4	205.51	54.335
W5NQP9	Fructose-bisphosphate aldolase	ALDOC	Ovis aries	5	3	19.2	49.605	25.978
W5NQQ5	Uncharacterized	RPTOR	Ovis aries	2	2	1.7	155.26	2.3213
W5NQR7	Uncharacterized	SMIM12	Ovis aries	2	2	19.6	10.751	2.718
W5NQS6	Uncharacterized	HEATR4	Ovis aries	5	5	6.3	114.05	36.714
W5NQT7	Acyl carrier protein	NDUFAB1	Ovis aries	3	3	15.3	17.59	17.425
W5NQU2	Beta-defensin	LOC101123139	Ovis aries	1	1	14.5	9.7784	1.5884
W5NQU3	Uncharacterized	RANGRF	Ovis aries	4	4	34.9	20.695	150.45
W5NQY4	Uncharacterized	FAM170A	Ovis aries	2	2	8.1	37.508	6.7599
W5NQY5	Uncharacterized	N/A	Ovis aries	2	2	5.6	50.358	1.9224
W5NQZ8	Uncharacterized	N/A	Ovis aries	1	1	3.6	39.409	5.8426
W5NR00	Uncharacterized	RANBP2	Ovis aries	1	1	0.5	334.58	1.341
W5NR04	Heterogeneous nuclear ribonucleoprotein D	HNRNPD	Ovis aries	1	1	4.3	31.573	3.4236
W5QFQ8	Histone H2B	LOC101119679	Ovis aries	2	1	19	13.906	6.6484
W5NR14	Isocitrate dehydrogenase [NAD] subunit, mitochondrial	IDH3A	Ovis aries	12	12	41.8	39.802	235.92
W5NR26	U6 snRNA-associated Sm-like protein LSm3	LSM3	Ovis aries	1	1	11.7	11.973	1.8955
W5NR37	Uncharacterized	RPGR	Ovis aries	3	3	5.9	113.72	7.3085
W5NR38	Uncharacterized	RBBP9	Ovis aries	1	1	11.8	21.012	1.7965
W5NR55	Uncharacterized	DNAL1	Ovis aries	3	3	15.3	21.536	4.6428
W5NR56	Uncharacterized	LRRIQ4	Ovis aries	9	9	28.1	64.297	81.385
W5NR61	Uncharacterized	KCNU1	Ovis aries	7	7	7.5	129.28	31.918
W5NR62	Uncharacterized	IQUB	Ovis aries	18	18	27.4	92.121	196.11
W5NR63	Protein S100	S100A4	Ovis aries	1	1	8.7	14.112	2.1606
W5NR71	Uncharacterized	DIAPH1	Ovis aries	2	2	1.9	138.58	2.1044
W5NR92	Uncharacterized	SLC25A35	Ovis aries	9	9	45	32.571	118.73
W5NRC0	Uncharacterized	N/A	Ovis aries	2	2	6.1	43.085	3.3838
W5NRC4	Uncharacterized	LRRC34	Ovis aries	7	7	22.7	49.962	29.832
W5NRC9	Uncharacterized	DRC7	Ovis aries	10	10	11.6	103.54	64.296
W5NRD1	Uncharacterized	ERLIN2	Ovis aries	5	5	20.4	37.688	72.518
W5NRH3	Uncharacterized	DNAJA4	Ovis aries	4	4	8.7	61.176	35.934
W5NRI5	Uncharacterized	WDR61	Ovis aries	3	3	11.8	33.568	11.855
W5NRJ2	Uncharacterized	SNAPIN	Ovis aries	1	1	10.2	15.167	4.5331
W5NRK4	Glutamate dehydrogenase	GLUD1	Ovis aries	8	8	18.2	57.774	20.518
W5NRK5	Uncharacterized	PPT2	Ovis aries	1	1	4.8	32.916	3.7429
W5NRL8	Eukaryotic translation initiation factor 3 subunit A	EIF3A	Ovis aries	11	11	9.2	164.95	26.591
W5NRM7	Uncharacterized	CRABP1	Ovis aries	2	2	12.4	15.435	1.732
W5NRN0	Uncharacterized	BRI3	Ovis aries	1	1	17.4	10.181	21.392
W5NRN5	Uncharacterized	PEX11G	Ovis aries	2	2	10.8	26.67	3.3671
W5NRN6	Uncharacterized	ILF2	Ovis aries	2	2	6.2	43.062	3.8342
W5NRN9	Uncharacterized	ACTRT3	Ovis aries	13	13	48.9	40.665	276.98
W5NRQ7	Uncharacterized	GPR180	Ovis aries	1	1	2.5	49.852	1.3747
W5NRR3	Poly [ADP-ribose] polymerase	PARP1	Ovis aries	2	2	2.2	113.35	3.7231
W5NRU4	Uncharacterized	DLEC1	Ovis aries	12	12	9.3	190.76	38.333
W5NRW1	Uncharacterized	FBXO6	Ovis aries	4	4	13.9	34.521	4.0461
W5NRY0	Uncharacterized	TEX45	Ovis aries	13	13	31.6	54.122	95.47
W5NRY1	Uncharacterized	NDUFV2	Ovis aries	7	7	35	27.339	30.569
W5NRZ9	Uncharacterized	BBOF1	Ovis aries	8	8	14	63.577	22.184
W5NS07	Uncharacterized	HM13	Ovis aries	2	2	6.3	41.392	8.691
W5NS17	Uncharacterized	ENOPH1	Ovis aries	1	1	9	25.085	16.269
W5NS18	Patatin like phospholipase domain containing 7	PNPLA7	Ovis aries	9	8	7.8	136.78	36.172
W5NS43	Uncharacterized	ALDH6A1	Ovis aries	12	12	36.4	58.159	143.68
W5NS44	Uncharacterized	HSD17B12	Ovis aries	4	4	12.8	34.764	8.8206
W5NS57	Uncharacterized	TMEM53	Ovis aries	4	4	17.7	33.114	43.856
W5QF77	Uncharacterized	N/A	Ovis aries	3	3	28.5	14.915	12.831
W5NS73	Septin 10	SEPT10	Ovis aries	6	6	23.8	52.748	287.91
W5NS74	Uncharacterized	ACAA1	Ovis aries	4	4	14.6	43.936	9.2385
W5NS83	Uncharacterized	N/A	Ovis aries	4	2	25.7	33.208	108.89
W5NS88	Uncharacterized	ARMH1	Ovis aries	7	7	20.9	46.447	57.669
W5NS93	Proteasome subunit alpha type	PSMA4	Ovis aries	3	3	21.8	29.483	59.82
W5NSA6	Uncharacterized	A2M	Ovis aries	2	2	1.7	164.22	2.9349
W5NSB1	Uncharacterized	PDK1	Ovis aries	9	8	25.6	46.102	56.185
W5NSC3	Uncharacterized	N/A	Ovis aries	6	6	12.3	62.393	40.721
W5NSD8	Uncharacterized	TEPP	Ovis aries	10	10	42.2	30.625	29.303
W5NSE3	Uncharacterized	LOC101106755	Ovis aries	1	1	1.5	102.99	1.7433
W5NSF0	Uncharacterized	GOT1L1	Ovis aries	2	2	7.8	51.975	41.95
W5NSF5	Uncharacterized	LOC101123216	Ovis aries	9	9	14.9	82.877	38.715
W5P716	Uncharacterized	CKB	Ovis aries	2	1	18.4	18.495	2.0044
W5NSF8	Uncharacterized	N/A	Ovis aries	3	3	22	19.774	68.12
W5NSH8	Uncharacterized	NPC2	Ovis aries	1	1	15.4	16.442	12.544
W5NSI7	Uncharacterized	GOLIM4	Ovis aries	1	1	2.8	80.509	2.6639
W5NSJ5	Uncharacterized	OXSR1	Ovis aries	2	2	4.9	57.886	5.8643
W5NSJ7	U2 snRNP auxiliary factor large subunit	U2AF2	Ovis aries	1	1	2.1	52.935	1.2948
W5NSL6	Uncharacterized	N/A	Ovis aries	10	10	23	60.463	45.743
W5NSM0	Uncharacterized	LOC101103968	Ovis aries	4	4	28.8	24.538	37.869
W5NSM1	Uncharacterized	ACTR1A	Ovis aries	3	2	11.4	42.613	36.797
W5NSM6	Uncharacterized	INTS3	Ovis aries	2	2	3.3	117.9	1.9069
W5NSP8	Uncharacterized	N/A	Ovis aries	2	2	1.3	146.62	2.425
W5NSP9	Uncharacterized	LOC101104132	Ovis aries	1	1	16.1	10.434	3.4589
W5NSS1	Uncharacterized	PPP4R1	Ovis aries	6	6	10	105.74	147.17
W5NSU1	Hyaluronidase	LOC101107188	Ovis aries	10	10	27.5	62.123	64.935
W5NSV2	Uncharacterized	ARFGEF1	Ovis aries	11	7	7.7	208.77	75.699
W5NSV5	Uncharacterized	ITGA6	Ovis aries	1	1	1.6	106.63	3.5306
W5NSW0	Uncharacterized	LOC101115338	Ovis aries	10	10	16.5	99.838	53.01
W5NSW3	Uncharacterized	SLC22A14	Ovis aries	4	4	6.5	69.709	14.461
W5NSW6	Uncharacterized	CFAP20	Ovis aries	7	7	37.8	22.748	40.042
W5NSW7	Uncharacterized	ATPAF2	Ovis aries	2	2	13.5	32.726	5.8606
W5NSX5	Protein kinase cAMP-dependent type I regulatory subunit beta	PRKAR1B	Ovis aries	2	1	4.5	42.635	1.6082
W5NT01	Uncharacterized	CFAP74	Ovis aries	7	7	12.4	97.258	59.632
W5NT06	Uncharacterized	FAM166A	Ovis aries	9	9	37.1	34.029	85.929
W5NT11	Hyaluronidase	LOC101101889	Ovis aries	3	3	5.3	58.102	2.9922
W5NT12	Uncharacterized	N/A	Ovis aries	2	2	5.4	39.825	2.2818
W5NT19	Uncharacterized	SPAG1	Ovis aries	2	2	2.7	102.62	3.0491
W5NT21	Uncharacterized	CSNK2A2	Ovis aries	10	10	35.6	37.232	291.54
W5NT26	Uncharacterized	SSC5D	Ovis aries	1	1	0.9	156.35	1.403
W5NT34	Uncharacterized	BANF1	Ovis aries	4	4	42.7	10.058	99.115
W5NT58	Uncharacterized	LOC101105142	Ovis aries	7	7	9	126.56	25.049
W5NT62	Uncharacterized	DRC3	Ovis aries	7	7	15.5	61.657	110.5
W5NT69	Uncharacterized	VAPA	Ovis aries	3	3	15.9	32.447	47.429
W5NT78	Uncharacterized	CCDC113	Ovis aries	1	1	3.7	44.263	3.3404
W5NT88	Uncharacterized	LOC101118066	Ovis aries	2	2	9.7	37.428	6.9589
W5NT95	Uncharacterized	ATP6AP2	Ovis aries	5	5	20.3	39.245	8.6661
W5NTA2	Uncharacterized	VTA1	Ovis aries	3	3	12.7	33.937	84.155
W5NTB5	Hyaluronidase	N/A	Ovis aries	2	2	4.2	63.128	2.2222
W5NTB8	Uncharacterized	ISOC2	Ovis aries	5	5	42.4	21.736	44.962
W5NTC4	Uncharacterized	COMMD3	Ovis aries	2	2	16.4	22.199	16.914
W5NTE2	Uncharacterized	PSMG4	Ovis aries	1	1	24.5	11.409	28.352
W5Q3A0	Uncharacterized	LOC101115015	Ovis aries	2	2	9.4	21.733	3.0074
W5NTE8	Uncharacterized	NAPG	Ovis aries	2	2	7.7	34.443	2.2457
W5NTF1	Uncharacterized	N/A	Ovis aries	2	2	11.2	29.404	5.0995
W5NTF2	Uncharacterized	M6PR	Ovis aries	2	2	9.7	31.267	35.572
W5NTG2	Uncharacterized	SRD5A3	Ovis aries	2	2	7.2	36.672	2.5577
W5NTG9	Uncharacterized	PRSS54	Ovis aries	7	7	19.6	36.927	51.719
W5NTH3	Uncharacterized	ADGRG6	Ovis aries	1	1	1.3	139.45	1.8352
W5NTJ6	Uncharacterized	RPL28	Ovis aries	1	1	7.3	15.692	2.7347
W5NTK4	Uncharacterized	TMEM190	Ovis aries	2	2	13.3	19.857	41.179
W5NTL3	Uncharacterized	FAM71E2	Ovis aries	8	8	18.1	61.305	117.51
W5NTL9	Cytochrome c oxidase subunit 6B2	COX6B2	Ovis aries	2	2	32	8.936	147.72
W5NTM1	Uncharacterized	EXOG	Ovis aries	5	5	23.9	40.662	41.138
W5NTN0	Uncharacterized	GFPT2	Ovis aries	5	3	8.5	87.731	8.6607
W5NTN7	Uncharacterized	PNPLA6	Ovis aries	6	5	5.8	145.22	9.6504
W5PKE2	Uncharacterized	N/A	Ovis aries	7	7	35.8	28.534	108.69
W5NTQ1	Uncharacterized	LETM2	Ovis aries	8	7	19.1	55.993	91.426
W5NTR1	Protein-tyrosine sulfotransferase	TPST2	Ovis aries	2	2	7.3	39.639	3.0293
W5NTS0	Uncharacterized	N/A	Ovis aries	2	2	15.6	17.824	30.771
W5NTS6	Uncharacterized	DLST	Ovis aries	5	5	18	49.029	9.6817
W5NTV1	Uncharacterized	POT1	Ovis aries	2	2	3.8	87.783	12.509
W5NTW0	Uncharacterized	CADM1	Ovis aries	2	2	5.6	47.674	28.994
W5NTW9	Uncharacterized	RIPK1	Ovis aries	7	7	25.4	32.57	27.094
W5NTY4	Uncharacterized	N/A	Ovis aries	4	4	9.7	62.113	28.84
W5NTZ0	Uncharacterized	TOE1	Ovis aries	1	1	2.1	58.433	1.4069
W5NTZ3	Uncharacterized	RENBP	Ovis aries	2	2	4.8	49.925	3.1552
W5NTZ8	Uncharacterized	RCN2	Ovis aries	2	2	10.4	31.993	3.4142
W5NU08	Uncharacterized	SEC31A	Ovis aries	2	2	1.2	132.93	2.0844
W5NU07	Uncharacterized	N/A	Ovis aries	1	1	8.1	19.628	2.3119
W5NU20	Uncharacterized	CNOT1	Ovis aries	4	4	2.2	266.87	6.5036
W5NU23	Alpha-L-fucosidase	FUCA2	Ovis aries	7	7	18.6	53.663	120.7
W5NU26	Uncharacterized	N/A	Ovis aries	1	1	5	33.411	5.7652
W5NU43	Uncharacterized	TIMM8A	Ovis aries	1	1	15.5	11.014	16.922
W5NU44	Uncharacterized	HSPBP1	Ovis aries	4	4	16.7	38.103	5.8541
W5NU56	Uncharacterized	SLC25A12	Ovis aries	17	14	36	74.908	238.28
W5NU63	Uncharacterized	MYH10	Ovis aries	7	5	4.7	229.1	18.731
W5NU67	Acylphosphatase	MLH3	Ovis aries	2	2	17.1	15.963	38.877
W5NU68	Histone deacetylase 11	HDAC11	Ovis aries	6	6	22.7	38.389	14.764
W5NU80	Uncharacterized	C20orf27	Ovis aries	3	3	20	20.072	3.8216
W5NU92	Mitogen-activated protein kinase	MAPK9	Ovis aries	2	2	5.4	48.254	1.8337
W5NUB1	Uncharacterized	CRYBA4	Ovis aries	1	1	3.9	33.572	28.594
W5NUB4	Uncharacterized	CCDC183	Ovis aries	6	6	13.9	60.658	30.585
W5NUB6	Uncharacterized	SPAG6	Ovis aries	17	16	52.5	55.698	161.63
W5NUD5	Uncharacterized	RGS22	Ovis aries	20	20	19.3	146.41	197.47
W5NUE3	Uncharacterized	PRDX1	Ovis aries	4	4	29.8	27.13	85.188
W5NUF1	Uncharacterized	CCDC60	Ovis aries	2	2	6.6	57.61	21.893
W5NUG0	Aspartate aminotransferase	GOT2	Ovis aries	15	15	42.1	47.505	282.43
W5NUG3	Glucosamine-6-phosphate isomerase	GNPDA1	Ovis aries	1	1	4.2	32.557	5.259
W5NUI0	Tubulin beta chain	N/A	Ovis aries	12	2	29.8	41.908	3.1306
W5NUK4	Uncharacterized	NEK9	Ovis aries	3	3	14.6	24.827	9.1893
W5NUL6	Uncharacterized	LOC101106702	Ovis aries	3	0	12.5	40.248	2.655
W5NUL7	Uncharacterized	AFG3L2	Ovis aries	12	11	21.7	89.411	227.5
W5NUN0	Uncharacterized	PRDX3	Ovis aries	2	2	9.7	28.241	6.1635
W5NUN8	Uncharacterized	AKR1A1	Ovis aries	7	7	26.5	36.59	12.652
W5NUR0	Uncharacterized	N/A	Ovis aries	3	3	21.8	19.872	27.096
W5NUR4	Uncharacterized	ADAM9	Ovis aries	1	1	2.1	90.746	2.2521
W5NUR6	Sidoreflexin	SFXN2	Ovis aries	4	4	14.8	36.664	7.8985
W5NUS3	Uncharacterized	NUP210L	Ovis aries	36	36	23.5	209.78	323.31
W5NUU4	Leucine rich repeat containing 18	LRRC18	Ovis aries	4	4	21.3	29.485	19.768
W5NUV3	Uncharacterized	ODF3L1	Ovis aries	11	11	51.8	30.642	88.705
W5NUV8	Centrosomal protein 76	CEP76	Ovis aries	4	4	6.8	74.542	6.1782
W5NUW5	Uncharacterized	NT5M	Ovis aries	2	2	22.2	16.922	58.888
W5NUW7	Uncharacterized	N/A	Ovis aries	4	4	15.4	36.444	25.697
W5NUX4	Uncharacterized	WDR48	Ovis aries	1	1	2.1	76.192	1.4735
W5NUY3	Uncharacterized	ADAM32	Ovis aries	7	7	13.2	71.061	22.341
W5NUY4	Uncharacterized	PDCL2	Ovis aries	3	3	19.2	27.998	19.093
W5NV01	Uncharacterized	FAM170B	Ovis aries	2	2	10.9	32.382	135.02
W5NV06	V-type proton ATPase subunit a	ATP6V0A1	Ovis aries	8	6	12.9	95.644	55.817
W5NV18	Uncharacterized	LOC101117342	Ovis aries	6	6	8.2	116.46	40.213
W5NV29	Uncharacterized	C1orf189	Ovis aries	2	2	16.8	12.225	6.5111
W5NV31	Uncharacterized	COPS3	Ovis aries	4	4	14.7	47.765	38.234
W5NV40	Uncharacterized	CCDC42	Ovis aries	6	6	19.6	37.87	8.2733
W5NV44	Uncharacterized	C9orf116	Ovis aries	2	2	27.8	11.278	4.4393
W5NV66	Uncharacterized	CKLF	Ovis aries	1	1	7.4	16.479	2.1266
W5NV84	Uncharacterized	LOC101119791	Ovis aries	3	3	4.4	83.384	15.97
W5NV88	Importin subunit alpha	KPNA4	Ovis aries	7	4	27.2	56.32	111.92
W5NV97	Uncharacterized	LOC101119027	Ovis aries	1	1	9.2	27.618	3.063
W5NVD7	Uncharacterized	COPS4	Ovis aries	7	7	25.8	46.38	94.582
W5NVD9	Uncharacterized	TMEM69	Ovis aries	2	2	9.6	28.289	2.6305
W5NVF9	Tubulin alpha chain	LOC101121396	Ovis aries	13	1	33	49.71	10.925
W5NVG2	Uncharacterized	EFEMP1	Ovis aries	3	3	7.6	54.123	4.8651
W5NVG6	Uncharacterized	PTPN9	Ovis aries	2	2	5.3	71.525	18.48
W5NVI0	Uncharacterized	ZPR1	Ovis aries	1	1	2.2	51.241	2.3613
W5NVI4	Uncharacterized	CEP192	Ovis aries	2	2	1.1	313.39	8.4179
W5NVJ3	Uncharacterized	USP9X	Ovis aries	2	2	1.1	292.09	10.307
W5NVK4	Uncharacterized	SPCS1	Ovis aries	1	1	16.6	18.107	11.691
W5NVK7	Uncharacterized	ARMC3	Ovis aries	16	16	26.5	95.707	301.04
W5NVM0	Uncharacterized	ADAM2	Ovis aries	5	5	9.3	82.791	181.64
W5NVN4	Palmitoyltransferase	LOC101109601	Ovis aries	3	3	14.1	34.69	8.4868
W5NVN6	Uncharacterized	IFT80	Ovis aries	3	3	5	88.669	8.112
W5NVP1	Uncharacterized	LOC101122504	Ovis aries	2	1	5.5	57.999	3.3335
W5NVQ3	Uncharacterized	C25H10orf53	Ovis aries	2	2	22.6	10.389	12.091
W5NVQ4	Uncharacterized	CAND1	Ovis aries	14	14	14.4	136.39	71.386
W5NVU3	Uncharacterized	ADAM18	Ovis aries	3	3	5.8	83.375	16.853
W5NVU4	Uncharacterized	EIF4A3	Ovis aries	6	4	13.4	46.84	16.074
W5NVU7	Uncharacterized	PNPT1	Ovis aries	8	8	14.4	86.06	32.028
W5NVV8	Uncharacterized	GLT8D1	Ovis aries	3	3	10.8	41.994	40.565
W5NVY1	Uncharacterized	NUP98	Ovis aries	3	3	2.9	195.82	6.5071
W5NVZ0	Uncharacterized	N/A	Ovis aries	1	1	12.5	8.0765	1.809
W5NVZ5	Uncharacterized	DNAH10	Ovis aries	86	85	23.9	514.69	323.31
W5NW17	Uncharacterized	STXBP2	Ovis aries	11	11	22.5	64.264	91.57
W5NW23	Uncharacterized	GORASP2	Ovis aries	3	3	15.6	44.506	10.583
W5NW24	Uncharacterized	LRRC74A	Ovis aries	10	10	24.6	54.312	94.533
W5NW29	Uncharacterized	FAF2	Ovis aries	3	3	9.4	52.528	40.309
W5NW44	Uncharacterized	TRAP1	Ovis aries	7	7	15.2	77.245	40.677
W5NW49	Uncharacterized	COASY	Ovis aries	8	8	19.8	64.953	35.514
W5NW73	Uncharacterized	ADGB	Ovis aries	9	9	8.7	187	30.374
W5NW80	Uncharacterized	GAA	Ovis aries	2	2	3.4	103.12	11.591
W5NW83	Uncharacterized	NAP1L4	Ovis aries	1	1	3.1	41.237	1.923
W5NWA1	Uncharacterized	CFAP36	Ovis aries	1	1	5.5	39.539	4.7285
W5NWB8	Uncharacterized	CEP295	Ovis aries	5	5	2.8	288.06	7.1044
W5NWE0	Uncharacterized	MECR	Ovis aries	7	7	25.7	40.161	49.308
W5NWF5	Uncharacterized	RARRES1	Ovis aries	3	3	10.6	35.125	3.8438
W5NWF7	Elongation factor Tu	TUFM	Ovis aries	5	5	15.2	45.456	20.8
W5NWF8	Uncharacterized	GOLGA7	Ovis aries	1	1	9.7	17.691	2.3661
W5NWH2	Uncharacterized	EXOC1	Ovis aries	1	1	1.4	100.38	1.8077
W5NWI0	Fascin	FSCN3	Ovis aries	16	16	45.4	56.096	323.31
W5NWI4	Trafficking protein particle complex subunit 5	TRAPPC5	Ovis aries	4	4	20.5	20.825	7.3565
W5NWJ6	Uncharacterized	GRIP1	Ovis aries	5	5	4.7	116.18	5.2594
W5NWJ7	Uncharacterized	UGGT2	Ovis aries	13	13	10.5	168.52	20.804
W5NWK0	Uncharacterized	ABCB8	Ovis aries	9	9	13.4	76.032	28.668
W5NWM3	Uncharacterized	CCDC40	Ovis aries	13	13	15.2	130.72	285.73
W5NWM5	Uncharacterized	DHRS7B	Ovis aries	6	6	24.2	34.452	46.423
W5NWM6	Elongation factor G, mitochondrial	GFM1	Ovis aries	3	3	6.5	81.013	7.153
W5NWM7	Uncharacterized	GSTZ1	Ovis aries	3	3	21.3	24.037	30.129
W5NWN2	Uncharacterized	MAN2C1	Ovis aries	22	22	30.1	113.47	323.31
W5NWN4	Serine/threonine-protein phosphatase 2A 56 kDa regulatory subunit	PPP2R5C	Ovis aries	5	5	10.2	61.428	7.8332
W5NWP4	Uncharacterized	DDX3X	Ovis aries	5	5	8.6	73.097	11.873
W5NWR0	E3 ubiquitin-protein ligase	N/A	Ovis aries	1	1	4.5	31.647	1.6798
W5NWR5	Uncharacterized	N/A	Ovis aries	1	1	24.3	7.3664	2.2948
W5NWR9	Uncharacterized	FAAH	Ovis aries	6	6	18.5	62.804	205.4
W5NWS5	Uncharacterized	N/A	Ovis aries	1	1	14.8	9.2535	1.9097
W5NWS2	Uncharacterized	LARS	Ovis aries	4	4	4.1	134.78	4.687
W5NWT0	Uncharacterized	SAMD15	Ovis aries	5	5	8.4	74.97	28.948
W5NWT8	SS nuclear autoantigen 1	SSNA1	Ovis aries	1	1	12.9	11.49	10.89
W5NWV2	Uncharacterized	MLF1	Ovis aries	2	2	11.7	32.411	10.987
W5NWV8	Uncharacterized	NOXRED1	Ovis aries	9	9	34.1	39.476	102.41
W5NWX9	Uncharacterized	N/A	Ovis aries	3	3	21.1	23.942	27.692
W5NWY1	Uncharacterized	TMEM11	Ovis aries	4	4	25.5	21.478	143.32
W5Q761	Uncharacterized	UBE2D2	Ovis aries	2	2	29.7	13.635	1.8808
W5NX17	Uncharacterized	N/A	Ovis aries	5	5	14	53.105	12.6
W5NX31	Uncharacterized	AHSA1	Ovis aries	1	1	6.5	38.229	5.9265
W5NX33	Uncharacterized	CFAP61	Ovis aries	23	23	23.5	149.27	323.31
W5NX41	Uncharacterized	N/A	Ovis aries	3	3	6.8	65.296	29.934
W5NX61	Uncharacterized	LOC101113923	Ovis aries	6	6	16.2	43.466	30.032
W5NX72	Maestro heat like repeat family member 5	MROH5	Ovis aries	21	21	19.2	146.27	88.915
W5NX73	Uncharacterized	N/A	Ovis aries	4	4	13.5	36.645	9.0523
W5NX81	Uncharacterized	MYO3B	Ovis aries	11	11	12.8	136.02	51.473
W5NX86	Uncharacterized	EIF1B	Ovis aries	1	1	15	12.823	2.9506
W5NX96	Uncharacterized	ATRN	Ovis aries	4	4	3.6	144.33	12.217
W5NXC0	Uncharacterized	ACAD9	Ovis aries	12	12	27.3	59.629	62.871
W5NXE2	Ubiquitinyl hydrolase 1	USP49	Ovis aries	4	4	10.6	72.479	6.5904
W5NXE5	Uncharacterized	LOC101104501	Ovis aries	1	1	5	33.972	9.7868
W5NXG6	Uncharacterized	C16orf70	Ovis aries	4	4	17.5	47.636	29.006
W5NXH4	Uncharacterized	HSCB	Ovis aries	4	4	15.7	26.968	8.2241
W5NXI4	Uncharacterized	ADCK1	Ovis aries	5	5	16.1	59.55	67.791
W5NXJ7	Uncharacterized	PPCDC	Ovis aries	4	4	32.7	24.114	15.056
W5NXJ8	Uncharacterized	FBXL8	Ovis aries	1	1	4.5	40.77	2.2657
W5NXK6	Transcription elongation factor spt6	SUPT6H	Ovis aries	1	1	0.7	199.72	1.4237
W5NXL6	L-lactate dehydrogenase	LDHAL6B	Ovis aries	12	12	41.5	41.56	323.31
W5NXL9	Uncharacterized	EFCAB14	Ovis aries	3	3	9.8	58.375	7.8633
W5NXM4	Uncharacterized	RPS9	Ovis aries	2	2	8.2	22.682	1.601
W5NXM8	NAD(P)(+)--arginine ADP-ribosyltransferase	LOC101118216	Ovis aries	2	2	12.4	33.994	14.083
W5NXP1	Clathrin heavy chain linker domain-containing protein 1	CLHC1	Ovis aries	4	4	8.9	67.379	10.591
W5NXP2	Uncharacterized	KIAA0895L	Ovis aries	2	2	5.9	53.75	4.5597
W5NXP7	Uncharacterized	GMDS	Ovis aries	1	1	5.6	38.71	2.6639
W5NXP9	Uncharacterized	EVI5L	Ovis aries	2	2	4.2	84.068	24.011
W5NXQ8	Katanin p60 ATPase-containing subunit A1	KATNA1	Ovis aries	1	1	2.8	56.346	2.1144
W5NXR2	V-type proton ATPase subunit a	ATP6V0A2	Ovis aries	12	10	16.2	97.058	32.582
W5NXR7	Uncharacterized	KIAA1217	Ovis aries	1	1	0.6	193.55	1.452
W5NXV1	Uncharacterized	PACS1	Ovis aries	2	2	2.6	93.104	2.7524
W5NXV7	Uncharacterized	N/A	Ovis aries	5	2	25	30.546	32.064
W5NXX1	Uncharacterized	IPO5	Ovis aries	19	19	24.8	130.62	323.31
W5NXX3	Uncharacterized	NUP43	Ovis aries	2	2	7.1	42.001	3.4308
W5NXY3	Uncharacterized	CEP128	Ovis aries	5	5	5	138.42	19.485
W5NXY9	Uncharacterized	N/A	Ovis aries	6	6	10.4	85.184	28.21
W5NY05	Uncharacterized	LEKR1	Ovis aries	1	1	1.9	81.162	1.4201
W5NY07	Uncharacterized	ATL3	Ovis aries	7	7	20.8	60.085	166.1
W5NY22	Protein-L-isoaspartate O-methyltransferase	PCMT1	Ovis aries	4	4	39.2	22.856	49.356
W5NY25	Eukaryotic translation initiation factor 3 subunit C	LOC101112694	Ovis aries	5	5	6.6	105.39	63.351
W5NY28	Uncharacterized	SRPK2	Ovis aries	4	2	6.4	77.445	11.008
W5NY34	Uncharacterized	DHX30	Ovis aries	1	1	1.1	110.19	1.4758
W5NY42	Uncharacterized	LOC101121314	Ovis aries	2	2	11.2	30.535	9.9944
W5NY43	Uncharacterized	SSB	Ovis aries	2	2	6.2	46.621	1.9758
W5NY50	ATP synthase subunit alpha	ATP5F1A	Ovis aries	23	23	48.3	59.703	323.31
W5NY53	Mannose-6-phosphate isomerase	MPI	Ovis aries	5	5	17.2	55.469	21.872
W5NY79	Uncharacterized	RCC1	Ovis aries	1	1	1.9	45.333	1.4205
W5NY82	Uncharacterized	HDHD3	Ovis aries	3	3	15.1	27.908	46.857
W5NY99	Fascin actin-bundling protein 1	FSCN1	Ovis aries	2	2	4.4	57.794	3.2336
W5NYA5	Uncharacterized	FAM71F2	Ovis aries	4	3	11	33.463	6.7125
W5NYA7	Uncharacterized	PEBP1	Ovis aries	6	6	47.1	21.016	47.543
W5NYA8	Secretory carrier-associated membrane protein	SCAMP2	Ovis aries	2	2	8	44.216	82.163
W5NYB2	Uncharacterized	N/A	Ovis aries	1	1	4.2	32.819	1.5721
W5NYC9	Uncharacterized	CFAP52	Ovis aries	10	10	23.1	68.78	69.58
W5NYE0	V-type proton ATPase subunit	ATP6V0D1	Ovis aries	5	5	23.8	39.477	40
W5NYE1	Battenin	CLN3	Ovis aries	1	1	3.4	47.435	1.4785
W5NYE8	Uncharacterized	SEL1L	Ovis aries	2	2	3.8	92.288	5.4013
W5NYF6	Uncharacterized	FAM71F1	Ovis aries	2	1	7.9	38.69	1.4541
W5NYF7	Uncharacterized	NT5C2	Ovis aries	3	3	7.7	59.922	4.0879
W5NYF8	Uncharacterized	CEP135	Ovis aries	11	11	9.8	133.55	50.702
W5NYG0	Uncharacterized	ACTL7B	Ovis aries	10	10	36.2	45.47	247.37
W5NYH2	Nucleoside diphosphate kinase	NME1-NME2	Ovis aries	3	3	25.4	30.268	5.9308
W5NYI6	Uncharacterized	C4orf45	Ovis aries	3	3	19.5	22.866	9.4483
W5NYJ3	Uncharacterized	TFAM	Ovis aries	5	1	16.9	33.689	1.5565
W5NYK8	Uncharacterized	GALC	Ovis aries	7	7	14.2	77.654	30.592
W5NYL0	Amine oxidase	MAOA	Ovis aries	3	2	8.3	59.803	2.4916
W5NYL3	Transmembrane 9 superfamily member	TM9SF4	Ovis aries	4	4	9.7	73.977	12.597
W5NYL7	Uncharacterized	MTHFD1L	Ovis aries	3	3	3.7	105.43	15.912
W5NYM0	Uncharacterized	ULK3	Ovis aries	1	1	2.7	53.674	5.4997
W5NYM6	Uncharacterized	ABCB10	Ovis aries	2	2	3	65.144	2.4122
W5NYM7	Uncharacterized	NDUFA3	Ovis aries	4	4	50	9.3168	10.482
W5NYN3	Uncharacterized	CCDC173	Ovis aries	2	2	4.2	65.831	12.333
W5NYN6	Reticulon	RTN3	Ovis aries	2	2	2.2	111.06	2.97
W5NYP8	Uncharacterized	DYNC1H1	Ovis aries	22	22	7	528.77	148.77
W5NYQ4	Uncharacterized	COG2	Ovis aries	2	2	3.9	82.563	4.0692
W5NYQ9	Mitochondrial import inner membrane translocase subunit TIM44	TIMM44	Ovis aries	5	5	11.3	51.215	62.329
W5NYT1	Uncharacterized	SPATA7	Ovis aries	3	3	5.8	58.323	5.0326
W5NYT9	Uncharacterized	GFOD2	Ovis aries	5	5	20	42.169	35.538
W5PUR9	Uncharacterized	RANBP9	Ovis aries	2	2	6.2	59.588	4.3305
W5NYV7	Uncharacterized	GMPS	Ovis aries	2	2	4.3	76.685	12.012
W5NYW8	Uncharacterized	CEP55	Ovis aries	1	1	2.8	54.391	1.3865
W5NYY0	Uncharacterized	EIF2B1	Ovis aries	2	2	8.2	33.87	3.6436
W5NYY6	Uncharacterized	TSNAXIP1	Ovis aries	7	7	11.6	83.647	29.138
W5NYZ1	Uncharacterized	N/A	Ovis aries	3	3	15.8	24.75	20.266
W5NYZ5	Uncharacterized	CANX	Ovis aries	1	1	1.9	67.79	1.9508
W5NZ10	Uncharacterized	NUTF2	Ovis aries	3	3	40.2	14.478	32.857
W5NZ17	Uncharacterized	CHORDC1	Ovis aries	4	4	21.5	35.024	7.6693
W5NZ21	Uncharacterized	ATAD3A	Ovis aries	8	8	18.8	64.407	47.017
W5NZ39	Uncharacterized	EDC4	Ovis aries	7	7	7.8	162.47	38.537
W5NZ41	Uncharacterized	C3orf33	Ovis aries	2	2	11.6	33.94	8.1031
W5NZ54	Uncharacterized	RPA2	Ovis aries	1	1	5.2	29.142	1.3739
W5NZ59	Uncharacterized	CCDC136	Ovis aries	15	15	17.4	132.85	296.73
W5NZ60	Dihydroxyacetone phosphate acyltransferase	GNPAT	Ovis aries	23	23	35	77.677	281.61
W5NZ70	Uncharacterized	LGALS3BP	Ovis aries	6	6	13.2	59.862	34.436
W5NZ87	Uncharacterized	NAALAD2	Ovis aries	2	2	2.7	87.274	8.0704
W5NZ92	Uncharacterized	TSNAX	Ovis aries	3	3	16.2	33.021	71.406
W5NZA0	Dipeptidase	DPEP3	Ovis aries	8	8	23.9	53.606	97.706
W5NZA2	Uncharacterized	FASTKD1	Ovis aries	4	4	6.3	97.896	6.6428
W5NZA9	Amine oxidase	MAOB	Ovis aries	2	1	5.5	50.98	2.4461
W5NZC5	Uncharacterized	DNAJA3	Ovis aries	7	7	24.4	52.035	24.565
W5NZC2	Uncharacterized	ZNF667	Ovis aries	1	1	1.3	70.464	1.4546
W5NZC4	Uncharacterized	STX12	Ovis aries	3	3	13	31.493	34.759
W5NZC7	FAD synthase	FLAD1	Ovis aries	12	12	28.4	61.151	89.167
W5NZD0	Exocyst complex component 2	EXOC2	Ovis aries	1	1	1.3	102.42	4.0243
W5NZE1	Uncharacterized	N/A	Ovis aries	2	2	43.8	8.8611	45.927
W5NZF1	Uncharacterized	PROCA1	Ovis aries	1	1	9.8	42.431	10.393
W5NZG4	Uncharacterized	NTPCR	Ovis aries	2	2	14.2	20.596	1.4467
W5NZH1	Uncharacterized	TTC8	Ovis aries	3	3	9.9	58.034	10.067
W5NZH9	Serine/threonine-protein phosphatase 2A 55 kDa regulatory subunit B	PPP2R2B	Ovis aries	3	2	10.3	51.646	46.326
W5NZI1	Uncharacterized	RFC5	Ovis aries	2	2	10.3	38.54	3.1589
W5NZI3	Uncharacterized	DCST2	Ovis aries	3	3	5.6	80.37	8.7568
W5NZJ3	Uncharacterized	HNRNPH1	Ovis aries	2	2	8.2	49.229	25.93
W5NZL1	Uncharacterized	C1QBP	Ovis aries	1	1	7.2	30.46	2.1402
W5NZL7	Uncharacterized	UIMC1	Ovis aries	1	1	3.3	57.601	2.7244
W5NZM0	Uncharacterized	VDAC3	Ovis aries	9	2	40.1	30.85	215.83
W5NZN3	Uncharacterized	BBS5	Ovis aries	4	4	10.5	48.3	7.2823
W5PEQ3	Small nuclear ribonucleoprotein Sm D1	MIB1	Ovis aries	1	1	10.9	13.302	8.8389
W5NZQ2	Uncharacterized	LAP3	Ovis aries	18	18	44.6	56.514	323.31
W5NZS1	Uncharacterized	RANBP17	Ovis aries	13	13	16.5	124.48	91.69
W5NZR9	Uncharacterized	PSMC1	Ovis aries	4	4	12.7	50.197	20.636
W5NZS7	Uncharacterized	FUNDC2	Ovis aries	2	2	13.8	20.524	3.6119
W5NZT4	Uncharacterized	DCST1	Ovis aries	3	3	4.9	80.783	6.5136
W5NZU3	Uncharacterized	CDH1	Ovis aries	5	5	6.9	97.931	93.282
W5NZU9	Uncharacterized	STKLD1	Ovis aries	6	6	13	75.335	16.821
W5NZV0	Uncharacterized	HMOX2	Ovis aries	3	3	7.8	42.801	18.17
W5NZW7	Uncharacterized	N/A	Ovis aries	2	2	3.3	79.056	2.7006
W5NZX4	Katanin p60 ATPase-containing subunit A-like 2	KATNAL2	Ovis aries	1	1	2.3	59.786	2.0108
W5NZX9	Spectrin beta chain	SPTBN1	Ovis aries	2	2	0.8	274.4	2.8645
W5NZY2	IQ motif containing with AAA domain 1 like	IQCA1L	Ovis aries	10	10	17.2	82.609	57.654
W5P005	Uncharacterized	XPOT	Ovis aries	2	2	2.7	107.68	5.6796
W5P004	Uncharacterized	MDK	Ovis aries	1	1	11.2	15.567	2.0384
W5P010	Uncharacterized	RAB1B	Ovis aries	3	2	14	32.912	23.112
W5P024	Uncharacterized	C16orf96	Ovis aries	9	9	10.3	119.02	47.586
W5P030	Uncharacterized	CLK3	Ovis aries	1	1	3.4	61.839	1.78
W5P031	Uncharacterized	HDHD2	Ovis aries	3	3	10.8	28.54	2.9621
W5P033	Conserved oligomeric Golgi complex subunit 8	COG8	Ovis aries	4	4	11.1	57.9	8.3078
W5P037	Uncharacterized	ENKUR	Ovis aries	4	4	19.7	30.128	34.993
W5P043	Uncharacterized	NPM1	Ovis aries	3	3	16	32.518	5.9837
W5P051	Uncharacterized	EFHC2	Ovis aries	27	5	39.9	89.424	317.09
W5P059	Telomeric repeat-binding factor	TERF2	Ovis aries	1	1	3.6	55.82	2.334
W5P066	Uncharacterized	CYB5B	Ovis aries	2	2	18.3	16.979	54.329
W5P081	Uncharacterized	THNSL1	Ovis aries	12	12	24.1	80.202	108.4
W5P083	Uncharacterized	C2orf73	Ovis aries	2	2	10	32.881	4.204
W5P090	Uncharacterized	N/A	Ovis aries	1	1	12.8	16.464	24.854
W5P091	Acylphosphatase	N/A	Ovis aries	2	2	26.2	9.012	25.671
W5P0A6	Uncharacterized	PAFAH1B2	Ovis aries	2	2	12.2	25.647	5.0815
W5P0B1	Uncharacterized	ERO1B	Ovis aries	6	6	17.1	52.043	28.862
W5P0B7	Uncharacterized	LRP2	Ovis aries	20	20	5.2	519.32	49.634
W5P0C5	Galectin	LGALS8	Ovis aries	1	1	3	38.479	1.3274
W5P0C6	E3 ubiquitin-protein ligase	WWP2	Ovis aries	5	5	7.5	98.706	13.518
W5P0D5	Uncharacterized	PSMD7	Ovis aries	6	6	23	36.738	47.172
W5P0F8	Uncharacterized	ABCF2	Ovis aries	2	2	4.4	72.552	7.3312
W5P0G8	Prefoldin subunit 3	VBP1	Ovis aries	2	2	9.6	22.486	1.6707
W5P0I5	Uncharacterized	DYNC2H1	Ovis aries	11	11	3.2	491.45	19.993
W5P0I2	Uncharacterized	NDUFA7	Ovis aries	3	3	27.2	12.639	5.6277
W5P0J0	Uncharacterized	SLC4A11	Ovis aries	3	3	3.9	102.93	4.5166
W5P0K1	Uncharacterized	BECN1	Ovis aries	2	2	5.8	51.533	2.9352
W5P0K6	Uncharacterized	PMFBP1	Ovis aries	12	12	13.3	119.88	274.85
W5P0M3	Uncharacterized	KANK3	Ovis aries	2	2	4.4	58.712	2.5212
W5P0N8	Uncharacterized	PSME3	Ovis aries	4	4	13.4	29.506	3.9789
W5P0Q7	Uncharacterized	TMLHE	Ovis aries	1	1	3.8	49.805	5.4356
W5P0R7	Uncharacterized	DHODH	Ovis aries	4	4	15.1	42.352	18.475
W5P0R9	Uncharacterized	EPHX3	Ovis aries	3	3	10.8	41.073	6.4386
W5P0S0	Uncharacterized	LOC101117613	Ovis aries	2	2	2	109.26	1.8743
W5P0S5	Protein argonaute-2	AGO2	Ovis aries	2	2	3.4	96.899	4.8239
W5P0T6	Uncharacterized	FOLH1	Ovis aries	1	1	2	84.633	2.5436
W5P0T8	Uncharacterized	PSME4	Ovis aries	16	16	13.4	198.38	146.43
W5P0V6	Uncharacterized	SCCPDH	Ovis aries	13	13	52.3	46.773	176.72
W5P0V8	Uncharacterized	N/A	Ovis aries	2	2	9.1	24.603	83.082
W5P0W1	Uncharacterized	LRRC51	Ovis aries	2	2	19.3	22.091	30.147
W5P0W5	Uncharacterized	TRIM69	Ovis aries	5	5	10.6	57.266	8.9753
W5P0X0	Uncharacterized	LOC101115262	Ovis aries	1	1	9.5	23.066	6.1878
W5P0X4	Uncharacterized	EFCAB9	Ovis aries	1	1	6	25.782	1.641
W5P0Z7	AP-1 complex subunit gamma	AP1G1	Ovis aries	12	12	18.1	91.396	62.635
W5P101	Uncharacterized	A1BG	Ovis aries	1	1	2.2	51.948	2.0062
W5P114	Uncharacterized	RPS5	Ovis aries	1	1	6.4	22.876	2.3216
W5P134	Spermatogenesis-associated protein 20	SPATA20	Ovis aries	9	9	14.4	88.059	29.375
W5PDJ7	Uncharacterized	N/A	Ovis aries	1	1	4.6	30.141	1.949
W5P154	Uncharacterized	PTRH2	Ovis aries	1	1	7.8	19.208	13.684
W5P165	Uncharacterized	CETN1	Ovis aries	2	2	17.4	19.643	10.752
W5P169	Uncharacterized	LOC101115386	Ovis aries	2	2	10.3	15.625	1.7658
W5P171	Uncharacterized	ARHGAP1	Ovis aries	1	1	3.3	49.121	1.3679
W5P180	Metaxin 1	MTX1	Ovis aries	3	3	11.6	32.185	5.4733
W5P181	Uncharacterized	NUDC	Ovis aries	1	1	4.5	38.218	5.1597
W5P193	LEM domain containing 1	LEMD1	Ovis aries	3	3	19.8	20.283	4.6463
W5P199	Uncharacterized	SEPT12	Ovis aries	6	6	23.6	40.143	59.312
W5P1A1	Family with sequence similarity 198 member A	FAM198A	Ovis aries	3	3	5.9	65.942	23.89
W5P1C0	Uncharacterized	TRIM28	Ovis aries	1	1	2.2	89.192	23.242
W5P1D8	Uncharacterized	HNRNPM	Ovis aries	9	9	16.6	72.148	42.484
W5P1E3	Uncharacterized	LOC105605538	Ovis aries	2	2	18.5	18.255	7.114
W5P1E8	Uncharacterized	SPATA6	Ovis aries	6	6	16.4	56.294	20.017
W5P1F9	Uncharacterized	ROGDI	Ovis aries	7	7	29.4	38.561	135.69
W5P1G9	Uncharacterized	WDR20	Ovis aries	2	2	4	63.605	6.6739
W5P1I7	Uncharacterized	UBE2M	Ovis aries	1	1	7.4	17.114	1.3747
W5P1I9	Uncharacterized	NAA40	Ovis aries	1	1	4.4	31.205	1.7026
W5P1K1	Uncharacterized	HYDIN	Ovis aries	61	61	15.8	571.62	323.31
W5P1K2	Uncharacterized	TRAPPC9	Ovis aries	3	3	3.4	123.46	2.3426
W5P1K4	Uncharacterized	TNPO3	Ovis aries	5	5	6.9	104.08	7.6491
W5P1K6	Secretory carrier-associated membrane protein	SCAMP3	Ovis aries	1	1	5.7	38.651	21.815
W5P1L2	Uncharacterized	LOC101113864	Ovis aries	2	2	29.9	9.7883	15.745
W5P1M1	Uncharacterized	ETFDH	Ovis aries	9	9	22.2	68.623	99.987
W5P1M3	UBA domain containing 2	UBAC2	Ovis aries	3	3	13.5	39.448	10.977
W5P1N9	Uncharacterized	LOC101122400	Ovis aries	5	5	25.3	35.664	86.894
W5P1P8	Uncharacterized	N/A	Ovis aries	1	1	28	5.2571	8.3499
W5P1Q0	AP complex subunit beta	AP1B1	Ovis aries	8	4	12	101.9	22.506
W5P1Q3	Uncharacterized	PSD3	Ovis aries	1	1	1.5	103.17	1.5899
W5P1Q5	Beta-defensin	N/A	Ovis aries	3	1	50	5.9199	3.421
W5P1R3	Uncharacterized	N/A	Ovis aries	1	1	19.7	6.9278	6.5974
W5P1S3	Uncharacterized	SLC25A13	Ovis aries	16	13	29.5	74.137	44.719
W5P1S6	Dolichyl-diphosphooligosaccharide--protein glycosyltransferase subunit 1	RPN1	Ovis aries	5	4	12.6	66.072	11.825
W5P1T0	Uncharacterized	BNIP1	Ovis aries	2	2	17.4	26.342	29.945
W5P1T1	Anoctamin	ANO10	Ovis aries	4	4	8.6	76.382	11.805
W5P1T4	Serine/threonine-protein phosphatase	PPP4C	Ovis aries	1	1	2.6	35.125	1.4106
W5P1U3	Uncharacterized	LACTB2	Ovis aries	5	5	30.7	32.989	63.306
W5P1U9	3-oxoacyl-[acyl-carrier-protein] synthase, mitochondrial	OXSM	Ovis aries	7	7	33.7	48.401	70.287
W5P1V5	Uncharacterized	MYCBPAP	Ovis aries	6	6	7.8	109.84	27.645
W5P1X0	Uncharacterized	DDRGK1	Ovis aries	2	2	9.9	37.121	3.3862
W5P1X3	Uncharacterized	N/A	Ovis aries	10	10	17.3	67.493	56.067
W5P1X9	Fructose-bisphosphate aldolase	ALDOA	Ovis aries	18	16	66.2	39.436	323.31
W5P1Z2	Uncharacterized	SRM	Ovis aries	4	4	21.7	24.829	4.2687
W5P1Z5	Uncharacterized	PMPCA	Ovis aries	8	8	24.8	57.856	143.99
W5P200	Uncharacterized	NGLY1	Ovis aries	6	6	15.3	66.088	26.08
W5P212	Uncharacterized	LOC101107295	Ovis aries	4	4	17	45.41	10.582
W5P214	Transgelin	TAGLN	Ovis aries	3	3	13.3	25.035	3.6729
W5P221	Uncharacterized	GLYR1	Ovis aries	3	3	5.5	60.164	19.686
W5P223	Ubiquitin thioesterase	OTUB1	Ovis aries	2	2	7	31.536	4.4633
W5P225	Uncharacterized	PDCD5	Ovis aries	2	2	16.8	14.254	3.824
W5P228	Uncharacterized	PAICS	Ovis aries	1	1	2.8	47.375	2.1374
W5P246	Transmembrane 9 superfamily member	TM9SF2	Ovis aries	1	1	2.1	76.133	9.526
W5P248	Uncharacterized	DNAH17	Ovis aries	80	76	23.2	507.37	323.31
W5P254	Uncharacterized	NUDT19	Ovis aries	3	3	11	42.443	5.8591
W5P256	Uncharacterized	FOLR1	Ovis aries	1	1	5.4	29.849	2.1775
W5P272	Uncharacterized	CKAP5	Ovis aries	3	3	1.6	229.43	3.3163
W5P285	Glucose-6-phosphate 1-dehydrogenase	G6PD	Ovis aries	3	3	8.7	58.976	19.107
W5P290	Uncharacterized	ENTR1	Ovis aries	5	5	18.1	39.798	17.838
W5QBE7	Uncharacterized	RPLP1	Ovis aries	1	1	14	11.514	1.8378
W5P2A2	Uncharacterized	FAM57B	Ovis aries	2	2	13.5	26.325	8.7229
W5P2A9	Malic enzyme	ME3	Ovis aries	8	8	20.5	67.194	118.81
W5P2C0	Uncharacterized	TARDBP	Ovis aries	5	5	18.8	44.825	17.121
W5P2D9	Uncharacterized	SNX9	Ovis aries	3	3	5.6	74.126	13.606
W5P2F7	Uncharacterized	STK39	Ovis aries	2	2	6.4	43.699	3.5164
W5P2H1	Uncharacterized	ACSF2	Ovis aries	2	2	3.9	68.57	2.557
W5P2H4	Uncharacterized	N/A	Ovis aries	1	1	11.2	15.674	3.125
W5P2I2	Uncharacterized	CCDC81	Ovis aries	9	9	15.6	75.974	29.75
W5P2I8	Uncharacterized	N/A	Ovis aries	1	1	3.8	29.712	1.3631
W5P2J0	Uncharacterized	SERAC1	Ovis aries	11	11	22.3	74.133	101.55
W5P2J3	Signal recognition particle subunit SRP72	SRP72	Ovis aries	2	2	3.3	74.696	4.1747
W5Q6S9	Uncharacterized	N/A	Ovis aries	1	1	4.4	31.375	5.6758
W5P2K4	Uncharacterized	CLYBL	Ovis aries	4	4	17.8	33.784	28.163
W5P2K9	Uncharacterized	LMAN2	Ovis aries	1	1	3.6	40.568	2.6078
W5P2L3	Uncharacterized	NEURL1	Ovis aries	2	2	5	59.747	4.1791
W5P2N3	Uncharacterized	MON2	Ovis aries	9	9	5.9	190.64	12.04
W5P2N9	Uncharacterized	WDR88	Ovis aries	4	4	9.7	54.393	17.102
W5P2P5	Uncharacterized	LOC101114791	Ovis aries	1	1	2.6	59.384	2.5903
W5P2P6	Uncharacterized	N/A	Ovis aries	1	1	9.3	16.222	1.3683
W5P2P8	Uncharacterized	CABCOCO1	Ovis aries	2	2	12.7	20.057	6.9251
W5P2Q7	Uncharacterized	HIKESHI	Ovis aries	2	2	9.1	21.666	1.4234
W5PK04	Phosphoglycerate mutase	PGAM1	Ovis aries	3	1	17.5	22.885	3.9378
W5P2R1	Uncharacterized	DYNLT1	Ovis aries	2	2	24.8	12.463	36.677
W5P2U4	Uncharacterized	LOC101105644	Ovis aries	2	2	6.7	48.343	5.1683
W5P2U8	Uncharacterized	C1orf185	Ovis aries	2	2	10.7	25.577	81.207
W5P2U9	Uncharacterized	LRRC59	Ovis aries	4	4	15.5	37.35	12.348
W5P2V0	Uncharacterized	EZR	Ovis aries	6	2	11.3	65.164	8.9872
W5P2V1	Uncharacterized	PCCA	Ovis aries	9	9	18.7	70.915	93.696
W5P2V3	Uncharacterized	PEPD	Ovis aries	2	2	6.5	54.858	5.8041
W5P2W0	5'-3' exoribonuclease	XRN2	Ovis aries	1	1	1.6	105.48	3.099
W5P2W1	Uncharacterized	NEU1	Ovis aries	2	2	5.3	45.085	2.1848
W5P2W6	Uncharacterized	RSPH3	Ovis aries	8	8	21.4	56.436	26.903
W5P2X4	Selenoprotein T	SELENOT	Ovis aries	1	1	10.7	22.442	21.83
W5P2X9	Cytochrome b-c1 complex subunit Rieske, mitochondrial	LOC101113001	Ovis aries	6	6	32.5	29.53	155.2
W5P2Z1	Uncharacterized	CPTP	Ovis aries	5	5	27.3	24.778	13.316
W5P2Z2	2-aminoethanethiol dioxygenase	ADO	Ovis aries	1	1	9.2	21.594	5.5531
W5Q0P2	Enhancer of rudimentary homolog	LOC101105689	Ovis aries	1	1	10.6	12.243	13.712
W5P309	Ribosome-releasing factor 2, mitochondrial	GFM2	Ovis aries	3	3	5.9	86.471	5.1238
W5P321	Uncharacterized	PRKAG2	Ovis aries	2	2	12.7	36.762	39.912
W5P323	Glucose-6-phosphate isomerase	GPI	Ovis aries	9	3	26.9	62.89	127.83
W5P328	Eukaryotic translation initiation factor 2A	EIF2A	Ovis aries	2	2	4.6	65.224	3.5601
W5P330	Uncharacterized	EPS15	Ovis aries	3	3	4.9	100.86	3.5812
W5P352	Uncharacterized	PPL	Ovis aries	2	2	1.5	193.18	3.7122
W5P353	Uncharacterized	UBA2	Ovis aries	4	4	9.6	66.517	14.369
W5P358	Uncharacterized	ACAT2	Ovis aries	4	4	15.7	44.798	8.4059
W5P359	Uncharacterized	STIP1	Ovis aries	3	3	4.6	68.163	3.4457
W5P360	Uncharacterized	CINP	Ovis aries	1	1	5.7	25.403	2.9139
W5P363	Uncharacterized	VAT1	Ovis aries	3	3	10	33.863	13.037
W5P368	Malic enzyme	ME2	Ovis aries	15	15	33	65.451	219.84
W5P369	AP-2 complex subunit alpha	AP2A2	Ovis aries	10	6	13.6	106.49	31.684
W5P371	Uncharacterized	CCDC105	Ovis aries	7	7	12.8	55.18	10.623
W5P375	Uncharacterized	TCP1	Ovis aries	15	15	38.4	60.521	98.179
W5P3A2	Vac14, PIKFYVE complex component	VAC14	Ovis aries	3	3	5.2	83.723	4.7077
W5P3A5	Uncharacterized	N/A	Ovis aries	5	5	5.7	111.97	11.112
W5P3A8	Uncharacterized	TOMM34	Ovis aries	4	4	18.7	30.1	54.165
W5P3C2	Eukaryotic elongation factor, selenocysteine-tRNA specific	EEFSEC	Ovis aries	5	5	17.6	40.725	9.3042
W5P3C6	Beta-hexosaminidase	HEXB	Ovis aries	5	2	15.6	61.264	6.8623
W5P3C9	Kinesin-like protein	KIF9	Ovis aries	7	7	13.2	89.848	39.383
W5P3D6	Uncharacterized	N/A	Ovis aries	2	2	15.4	14.672	2.7265
W5P3E0	Uncharacterized	N/A	Ovis aries	2	2	10.7	26.845	1.677
W5P3E7	Uncharacterized	N/A	Ovis aries	6	6	10.6	71.24	23.189
W5P3F6	Malignant T-cell-amplified sequence	LOC101111215	Ovis aries	5	5	39.9	20.757	42.004
W5P3G5	Profilin	N/A	Ovis aries	2	2	5	32.07	4.0579
W5P3G7	Uncharacterized	TRIM11	Ovis aries	2	2	5.5	54.892	3.1767
W5P3I0	Uncharacterized	PICALM	Ovis aries	4	4	10.8	62.863	15.071
W5P3I5	Uncharacterized	CNDP2	Ovis aries	4	4	14.4	50.606	12.867
W5P3J6	Uncharacterized	PHF7	Ovis aries	4	4	13	37.925	8.98
W5P3K0	Uncharacterized	MEX3C	Ovis aries	1	1	2.9	48.569	1.3779
W5P3M5	Uncharacterized	CCDC83	Ovis aries	2	2	6.1	49.008	4.9386
W5P3N6	Beta-hexosaminidase	LOC101112162	Ovis aries	10	7	24.2	62.36	68.376
W5P3N8	Uncharacterized	WDR11	Ovis aries	3	3	2.9	136.23	3.603
W5P3P5	Uncharacterized	LOC101115734	Ovis aries	8	5	13.3	89.664	48.135
W5P3Q1	Uncharacterized	TIMM21	Ovis aries	2	2	8.6	27.935	5.3102
W5PZ57	Uncharacterized	N/A	Ovis aries	1	1	6.4	25.002	2.201
W5P3R8	Uncharacterized	CPQ	Ovis aries	7	7	18.8	52.791	112.77
W5P3S1	Uncharacterized	LOC101115991	Ovis aries	6	3	7.7	89.377	5.8727
W5P3S7	Uncharacterized	ATP6AP1	Ovis aries	4	4	12.4	51.421	69.74
W5P3T2	Uncharacterized	N/A	Ovis aries	3	2	7.2	52.975	6.8079
W5P3U0	Uncharacterized	THEGL	Ovis aries	6	6	16.4	52.222	15.342
W5P3U9	Uncharacterized	IL34	Ovis aries	1	1	5.6	26.426	3.3438
W5P3W5	Uncharacterized	HSD17B11	Ovis aries	1	1	5.7	35.148	2.3577
W5P3W6	Oxysterol-binding protein	OSBPL9	Ovis aries	2	2	2.4	83.237	1.8414
W5P3X6	Uncharacterized	UBAC1	Ovis aries	2	2	5.2	45.094	2.6546
W5P3Y5	Uncharacterized	N/A	Ovis aries	1	1	18.4	13.642	42.137
W5P3Z1	Uncharacterized	N/A	Ovis aries	3	3	35.2	14.314	18.164
W5P412	Uncharacterized	LPCAT3	Ovis aries	3	3	7.2	55.838	7.3855
W5P416	Uncharacterized	SF3B3	Ovis aries	3	3	3.8	135.95	19.726
W5P428	Uncharacterized	C6orf118	Ovis aries	2	2	4.7	54.754	15.193
W5P432	Uncharacterized	NIPSNAP1	Ovis aries	2	2	9.9	33.09	12.617
W5P440	Uncharacterized	HERC4	Ovis aries	8	8	9.3	118.59	23.802
W5P448	Uncharacterized	GAPDHS	Ovis aries	16	14	58.4	40.019	292.88
W5P451	Phosphodiesterase	PDE10A	Ovis aries	8	8	14.2	89.294	22.789
W5P479	Uncharacterized	LOC101108333	Ovis aries	1	1	14.5	13.079	1.6638
W5P485	Uncharacterized	UBXN11	Ovis aries	3	3	9.5	57.181	11.497
W5P496	Uncharacterized	EFCAB2	Ovis aries	2	2	18.1	17.908	3.2451
W5P4B2	Uncharacterized	NRDC	Ovis aries	19	2	18.9	140.77	3.0753
W5P4B3	Uncharacterized	NRDC	Ovis aries	19	2	20.1	133.09	165.11
W5P4B6	Kelch domain containing 3	KLHDC3	Ovis aries	5	5	11.1	63.535	12.022
W5PK48	Uncharacterized	N/A	Ovis aries	2	2	17.9	17.112	3.6232
W5P4C1	Uncharacterized	EMG1	Ovis aries	1	1	5.7	26.919	1.3685
W5P4C7	Uncharacterized	SEPT7	Ovis aries	6	6	19.6	48.743	94.583
W5P4D7	Uncharacterized	COG4	Ovis aries	1	1	1.4	89.086	2.8941
W5P4E7	Cytochrome c oxidase subunit	COX6B1	Ovis aries	3	3	38.4	10.186	8.0196
W5P4H0	Uncharacterized	DNASE1L1	Ovis aries	5	5	21.8	36.47	11.708
W5P4I0	RuvB-like helicase	RUVBL1	Ovis aries	6	6	19.8	46.337	50.925
W5P4I3	Uncharacterized	TRAF3	Ovis aries	5	5	10.5	64.581	12.982
W5P4I5	Uncharacterized	HNRNPH3	Ovis aries	1	1	4.9	36.929	2.9629
W5P4I9	Uncharacterized	HNRNPU	Ovis aries	3	3	4.6	82.192	57.263
W5P4L6	Uncharacterized	U2AF1L4	Ovis aries	1	1	5.5	25.884	1.7905
W5P4M1	Uncharacterized	PHB2	Ovis aries	7	7	34.1	30.569	213.59
W5P4M2	Uncharacterized	TPP2	Ovis aries	9	9	10.3	132.79	19.333
W5P4N1	Uncharacterized	N/A	Ovis aries	2	2	5.1	64.316	9.5063
W5P4N5	Uncharacterized	TMEM209	Ovis aries	5	5	15	62.86	90.392
W5P4N9	Uncharacterized	PTDSS1	Ovis aries	3	3	7.8	56.738	5.5877
W5P4Q1	Uncharacterized	TNPO1	Ovis aries	4	4	4.9	119.56	12.774
W5P4R1	Uncharacterized	MSN	Ovis aries	5	1	8.4	77.511	1.7821
W5P4S2	Uncharacterized	TXNL1	Ovis aries	4	4	15.3	32.521	12.097
W5P4S7	Uncharacterized	HERPUD2	Ovis aries	3	3	8.4	45.081	8.5896
W5P4U1	Uncharacterized	TMEM126A	Ovis aries	2	2	15.2	21.599	23.678
W5P4V0	Uncharacterized	GLT6D1	Ovis aries	2	2	12.3	36.434	9.668
W5P4V1	Uncharacterized	TCTE3	Ovis aries	3	3	20.6	22.642	55.472
W5P4W0	Elongation factor Ts, mitochondrial	TSFM	Ovis aries	1	1	5.9	36.647	21.584
W5P4Y1	Uncharacterized	WDR7	Ovis aries	3	3	3.6	159.99	4.237
W5P4Y2	Uncharacterized	SSMEM1	Ovis aries	2	2	8.7	27.704	12.142
W5P4Y6	Uncharacterized	SLC25A16	Ovis aries	4	4	14.3	34.33	7.1123
W5P508	Eukaryotic translation initiation factor 3 subunit B	EIF3B	Ovis aries	4	4	8.2	80.725	32.236
W5P510	Polypeptide N-acetylgalactosaminyltransferase	GALNT3	Ovis aries	5	5	10	72.715	103.01
W5P514	Uncharacterized	COX20	Ovis aries	1	1	11.7	13.059	5.5564
W5P520	Uncharacterized	HEATR9	Ovis aries	4	4	8.6	66.472	42.624
W5P523	Uncharacterized	N/A	Ovis aries	1	1	5.4	26.486	1.2885
W5P528	Uncharacterized	N/A	Ovis aries	22	22	12	267.47	323.31
W5P533	Uncharacterized	TEX30	Ovis aries	1	1	4.9	25.252	1.9611
W5P550	Uncharacterized	DNAH1	Ovis aries	70	68	20.6	486.2	323.31
W5P561	Uncharacterized	ACTRT2	Ovis aries	17	15	50.7	41.984	323.31
W5P562	AlkB homolog 6	ALKBH6	Ovis aries	1	1	6	27.811	1.3334
W5P576	Uncharacterized	LOC101115733	Ovis aries	4	4	32.8	14.476	46.622
W5P583	Uncharacterized	ACP1	Ovis aries	2	2	12	18.115	3.8274
W5P586	Ferrochelatase	FECH	Ovis aries	1	1	3.8	47.604	1.7506
W5P592	Uncharacterized	EFCAB8	Ovis aries	7	7	6.8	147.42	16.912
W5P5A0	Uncharacterized	FLNA	Ovis aries	3	2	1.2	279.6	2.3776
W5P5D2	Uncharacterized	WDR62	Ovis aries	4	4	3.4	166.65	14.468
W5P5E2	Uncharacterized	MCCC2	Ovis aries	8	8	19.4	61.121	64.398
W5P5E7	Sorting nexin 8	SNX8	Ovis aries	1	1	3.1	46.27	4.5231
W5P5G9	Uncharacterized	KIAA1328	Ovis aries	2	2	4.5	68.093	3.1767
W5P5H1	Uncharacterized	N/A	Ovis aries	2	2	43.1	6.4345	4.0404
W5P5H5	Uncharacterized	CLPB	Ovis aries	5	5	9.5	75.491	78.014
W5P5H4	Uncharacterized	AARS	Ovis aries	4	4	5.6	106.74	28.947
W5P5H9	Uncharacterized	CPA5	Ovis aries	5	5	13.1	49.295	37.725
W5P5J6	Uncharacterized	STPG4	Ovis aries	6	6	40.5	26.074	37.186
W5P5J9	Uncharacterized	CCDC90B	Ovis aries	3	3	26.6	28.556	76.899
W5P5K7	Phosphomannomutase	PMM2	Ovis aries	4	4	13.8	28.085	14.813
W5P5L6	CDP-diacylglycerol--glycerol-3-phosphate 3-phosphatidyltransferase	PGS1	Ovis aries	10	10	23.8	57.684	68.817
W5P5L7	Uncharacterized	LRRC23	Ovis aries	8	8	23.7	39.619	147.29
W5P5M2	Uncharacterized	DPY19L2	Ovis aries	14	11	23.4	89.658	250.58
W5P5N6	Uncharacterized	SCFD1	Ovis aries	10	10	21.1	70.479	62.571
W5P5N9	Uncharacterized	SUN5	Ovis aries	9	9	27.4	43.56	89.876
W5P5P4	Uncharacterized	TECR	Ovis aries	1	1	2.7	36.988	2.6713
W5P5P6	Uncharacterized	CARHSP1	Ovis aries	1	1	10.1	17.057	20.983
W5P5Q0	Uncharacterized	TRAPPC12	Ovis aries	5	5	15.1	68.34	26.196
W5Q6J0	Uncharacterized	LOC101111388	Ovis aries	1	1	7.4	23.37	1.8094
W5P5Q6	Uncharacterized	CATSPERE	Ovis aries	2	2	2.5	110.98	1.9856
W5P5R0	1,2-dihydroxy-3-keto-5-methylthiopentene dioxygenase	ADI1	Ovis aries	1	1	8.6	16.949	1.3649
W5P5R4	Uncharacterized	LOC101113775	Ovis aries	5	5	16.7	40.943	6.9861
W5P5T3	Uncharacterized	SUPV3L1	Ovis aries	2	2	3.8	73.683	7.1192
W5P5V3	Uncharacterized	NDUFB7	Ovis aries	5	5	35.8	16.384	22.984
W5P5W6	Uncharacterized	NDRG1	Ovis aries	1	1	3.9	44.427	2.1559
W5P5W8	Profilin	LOC101111342	Ovis aries	2	2	15.4	15.054	4.222
W5P5W9	Triosephosphate isomerase	TPI1	Ovis aries	9	9	64.5	22.807	126.85
W5P5X1	Uncharacterized	ALLC	Ovis aries	2	2	5.3	46.193	2.5102
W5P5X2	Uncharacterized	TTC7A	Ovis aries	5	5	7.1	95.953	10.207
W5P5X5	Uncharacterized	ANKRD42	Ovis aries	6	6	6.7	95.81	11.361
W5P5Y6	Uncharacterized	N/A	Ovis aries	4	4	16.4	31.097	18.586
W5P601	Uncharacterized	STOM	Ovis aries	2	2	5.4	30.964	1.7347
W5P610	Chloride intracellular channel protein	CLIC1	Ovis aries	8	8	35.1	28.118	49.588
W5P619	Transmembrane protein 239	TMEM239	Ovis aries	1	1	5.5	19.395	1.2891
W5P621	Uncharacterized	USP7	Ovis aries	14	14	15	128.77	33.868
W5P630	Uncharacterized	N/A	Ovis aries	6	6	6.8	122.53	17.771
W5P640	Uncharacterized	LMNA	Ovis aries	2	2	5.5	73.618	8.4069
W5P642	Cytochrome b-c1 complex subunit 7	UQCRB	Ovis aries	3	3	25.7	13.357	3.2507
W5P644	Uncharacterized	TKTL1	Ovis aries	6	6	21	64.873	36.5
W5P645	Uncharacterized	RAB14	Ovis aries	9	9	62.8	23.897	163.37
W5P646	Uncharacterized	N/A	Ovis aries	1	1	25	5.5035	2.6858
W5P659	Uncharacterized	HK1	Ovis aries	26	23	31.8	102.13	239.83
W5P657	Uncharacterized	WDR87	Ovis aries	4	4	1.8	331.92	55.105
W5P663	Uncharacterized	ENO3	Ovis aries	5	1	16.4	47.068	1.3555
W5P669	Tubulin beta chain	TUBB4A	Ovis aries	19	1	56.8	43.193	35.046
W5P673	Uncharacterized	PDPR	Ovis aries	12	12	18.6	95.977	68.098
W5P676	Uncharacterized	TNFAIP2	Ovis aries	2	2	6.1	45.454	5.417
W5P689	Ubiquitin carboxyl-terminal hydrolase	USP5	Ovis aries	5	5	9.4	95.748	46.08
W5P693	Uncharacterized	MEST	Ovis aries	3	3	11.3	38.651	34.942
W5P694	Uncharacterized	RPLP2	Ovis aries	1	1	11.7	11.648	1.5039
W5P6A2	DNA-directed RNA polymerase subunit beta	POLR2B	Ovis aries	2	2	2.1	133.96	2.4565
W5QG75	40S ribosomal protein S3a	RPS3A	Ovis aries	2	2	10.2	29.945	22.373
W5P6B2	Uncharacterized	UQCR10	Ovis aries	3	3	50	7.4295	13.276
W5P6B3	Phospholipid scramblase	PLSCR1	Ovis aries	1	1	3.4	32.636	2.2663
W5P6C1	Adenylosuccinate synthetase isozyme 2	ADSS	Ovis aries	1	1	2.4	50.383	2.481
W5PTW7	Uncharacterized	LOC101113328	Ovis aries	1	1	8.6	21.375	2.5763
W5P6F0	Uncharacterized	CATSPERG	Ovis aries	4	4	4.5	128.67	4.6269
W5Q769	Uncharacterized	N/A	Ovis aries	5	5	20.8	35.124	18.263
W5P6F3	Phospholipid scramblase	N/A	Ovis aries	1	1	5.6	20.533	3.4901
W5P6F9	Dipeptidyl peptidase 3	DPP3	Ovis aries	3	3	7.1	79.275	4.0954
W5P6G0	Uncharacterized	PSMD8	Ovis aries	4	4	16.4	32.756	143.47
W5P6I6	Uncharacterized	EIF5	Ovis aries	2	2	7	49.135	5.4591
W5P6K4	Uncharacterized	GLYCTK	Ovis aries	6	6	20.7	54.865	63.053
W5P6M2	Uncharacterized	PSMD5	Ovis aries	8	8	21	56.187	21.203
W5P6N8	Uncharacterized	WDR82	Ovis aries	2	2	9.9	35.1	2.3426
W5PIN1	Ubiquitin-fold modifier-conjugating enzyme 1	UFC1	Ovis aries	1	1	5.4	19.401	1.8631
W5P6T5	Uncharacterized	DPY19L1	Ovis aries	8	5	15.9	74.514	32.737
W5PVJ0	Ferritin	N/A	Ovis aries	6	6	42.9	19.969	127.93
W5P6V5	Uncharacterized	MRPS36	Ovis aries	1	1	15.5	11.589	4.0142
W5P6V7	Uncharacterized	DDX39A	Ovis aries	4	2	14	53.752	7.2483
W5P6W0	Uncharacterized	RAB23	Ovis aries	2	2	11.4	26.664	8.4649
W5P6W5	Uncharacterized	SPACA9	Ovis aries	7	7	45.3	24.991	323.31
W5P6X4	Eukaryotic translation initiation factor 3 subunit K	EIF3K	Ovis aries	1	1	6.4	25.073	11.296
W5P6Y1	Uncharacterized	TMEM144	Ovis aries	1	1	4	35.874	2.8623
W5P6Y6	Uncharacterized	AK8	Ovis aries	13	13	34.9	54.813	178
W5P6Z7	Uncharacterized	BCAP29	Ovis aries	1	1	4.1	28.191	2.33
W5P708	Uncharacterized	ACTN4	Ovis aries	5	3	8.1	95.523	14.397
W5P713	Uncharacterized	CCT8L2	Ovis aries	4	4	15.4	41.772	15.377
W5P717	Uncharacterized	SLC25A41	Ovis aries	6	6	28.7	38.712	9.8087
W5P718	Uncharacterized	C1orf100	Ovis aries	4	4	30.1	17.474	16.46
W5P726	Uncharacterized	PRCP	Ovis aries	7	7	16.5	56.214	150.2
W5P758	Uncharacterized	TEKT5	Ovis aries	18	18	47	56.431	202.43
W5P759	Uncharacterized	AIFM2	Ovis aries	4	4	17	41.883	36.2
W5P761	Jagunal homolog 1	JAGN1	Ovis aries	1	1	6.6	21.072	3.1441
W5P765	T-complex protein 1 subunit gamma	CCT3	Ovis aries	14	14	30.7	63.599	194.49
W5P769	Uncharacterized	TRIM32	Ovis aries	3	3	8	61.641	21.134
W5P770	Uncharacterized	N/A	Ovis aries	1	1	11.2	12.179	1.4654
W5P772	Uncharacterized	ECH1	Ovis aries	5	5	18	42.586	39.615
W5P774	Armadillo-like helical domain containing 2	ARMH2	Ovis aries	2	2	15.3	24.076	40.46
W5P779	Uncharacterized	HNRNPL	Ovis aries	1	1	3.2	54.582	11.816
W5P780	Uncharacterized	SLC25A22	Ovis aries	4	4	20.3	33.873	18.071
W5P781	Uncharacterized	TSGA13	Ovis aries	3	3	14.7	31.721	7.3146
W5P795	Uncharacterized	LRBA	Ovis aries	2	2	1.2	312.09	8.5648
W5P797	Uncharacterized	U2SURP	Ovis aries	2	2	2.5	118.89	5.131
W5P7A9	Uncharacterized	GET4	Ovis aries	1	1	4.5	31.565	1.9889
W5P7B4	Uncharacterized	DHX15	Ovis aries	4	3	5.5	90.962	3.3813
W5P7C2	Uncharacterized	SEPHS1	Ovis aries	2	2	8.7	42.88	2.677
W5P7C3	Uncharacterized	SPOP	Ovis aries	2	2	9.6	42.26	4.8324
W5P7C8	Uncharacterized	CCDC178	Ovis aries	5	5	6.5	100.51	11.36
W5P7D8	Uncharacterized	NDUFAF6	Ovis aries	7	7	28.2	37.395	12.932
W5P7E0	Uncharacterized	SARS2	Ovis aries	5	5	11.5	58.077	19.708
W5P7E3	Uncharacterized	EIF2D	Ovis aries	1	1	3.6	64.067	3.3046
W5P7F4	Uncharacterized	CFAP97D1	Ovis aries	2	2	17.1	19.558	43.131
W5PXG2	Uncharacterized	N/A	Ovis aries	2	2	10.3	20.882	3.9196
W5P7J1	Uncharacterized	BBS1	Ovis aries	4	4	10.8	65.057	8.7191
W5P7K7	Uncharacterized	PIGN	Ovis aries	1	1	1.7	104.94	4.6132
W5P7L2	V-type proton ATPase subunit G	ATP6V1G1	Ovis aries	2	2	20.3	13.708	67.982
W5P7L9	Uncharacterized	KLC1	Ovis aries	1	1	2.5	67.255	2.3988
W5P7M2	Uncharacterized	N/A	Ovis aries	2	2	4.4	94.368	7.4183
W5P7Q3	Uncharacterized	PHB	Ovis aries	12	12	58.1	29.804	178.87
W5P7S0	Uncharacterized	PIP4K2C	Ovis aries	1	1	3.6	47.138	2.8058
W5P7S3	Uncharacterized	ICA1	Ovis aries	3	3	6.5	54.464	4.1591
W5P7S5	Uncharacterized	MCUB	Ovis aries	2	2	7.5	39.027	3.8549
W5P7T1	Uncharacterized	PLS1	Ovis aries	9	9	19.4	71.149	40.765
W5P7T4	Dynein axonemal assembly factor 5	DNAAF5	Ovis aries	1	1	3.5	71.826	2.6905
W5P7T7	Uncharacterized	CFAP77	Ovis aries	8	8	36.8	25.431	22.944
W5P7T9	Uncharacterized	RELCH	Ovis aries	6	6	8.5	117.28	25.898
W5P7U2	Glutamine amidotransferase like class 1 domain containing 1	GATD1	Ovis aries	1	1	13.7	18.88	5.4397
W5P7V5	Uncharacterized	NLN	Ovis aries	1	1	2.8	80.471	7.4669
W5P7W3	Uncharacterized	PODN	Ovis aries	2	2	4.3	73.636	2.1299
W5P7W7	Uncharacterized	N/A	Ovis aries	3	3	39.8	11.138	8.5058
W5P7Y4	Uncharacterized	N/A	Ovis aries	4	4	29.2	27.875	36.767
W5P7Z1	Ribosomal protein S16	RPS16	Ovis aries	2	2	13.8	18.039	3.3796
W5P816	NAD(P)H-hydrate epimerase	NAXE	Ovis aries	7	7	31.2	32.078	80.653
W5P820	WAP four-disulfide core domain 8	WFDC8	Ovis aries	2	2	11	27.632	9.0728
W5P824	Actin-related protein 2/3 complex subunit 4	LOC101103096	Ovis aries	4	4	29.2	19.616	63.681
W5P826	Cystatin	LOC101105017	Ovis aries	1	1	11.1	18.04	2.2004
W5P829	Uncharacterized	TRAPPC13	Ovis aries	1	1	2.4	46.731	1.6063
W5P851	Small nuclear ribonucleoprotein E	LOC101121151	Ovis aries	1	1	12	10.874	1.8324
W5P857	Uncharacterized	PHOSPHO1	Ovis aries	5	5	20	27.31	16.887
W5P874	Uncharacterized	ABHD16A	Ovis aries	8	8	19.4	65.96	71.227
W5P878	Uncharacterized	CPT2	Ovis aries	14	14	28.4	74.444	264.6
W5P884	Uncharacterized	PREPL	Ovis aries	2	2	3.2	83.721	3.1471
W5P8A3	IBA57, iron-sulfur cluster assembly	IBA57	Ovis aries	1	1	3.3	38.425	2.3583
W5P8B2	Uncharacterized	TRIM23	Ovis aries	1	1	1.7	64.607	2.0541
W5P8B3	Mitochondrial import inner membrane translocase subunit TIM50	TIMM50	Ovis aries	3	3	10.6	40.767	15.485
W5P8B4	Uncharacterized	TRAPPC8	Ovis aries	8	8	7.5	160.81	25.153
W5P8B9	ATP-dependent Clp protease proteolytic subunit	CLPP	Ovis aries	1	1	4	29.693	3.0468
W5P8C2	Uncharacterized	MAGOH	Ovis aries	2	2	14.4	17.163	3.5179
W5P8C6	Uncharacterized	C9orf43	Ovis aries	1	1	2.2	51.241	5.0351
W5P8F3	Uncharacterized	AGPAT5	Ovis aries	5	5	22.9	33.423	41.35
W5P8H1	Uncharacterized	NARS2	Ovis aries	4	4	10.2	53.088	8.8319
W5P8H3	Serine peptidase inhibitor, Kunitz type 4	SPINT4	Ovis aries	1	1	10.3	11.106	3.4615
W5P8H5	Uncharacterized	BSPRY	Ovis aries	7	7	20.8	41.894	14.075
W5P8H6	Uncharacterized	SELENOV	Ovis aries	2	2	3.7	40.456	28.521
W5P8J2	Uncharacterized	SEC14L1	Ovis aries	4	4	7.7	81.332	16.555
W5P8K0	Uncharacterized	DCTN2	Ovis aries	5	5	13.2	44.844	9.3956
W5P8K1	Uncharacterized	WFDC3	Ovis aries	1	1	14.8	14.543	11.861
W5P8L0	Delta-1-pyrroline-5-carboxylate synthase	ALDH18A1	Ovis aries	15	15	23.1	87.253	90.097
W5P8N8	Isocitrate dehydrogenase [NAD] subunit, mitochondrial	IDH3B	Ovis aries	11	11	36.4	42.497	164.9
W5P8P2	Uncharacterized	ACSBG2	Ovis aries	13	13	25.4	74.931	274.38
W5P8P7	Uncharacterized	POC1A	Ovis aries	1	1	4.9	45.238	7.676
W5P8Q0	AP complex subunit beta	AP2B1	Ovis aries	7	3	10.5	105.65	16.45
W5P8Q2	Uncharacterized	NUBPL	Ovis aries	1	1	4.5	38.596	5.0239
W5P8S6	Uncharacterized	CLEC16A	Ovis aries	5	5	5.9	120.87	17.525
W5P8T5	Uncharacterized	PPM1B	Ovis aries	5	5	17.8	42.834	47.165
W5P8U2	Uncharacterized	LDHD	Ovis aries	3	3	7	53.787	6.4355
W5P8V4	Beta defensin OBD138	N/A	Ovis aries	1	1	24.6	6.9835	8.1726
W5P8X9	Chloride intracellular channel protein	CLIC4	Ovis aries	1	1	4.7	28.713	1.7452
W5P8Y5	Uncharacterized	ARHGAP5	Ovis aries	1	1	0.7	172.34	1.8346
W5P8Z1	Uncharacterized	LOC101114885	Ovis aries	3	3	28.4	8.9924	5.4059
W5P8Z3	Uncharacterized	PSMC4	Ovis aries	4	4	13.6	47.366	73.206
W5P912	Uncharacterized	SEC24B	Ovis aries	3	3	3.6	127.59	21.203
W5P929	Uncharacterized	MARS	Ovis aries	9	9	12.5	100.31	31.79
W5P931	Cell cycle control protein	TMEM30A	Ovis aries	4	4	8.7	51.646	6.298
W5P935	Uncharacterized	APMAP	Ovis aries	2	2	4.9	46.026	4.9534
W5P945	Sodium/potassium-transporting ATPase subunit beta	ATP1B3	Ovis aries	6	6	25.1	31.509	20.893
W5P952	Uncharacterized	TCTN3	Ovis aries	2	2	4	65.263	2.3709
W5P953	Uncharacterized	SMCP	Ovis aries	6	6	53.4	10.983	33.884
W5P958	Isocitrate dehydrogenase [NAD] subunit, mitochondrial	IDH3G	Ovis aries	9	9	38.9	42.987	173.76
W5P972	Uncharacterized	HSDL2	Ovis aries	15	15	44.3	45.171	323.31
W5P981	Non-specific serine/threonine protein kinase	AKT2	Ovis aries	1	1	3.5	52.451	1.4637
W5P985	Uncharacterized	ABHD14B	Ovis aries	1	1	4.8	22.483	1.5172
W5P994	Lon protease homolog, mitochondrial	LONP1	Ovis aries	16	16	19.6	105.37	83.57
W5P995	Uncharacterized	LRPPRC	Ovis aries	10	10	9.5	158.37	32.898
W5P9A0	Succinate-semialdehyde dehydrogenase	ALDH5A1	Ovis aries	7	7	19.2	47.976	61.768
W5P9A4	Uncharacterized	NDC1	Ovis aries	6	6	13.3	76.554	57.633
W5P9A8	Nuclear transition protein 2	TNP2	Ovis aries	1	1	11.8	15.783	1.5251
W5P9B7	Uncharacterized	RNF7	Ovis aries	1	1	10.6	12.679	37.084
W5P9D5	Uncharacterized	LRRC71	Ovis aries	5	5	17	61.795	45.771
W5P9E4	Uncharacterized	LSM12	Ovis aries	1	1	7	22.456	1.5746
W5P9F5	Uncharacterized	LY6G5C	Ovis aries	2	2	19.3	16.014	6.8758
W5P9H3	Uncharacterized	STPG1	Ovis aries	2	2	13.1	37.043	42.106
W5P9I9	Acetyl-coenzyme A synthetase	ACSS1	Ovis aries	13	13	33.9	64.063	323.31
W5P9J8	Uncharacterized	BLVRB	Ovis aries	1	1	7.2	22.29	15.383
W5P9K6	Uncharacterized	PSMC3	Ovis aries	7	7	22.1	50.645	28.494
W5P9M2	Uncharacterized	PTGR1	Ovis aries	4	4	18.2	35.742	23.708
W5P9N0	Uncharacterized	BPIFA3	Ovis aries	3	3	13	27.029	13.035
W5P9P2	Uncharacterized	MYO6	Ovis aries	8	8	9.7	145.1	46.079
W5P9Q0	Uncharacterized	PI4K2B	Ovis aries	4	4	9	55.551	17.726
W5P9R3	Uncharacterized	PSMD14	Ovis aries	5	5	24.2	34.524	13.252
W5P9S9	Uncharacterized	LY6G5B	Ovis aries	2	2	19.9	21.502	99.243
W5P9T1	Uncharacterized	ENTPD1	Ovis aries	7	7	16.6	59.51	20.828
W5P9T6	Uncharacterized	ECPAS	Ovis aries	7	7	5.1	203.44	16.142
W5P9U1	Uncharacterized	HSPB11	Ovis aries	1	1	6.3	16.344	1.6102
W5P9U4	Proteasome subunit alpha type	PSMA1	Ovis aries	9	9	33.1	29.585	42.542
W5P9U6	Uncharacterized	PRSS38	Ovis aries	2	2	11.5	33.757	29.725
W5P9V5	Uncharacterized	PIGR	Ovis aries	2	2	3.7	85.476	4.1178
W5P9V9	Small nuclear ribonucleoprotein-associated protein	SNRPB	Ovis aries	2	2	6.9	23.67	2.0814
W5P9W1	Glucose-6-phosphatase	G6PC3	Ovis aries	2	2	8.2	38.146	84.801
W5P9W4	Uncharacterized	INTS4	Ovis aries	2	2	3.1	108.38	3.1367
W5P9X7	Uncharacterized	SPATA4	Ovis aries	3	3	11.6	39.45	6.8251
W5P9X8	Nicotinamide-nucleotide adenylyltransferase	NMNAT1	Ovis aries	5	5	22.1	32.161	22.772
W5P9Y1	Uncharacterized	SNX6	Ovis aries	3	3	8.8	44.671	6.1244
W5P9Z4	Uncharacterized	IPO11	Ovis aries	1	1	1.7	112.82	2.4107
W5PA24	Uncharacterized	TAOK1	Ovis aries	1	1	1.3	115.42	1.9884
W5PA30	Signal peptidase complex subunit 3	SPCS3	Ovis aries	1	1	9	15.637	5.8671
W5PA43	Uncharacterized	CFAP43	Ovis aries	20	20	16.4	192.79	323.31
W5PA48	Uncharacterized	AAMDC	Ovis aries	1	1	11.5	13.388	19.854
W5PA55	Uncharacterized	N/A	Ovis aries	2	2	7.4	46.368	3.315
W5PA65	Uncharacterized	CFL2	Ovis aries	1	1	6.7	18.605	1.3121
W5PA68	Uncharacterized	TRMT112	Ovis aries	2	2	20	14.297	5.0988
W5PA73	Uncharacterized	TMEM231	Ovis aries	1	1	4.1	36.05	2.2969
W5PA75	ATP-dependent (S)-NAD(P)H-hydrate dehydratase	CARKD	Ovis aries	6	6	21.8	33.686	34.094
W5PA84	Uncharacterized	CFAP300	Ovis aries	4	4	27.8	26.492	26.75
W5PA87	Uncharacterized	TRIM42	Ovis aries	11	11	17.6	82.989	102.63
W5PA90	Uncharacterized	AGA	Ovis aries	4	4	14.7	37.055	6.1105
W5PA96	IQ motif containing F5	IQCF5	Ovis aries	8	8	36.2	20.903	15.683
W5PAA9	Uncharacterized	IQCF2	Ovis aries	1	1	5.5	19.713	1.8003
W5PAB2	Uncharacterized	NEURL2	Ovis aries	2	2	9.1	31.405	3.4709
W5Q2E9	Uncharacterized	N/A	Ovis aries	3	3	23	17.673	14.401
W5PAC3	Uncharacterized	TXNDC8	Ovis aries	2	2	14.2	14.658	2.2378
W5PAC4	Uncharacterized	N/A	Ovis aries	1	1	6.1	22.95	3.2429
W5PAD0	Uncharacterized	CARS2	Ovis aries	4	4	9.9	54.534	15.291
W5PAD7	Uncharacterized	N/A	Ovis aries	3	2	15.5	21.098	6.4092
W5PAE6	IQ motif containing F6	IQCF6	Ovis aries	2	1	12.1	18.857	1.5478
W5PAF4	Family with sequence similarity 78 member A	FAM78A	Ovis aries	3	3	10.4	38.248	16.002
W5PAF9	Kinesin-like protein	KIF2A	Ovis aries	2	2	2.3	77.564	2.5093
W5PAG0	Lysine--tRNA ligase	KARS	Ovis aries	4	4	6.7	65.172	7.3547
W5PAH5	Uncharacterized	N/A	Ovis aries	1	1	6.9	25.644	1.6566
W5PAH6	Coatomer subunit beta	COPB1	Ovis aries	11	11	16.1	107.52	95.271
W5PAH8	U6 snRNA-associated Sm-like protein LSm5	LSM5	Ovis aries	1	1	20.9	9.9374	4.6306
W5PAI3	Uncharacterized	YOD1	Ovis aries	3	3	14.4	37.917	50.427
W5PAI5	Uncharacterized	VMAC	Ovis aries	1	1	7.8	17.89	2.1173
W5PAI8	Nicotinamide-nucleotide adenylyltransferase	NMNAT3	Ovis aries	5	5	20.2	28.74	9.6854
W5PAJ2	Uncharacterized	PSAP	Ovis aries	3	3	8	58.124	3.5525
W5PAJ3	Uncharacterized	BPIFB1	Ovis aries	6	6	19.7	51.715	78.439
W5PAK0	Uncharacterized	RLN3	Ovis aries	1	1	7.4	14.776	2.7734
W5PAL4	Uncharacterized	N/A	Ovis aries	1	1	5	37.67	1.5639
W5PAL6	Uncharacterized	RAB4B	Ovis aries	5	4	30.2	23.842	10.817
W5PAL7	Peroxiredoxin	PRDX5	Ovis aries	11	11	51.1	23.164	71.05
W5PAM9	Uncharacterized	LRGUK	Ovis aries	4	4	5.9	94.903	11.256
W5PAN5	Uncharacterized	MCM2	Ovis aries	3	3	4.5	96.731	5.2486
W5PAP4	IQ motif containing M	IQCM	Ovis aries	3	3	7	58.543	4.4528
W5PAQ4	Alpha-L-fucosidase	FUCA1	Ovis aries	3	3	8	54.278	34.32
W5PAR2	Uncharacterized	NDUFA11	Ovis aries	3	3	40.4	14.727	75.709
W5PAR6	Uncharacterized	PRSS42	Ovis aries	5	5	18.3	36.799	24.502
W5PAS5	Uncharacterized	HMGCL	Ovis aries	5	5	23.1	34.199	27.689
W5PAT6	Uncharacterized	AGRN	Ovis aries	2	2	1.1	215.72	1.8507
W5PAV9	Uncharacterized	LMNTD2	Ovis aries	4	4	9.9	70.663	66.925
W5PAW9	Protein tyrosine phosphatase, mitochondrial 1	PTPMT1	Ovis aries	4	4	28.6	22.819	31.592
W5PAX3	Uncharacterized	OGFOD2	Ovis aries	2	2	8	39.186	20.059
W5PAX6	Coatomer subunit beta'	COPB2	Ovis aries	2	2	3	102.34	2.9797
W5PAZ2	Uncharacterized	GSPT1	Ovis aries	3	3	5.9	68.851	13.159
W5PB02	Cation-transporting ATPase	ATP13A1	Ovis aries	5	5	6.5	122.82	22.101
W5PB03	Uncharacterized	LOC101102270	Ovis aries	2	2	7.6	42.339	13.41
W5PB07	Proteasome subunit alpha type	PSMA8	Ovis aries	9	7	49.6	27.938	214.89
W5PB18	Uncharacterized	COIL	Ovis aries	6	6	19.2	55.136	39.015
W5PB27	Uncharacterized	NDUFS3	Ovis aries	7	7	31.2	30.343	54.839
W5PB28	Uncharacterized	CLNS1A	Ovis aries	2	2	9.5	26.709	3.8369
W5PB30	Uncharacterized	GALE	Ovis aries	4	4	15.2	38.422	48.448
W5PB39	Dihydrolipoyl dehydrogenase	DLD	Ovis aries	10	10	27.7	54.169	167.25
W5PB42	Uncharacterized	THUMPD3	Ovis aries	2	2	5.4	58.05	2.1154
W5PB50	Uncharacterized	LYPLA2	Ovis aries	2	2	11.3	24.767	2.1818
W5PB60	Uncharacterized	N/A	Ovis aries	5	5	31.9	25.117	13.815
W5PB65	Uncharacterized	N/A	Ovis aries	5	5	20	30.042	23.487
W5PB83	Serine hydroxymethyltransferase	SHMT2	Ovis aries	3	3	9.6	37.66	5.035
W5PB87	Uncharacterized	VWA8	Ovis aries	36	36	24.4	215.73	323.31
W5PB89	Uncharacterized	BCAP31	Ovis aries	2	2	13.2	30.177	41.019
W5PB94	Uncharacterized	RAD23B	Ovis aries	1	1	4.9	40.663	2.7134
W5PBA1	Testis expressed 29	TEX29	Ovis aries	3	3	21.6	17.588	8.9336
W5PBA2	Uncharacterized	BAG6	Ovis aries	10	10	11	121.19	57.598
W5PBB2	Uncharacterized	LOC101115913	Ovis aries	8	8	37.3	35.281	79.182
W5PBC0	Calcineurin like phosphoesterase domain containing 1	CPPED1	Ovis aries	1	1	7.3	25.303	2.675
W5PBC1	Uncharacterized	N/A	Ovis aries	1	1	2.3	44.804	1.2879
W5PBC4	Uncharacterized	LRRC56	Ovis aries	2	2	4.1	58.544	1.9186
W5PBC7	Uncharacterized	N/A	Ovis aries	2	2	10.1	32.263	31.078
W5PBF0	Non-specific serine/threonine protein kinase	PAK1	Ovis aries	1	1	4.4	60.559	3.7872
W5PBF2	Uncharacterized	EFR3A	Ovis aries	14	14	22.9	94.56	78.993
W5PBF5	Uncharacterized	CATSPERD	Ovis aries	2	2	4.6	88.235	4.9802
W5PBF9	Uncharacterized	TMEM38B	Ovis aries	6	6	27.1	32.452	42.784
W5PBG4	Uncharacterized	MCU	Ovis aries	4	4	8.3	39.866	19.509
W5PBH2	Uncharacterized	UBA6	Ovis aries	13	13	15.3	118.98	29.614
W5PBH5	Uncharacterized	CCDC88B	Ovis aries	2	2	1.5	152.26	2.7978
W5PBI1	Uncharacterized	N/A	Ovis aries	3	3	17.6	26.182	144.41
W5PBI9	Uncharacterized	FSD1L	Ovis aries	3	3	6.5	55.233	3.4942
W5PBJ1	Uncharacterized	SEC14L2	Ovis aries	2	2	6	51.516	4.2783
W5PBJ9	Diacylglycerol kinase	DGKH	Ovis aries	10	10	13.5	113.68	20.005
W5PBK1	Uncharacterized	TRAPPC11	Ovis aries	9	9	9.4	128.16	30.139
W5PBK4	Uncharacterized	LOC101102765	Ovis aries	8	8	36	34.483	161.9
W5PBL2	Uncharacterized	PPP2R3C	Ovis aries	3	3	10.6	53.369	7.3045
W5PBM0	Uncharacterized	RPL11	Ovis aries	1	1	7.9	20.291	4.2813
W5PBM6	Uncharacterized	BTBD16	Ovis aries	8	8	20	58.3	67.444
W5PBN7	Uncharacterized	LOC101117288	Ovis aries	4	3	7.4	66.166	3.6259
W5PBP3	Uncharacterized	SETD9	Ovis aries	2	2	9.4	34.295	3.1728
W5PBQ7	Uncharacterized	MTCH2	Ovis aries	12	12	50.2	33.297	323.31
W5PBQ8	Uncharacterized	ODR4	Ovis aries	3	3	9.7	51.032	3.9424
W5PBR2	Uncharacterized	FNDC8	Ovis aries	13	13	47.4	35.251	323.31
W5PBR8	Uncharacterized	CEP70	Ovis aries	6	6	15.9	66.345	29.684
W5PBT2	Uncharacterized	LOC101117547	Ovis aries	4	4	10.2	57.599	9.5816
W5PBU5	Nipsnap homolog 3A	NIPSNAP3A	Ovis aries	8	8	44.1	28.584	180.65
W5PBV5	Uncharacterized	PRSS50	Ovis aries	7	7	23.4	41.85	41.013
W5PBX0	Phospholipid-transporting ATPase	ATP11A	Ovis aries	4	3	4.5	126.6	17.374
W5PBX1	Uncharacterized	NDST1	Ovis aries	1	1	1.2	101.09	1.339
W5PBX3	Uncharacterized	FIBCD1	Ovis aries	2	2	5.8	43.323	2.9076
W5PBX4	Fatty acyl-CoA reductase	FAR1	Ovis aries	4	4	8	59.466	10.005
W5PBY1	Uncharacterized	MROH7	Ovis aries	14	14	15	144.22	56.789
W5PBY5	Uncharacterized	N/A	Ovis aries	1	1	17.6	11.104	41.794
W5PBZ0	Uncharacterized	LOC101117804	Ovis aries	4	3	8.3	66.885	4.7755
W5PBZ2	Uncharacterized	CYLC2	Ovis aries	3	3	6.8	47.603	42.261
W5PC07	Uncharacterized	B9D2	Ovis aries	3	3	38.3	19.358	16.745
W5PC13	DnaJ heat shock protein family (Hsp40) member C15	DNAJC15	Ovis aries	2	2	22.1	12.288	3.1121
W5PC18	Phosphoribosyl pyrophosphate synthetase associated protein 1	PRPSAP1	Ovis aries	7	7	29.3	36.408	30.356
W5PC25	Uncharacterized	LOC101116273	Ovis aries	1	1	3.7	27.586	25.489
W5PC32	Phosphoacetylglucosamine mutase	PGM3	Ovis aries	2	2	3.3	59.837	1.4555
W5PC36	Uncharacterized	GRIN3A	Ovis aries	1	1	1.4	108.54	1.4026
W5PC42	Uncharacterized	NUDT13	Ovis aries	1	1	3.7	39.591	4.0473
W5PC47	Uncharacterized	LOC101115694	Ovis aries	4	4	36.8	12.575	19.837
W5PC48	Uncharacterized	LEXM	Ovis aries	9	9	27.4	47.667	64.961
W5PC58	Uncharacterized	LUZP2	Ovis aries	10	10	48.9	30.009	80.365
W5PC73	Uncharacterized	HSD11B1L	Ovis aries	1	1	6.8	31.512	38.011
W5PC75	Uncharacterized	MTFP1	Ovis aries	1	1	8.4	18.084	1.9633
W5PC99	Uncharacterized	CABYR	Ovis aries	4	4	15.2	48.715	24.117
W5PCA2	Uncharacterized	N/A	Ovis aries	1	1	5.4	29.094	6.7801
W5PCA6	Uncharacterized	CDK5RAP3	Ovis aries	2	2	3.6	56.975	3.075
W5PCC3	Uncharacterized	GSTO2	Ovis aries	9	9	39.5	28.171	109.82
W5PCD5	Uncharacterized	ARMC8	Ovis aries	6	6	11.6	75.425	44.039
W5PCE0	Phospholipase B-like	PLBD2	Ovis aries	11	11	24.6	63.215	85.94
W5PCE9	MICOS complex subunit MIC13	C19orf70	Ovis aries	2	2	27.1	13.346	5.0843
W5PCF9	Uncharacterized	CCDC189	Ovis aries	4	4	15.4	37.925	30.702
W5PCH3	Uncharacterized	SCIN	Ovis aries	3	3	4.1	80.516	3.1255
W5PCI8	Uncharacterized	CFAP70	Ovis aries	15	15	18.4	126.43	141.56
W5PCK5	Uncharacterized	QRICH2	Ovis aries	5	5	4.2	164.35	76.08
W5PCP3	Uncharacterized	DDX4	Ovis aries	7	7	10.9	79.858	58.17
W5PCR8	Uncharacterized	COG3	Ovis aries	2	2	2.8	88.187	4.5449
W5PCS1	Uncharacterized	DZIP1L	Ovis aries	1	1	0.9	86.953	4.8586
W5PCT9	Uncharacterized	SLC38A9	Ovis aries	2	2	7.8	63.958	26.761
W5PCV0	Adenylosuccinate synthetase	ADSSL1	Ovis aries	2	2	7.6	43.687	6.3212
W5PCV5	Uncharacterized	RALGAPA1	Ovis aries	2	2	1.4	229.67	3.0847
W5PCX2	Uncharacterized	PLPP1	Ovis aries	2	2	10.2	32.343	61.949
W5PCY9	Spermatid associated	SPERT	Ovis aries	6	6	16.9	47.679	5.9666
W5PCZ2	Serine/threonine-protein phosphatase	PPP3CB	Ovis aries	2	1	5.2	56.778	1.3834
W5PCZ4	Uncharacterized	DNAJC28	Ovis aries	4	4	13.5	45.192	9.1396
W5PD03	Uncharacterized	N/A	Ovis aries	2	2	8.5	29.163	4.9414
W5PD10	Uncharacterized	RBM4B	Ovis aries	2	2	7.7	40.465	7.3584
W5PD12	Uncharacterized	SNX25	Ovis aries	4	4	5.6	98.6	5.1515
W5PD13	Phospholipase A(2)	PLA2G10	Ovis aries	1	1	9.9	16.86	5.8718
W5PD14	Uncharacterized	CFAP58	Ovis aries	13	13	19.6	103.59	51.59
W5PD15	Elongation factor 1-alpha	LOC101120236	Ovis aries	16	5	39.6	50.14	323.31
W5PD21	Uncharacterized	LRP2BP	Ovis aries	7	7	23.5	40.904	72.506
W5PD29	Uncharacterized	OSTC	Ovis aries	1	1	8.1	16.769	2.1118
W5PD34	Uncharacterized	DCTN4	Ovis aries	5	5	16.7	52.392	8.8659
W5PD35	Uncharacterized	CABS1	Ovis aries	1	1	3.4	42.375	10.633
W5PD36	Anoctamin	ANO5	Ovis aries	8	8	10.3	105.76	63.105
W5PD43	Uncharacterized	HTRA1	Ovis aries	3	3	14.9	35.158	7.636
W5PD47	Uncharacterized	HUWE1	Ovis aries	17	17	5	486.66	70.981
W5PD57	Uncharacterized	TEX46	Ovis aries	3	3	17.9	18.766	7.1359
W5PD61	Uncharacterized	WDR64	Ovis aries	14	14	17.7	124.74	125.36
W5PD70	Uncharacterized	N/A	Ovis aries	2	2	8.7	34.502	5.8882
W5PD71	Pentaxin	CRP	Ovis aries	3	3	13.8	25.274	22.723
W5PD72	Uncharacterized	TSSK6	Ovis aries	9	9	45	30.731	64.141
W5PD74	Uncharacterized	UFSP2	Ovis aries	1	1	3.2	53.133	5.6656
W5PD78	Tyrosine-protein kinase	SYK	Ovis aries	3	3	5.7	72.214	22.904
W5PD85	Uncharacterized	HINT3	Ovis aries	1	1	10.7	16.337	65.701
W5PD89	Uncharacterized	NAA11	Ovis aries	1	1	10.9	25.761	15.718
W5PD90	Uncharacterized	AUH	Ovis aries	5	5	17.8	24.438	17.739
W5PD97	Uncharacterized	N/A	Ovis aries	1	1	3.9	47.271	12.46
W5PDB3	Uncharacterized	C4orf47	Ovis aries	1	1	5.8	34.414	1.3258
W5PDC1	Uncharacterized	GK2	Ovis aries	20	14	52.2	60.862	323.31
W5PDD0	Uncharacterized	LCP1	Ovis aries	4	2	8.9	70.438	16.773
W5PDE6	MICOS complex subunit	N/A	Ovis aries	1	1	10.6	17.768	10.149
W5PDG5	Uncharacterized	LRRC63	Ovis aries	2	2	4	67.998	2.0992
W5PDH5	Uncharacterized	LOC105607028	Ovis aries	3	3	18.5	15.469	4.2256
W5PDJ5	Uncharacterized	PAFAH1B3	Ovis aries	2	2	7.2	25.976	2.1865
W5PDJ8	Uncharacterized	N/A	Ovis aries	30	29	30.1	149.21	296.98
W5PDK5	Regulator of MON1-CCZ1	RMC1	Ovis aries	1	1	5.2	46.167	2.166
W5PDK7	Uncharacterized	PCCB	Ovis aries	12	12	30.5	59.339	75.647
W5PDL1	Uncharacterized	WDR1	Ovis aries	5	5	13.8	70.879	30.646
W5PDN7	Glycerol-3-phosphate dehydrogenase	GPD2	Ovis aries	30	30	51.8	81.132	302.06
W5PDN8	Uncharacterized	NUP160	Ovis aries	4	4	4.3	159.3	7.7884
W5PDQ0	Uncharacterized	N/A	Ovis aries	5	5	6.9	121.43	28.732
W5PDQ2	Uncharacterized	CFAP45	Ovis aries	1	1	1.3	65.932	1.976
W5PDR1	Uncharacterized	RAB6A	Ovis aries	2	2	9.1	23.562	2.9797
W5PDR8	Uncharacterized	CCDC96	Ovis aries	2	2	4.1	63.132	3.7504
W5PDT8	Uncharacterized	PNPLA8	Ovis aries	7	7	12.1	88.688	58.852
W5PDU8	Uncharacterized	GARS	Ovis aries	5	5	7.6	83.129	9.5065
W5PDW9	Uncharacterized	TXNRD3	Ovis aries	10	10	25.1	60.977	38.266
W5PDY0	Uncharacterized	GSK3A	Ovis aries	9	7	25.3	48.352	86.045
W5PE01	Transgelin	TAGLN2	Ovis aries	2	2	8.9	26.358	3.4597
W5PE09	Dynein light chain roadblock	DYNLRB2	Ovis aries	3	3	60.2	11.103	84.427
W5PE13	Uncharacterized	SLC25A39	Ovis aries	5	5	16.2	38.399	5.3729
W5PE16	Uncharacterized	RSPH9	Ovis aries	13	13	52.2	31.336	77.375
W5PE27	S-formylglutathione hydrolase	ESD	Ovis aries	1	1	5.1	32.769	4.4321
W5PE29	Uncharacterized	N/A	Ovis aries	3	3	27.8	16.142	21.786
W5PE70	Uncharacterized	PRPS1L1	Ovis aries	5	2	17.9	35.56	14.93
W5PEA4	Succinate--CoA ligase [ADP-forming] subunit beta, mitochondrial	SUCLA2	Ovis aries	11	11	30.9	50.191	323.31
W5PEB3	Uncharacterized	LOC101111505	Ovis aries	5	5	47.8	15.326	181.4
W5PEB4	Uncharacterized	SLC25A21	Ovis aries	5	5	19.7	30.161	13.677
W5PEC3	Annexin	ANXA6	Ovis aries	5	5	6.1	84.205	7.8391
W5PEC5	Dolichyl-diphosphooligosaccharide--protein glycosyltransferase subunit 1	LOC101123268	Ovis aries	7	6	15.8	68.545	51.13
W5PED1	DNA ligase	LIG3	Ovis aries	5	5	5.1	113.52	6.4362
W5PED3	Uncharacterized	N/A	Ovis aries	1	1	4.6	28.285	1.8955
W5PEE7	Uncharacterized	PDP1	Ovis aries	11	11	26.7	66.839	113.68
W5PEE9	Uncharacterized	LAMP1	Ovis aries	4	4	11.5	42.095	8.7602
W5PEF4	Methylthioribose-1-phosphate isomerase	MRI1	Ovis aries	4	4	17.6	39.338	13.063
W5PEF8	Uncharacterized	SLC25A51	Ovis aries	4	4	17.2	33.956	60.887
W5PEG7	Uncharacterized	PRMT3	Ovis aries	1	1	3.4	59.362	4.2576
W5PEH0	Uncharacterized	ECM2	Ovis aries	1	1	2	80.396	1.3069
W5PEH2	Uncharacterized	HADH	Ovis aries	5	5	29.9	34.285	221.91
W5PEH7	Signal recognition particle subunit SRP68	SRP68	Ovis aries	1	1	2.1	70.897	2.1655
W5PEH9	Uncharacterized	NME8	Ovis aries	8	8	15.1	67.431	69.396
W5PEI9	Uncharacterized	TTC6	Ovis aries	6	6	9	100.34	27.127
W5PEJ2	Uncharacterized	CCIN	Ovis aries	34	34	74.1	66.861	323.31
W5PEK8	Uncharacterized	LOC101111242	Ovis aries	3	3	33.3	15.222	31.097
W5PEL8	Uncharacterized	PDXDC1	Ovis aries	5	5	11.1	87.465	16.81
W5PEM1	Prostaglandin E synthase 3	PTGES3	Ovis aries	3	3	22.9	17.852	51.074
W5PEP7	ATP synthase subunit beta	ATP5F1B	Ovis aries	18	18	54.5	56.208	323.31
W5PEP8	Uncharacterized	TTC29	Ovis aries	5	5	10.7	54.785	143.62
W5PER0	Protein pelota homolog	PELO	Ovis aries	2	2	5.7	43.55	7.0296
W5PER3	Transmembrane 9 superfamily member	TM9SF3	Ovis aries	1	1	1.8	62.927	2.7357
W5PER8	Uncharacterized	WDR91	Ovis aries	1	1	1.8	75.967	1.781
W5PES1	Uncharacterized	IARS	Ovis aries	4	4	4	144.83	4.8968
W5PEV5	Uncharacterized	N/A	Ovis aries	13	13	12.4	152.66	105.56
W5PEV7	Uncharacterized	N/A	Ovis aries	4	2	42.4	14.998	174.58
W5PEW4	Uncharacterized	HTATIP2	Ovis aries	6	6	29.4	30.335	26.723
W5PEX1	Uncharacterized	WASHC5	Ovis aries	2	2	2.2	134.34	17.113
W5PEY3	Sodium/potassium-transporting ATPase subunit alpha	ATP1A4	Ovis aries	17	10	19.3	114.44	211.53
W5PEY4	Uncharacterized	TCN2	Ovis aries	2	2	8	47.989	74.498
W5PEZ2	Uncharacterized	THEG	Ovis aries	7	7	17.1	43.845	129.01
W5PF02	SRP receptor subunit beta	SRPRB	Ovis aries	3	3	17.2	26.339	38.717
W5PF11	Protein transport protein SEC23	SEC23A	Ovis aries	5	5	8.1	86.573	24.902
W5PF12	Uncharacterized	HSD17B10	Ovis aries	7	7	44.1	27.169	205.56
W5PF18	Uncharacterized	LOC101102454	Ovis aries	3	3	34.3	8.1894	13.258
W5PF19	Uncharacterized	LYPD4	Ovis aries	3	3	15	26.732	11.506
W5PF48	Uncharacterized	CDC14B	Ovis aries	6	6	15.6	52.475	28.983
W5PF52	Uncharacterized	CAB39L	Ovis aries	2	2	6.3	38.737	3.9861
W5PF62	Uncharacterized	DNAJB13	Ovis aries	7	7	29.7	36.177	48.649
W5PF66	Uncharacterized	TMEM67	Ovis aries	1	1	1.4	112.13	8.4292
W5PF71	Uncharacterized	KPNB1	Ovis aries	7	7	11	96.086	75.368
W5PF78	Uncharacterized	C10orf120	Ovis aries	4	4	16.3	39.274	5.3786
W5PF85	Uncharacterized	PEA15	Ovis aries	1	1	12.8	15.337	2.044
W5PF94	Torsin	TOR1A	Ovis aries	2	2	6.9	37.87	2.219
W5PF98	Uncharacterized	LOC105612604	Ovis aries	3	3	21.6	29.715	135.68
W5PFA0	Uncharacterized	DUSP18	Ovis aries	4	3	24.9	21.105	19.693
W5PFA6	Uncharacterized	TEX47	Ovis aries	3	3	17.9	29.148	43.967
W5PFA7	Uncharacterized	TRIML1	Ovis aries	1	1	5.3	53.627	3.2883
W5PFA9	Uncharacterized	LRRC72	Ovis aries	2	2	6.6	33.448	3.9369
W5PFB1	Uncharacterized	TOR1B	Ovis aries	1	1	5.1	31.564	1.4024
W5PFB5	Uncharacterized	SLC36A3	Ovis aries	2	2	5	57.602	5.75
W5PFB9	Alkaline phosphatase	ALPL	Ovis aries	7	7	20.3	50.283	40.925
W5PFD2	Uncharacterized	HOOK1	Ovis aries	4	4	5.7	85.175	5.9007
W5PFE3	Uncharacterized	N/A	Ovis aries	1	1	8	15.262	2.9164
W5PFF7	Uncharacterized	TEX101	Ovis aries	5	5	25.7	27.235	28.553
W5PFG2	Outer dense fiber of sperm tails 3 like 2	ODF3L2	Ovis aries	1	1	4	29.751	2.7571
W5PFI1	Uncharacterized	TRAPPC6B	Ovis aries	2	2	17.7	17.983	4.295
W5PFI3	Uncharacterized	NNT	Ovis aries	26	26	29.4	113.53	294.38
W5PFI4	Uncharacterized	CCT6B	Ovis aries	10	5	25.4	58.037	204.46
W5PFK0	Growth arrest specific 6	GAS6	Ovis aries	1	1	2	65.099	3.9117
W5PFL9	Uncharacterized	OSBP2	Ovis aries	3	3	4.8	74.785	4.0018
W5PFM6	Uncharacterized	IQCD	Ovis aries	10	10	28.9	52.853	67.459
W5PFM9	Uncharacterized	ARRDC5	Ovis aries	2	2	9.2	39.803	92.687
W5PFN4	Importin subunit alpha	KPNA3	Ovis aries	5	2	14.4	56.176	1.9065
W5PFR8	Fructose-1,6-bisphosphatase 1	FBP1	Ovis aries	7	7	27.2	36.835	138.34
W5PFS3	SPRY domain containing 7	SPRYD7	Ovis aries	2	2	19.8	17.948	4.099
W5PFT5	Uncharacterized	SLC36A1	Ovis aries	1	1	3.2	52.8	4.3534
W5PFT4	Uncharacterized	CFAP100	Ovis aries	5	5	10.3	69.59	32.027
W5PFT9	Uncharacterized	CDC34	Ovis aries	3	3	18.2	19.948	11.965
W5PFU1	Uncharacterized	PSMD13	Ovis aries	7	7	24.7	42.747	52.629
W5PFV5	Aminopeptidase	NPEPPS	Ovis aries	11	11	16	93.181	27.919
W5PFV7	Coatomer subunit alpha	COPA	Ovis aries	13	13	14.9	138.34	31.976
W5PFX1	Uncharacterized	GOPC	Ovis aries	3	3	6.9	50.935	4.2959
W5PFZ0	Eukaryotic translation initiation factor 4 gamma 3	EIF4G3	Ovis aries	1	1	0.9	176.38	2.2331
W5PFZ3	Uncharacterized	CPEB2	Ovis aries	1	1	2.3	54.512	1.3292
W5PG08	Uncharacterized	DUSP13	Ovis aries	1	1	4.9	36.69	11.97
W5PG09	Phosphoglycerate kinase	PGK2	Ovis aries	17	12	48.4	44.7	232.03
W5PG15	Vacuolar ATPase assembly integral membrane protein VMA21	VMA21	Ovis aries	1	1	11.9	11.366	1.5743
W5PG32	Uncharacterized	LOC101114490	Ovis aries	2	2	17.2	16.687	11.515
W5PG36	Uncharacterized	VDAC2	Ovis aries	14	14	55.4	31.619	188.6
W5PG49	Uncharacterized	N/A	Ovis aries	5	5	21.6	35.415	38.456
W5PG58	Uncharacterized	SPRYD4	Ovis aries	4	4	17.8	23.971	10.674
W5PG64	Uncharacterized	BSG	Ovis aries	5	5	20.8	29.571	15.968
W5PG71	Uncharacterized	DDX39B	Ovis aries	3	1	9.6	49.717	21.653
W5PG75	Pyruvate carboxylase	PC	Ovis aries	19	19	23.9	125.68	191.39
W5PG83	Serine/threonine-protein phosphatase 2A activator	PTPA	Ovis aries	5	5	22.7	36.781	47.389
W5PG90	Uncharacterized	N/A	Ovis aries	3	3	8.8	36.74	17.672
W5PG98	Uncharacterized	HSD17B8	Ovis aries	3	3	13.5	26.663	8.8598
W5PGA3	Uncharacterized	NDUFB9	Ovis aries	3	3	16.8	21.74	4.6219
W5PGA4	Uncharacterized	CRAT	Ovis aries	15	15	25.9	71.1	98.263
W5PGA9	Uncharacterized	NCSTN	Ovis aries	6	6	11.5	79.323	42.396
W5PGB0	NAD-dependent protein deacetylase	SIRT3	Ovis aries	8	8	30.3	36.922	172.04
W5PGB2	Uncharacterized	HSPA1L	Ovis aries	15	8	32.1	70.362	139.78
W5PGC1	Uncharacterized	CHMP4B	Ovis aries	1	1	7.1	24.949	15.693
W5PGC9	Uncharacterized	MMAA	Ovis aries	8	8	25.4	46.888	68.523
W5PGD1	Uncharacterized	FAM92A	Ovis aries	1	1	4.6	35.051	4.4207
W5PGE9	Uncharacterized	N/A	Ovis aries	4	4	16.2	37.737	21.86
W5PGG1	Uncharacterized	SH3GLB2	Ovis aries	2	2	8.2	41.159	3.9377
W5PGG3	Immunity related GTPase cinema	IRGC	Ovis aries	4	4	12.5	45.856	157.68
W5PGH2	Uncharacterized	LOC101108075	Ovis aries	2	2	7.5	46.714	1.6907
W5PGI1	Uncharacterized	PRKX	Ovis aries	3	2	11.8	35.327	6.906
W5PJE2	Uncharacterized	LOC105605613	Ovis aries	2	2	7.4	32.291	2.3752
W5PGK6	Uncharacterized	HNRNPLL	Ovis aries	3	3	8.6	53.241	25.133
W5PGM1	Succinyl-CoA:3-ketoacid-coenzyme A transferase	OXCT1	Ovis aries	13	12	36.7	56.382	270.01
W5PGN7	Carboxypeptidase	CPVL	Ovis aries	7	7	15.7	54.475	81.309
W5PGN8	Palmitoyltransferase	ZDHHC13	Ovis aries	3	3	7.2	72.872	8.1037
W5PGP2	Solute carrier family 2, facilitated glucose transporter member 5	SLC2A5	Ovis aries	3	1	5.4	55.986	4.2377
W5PGP8	Queuosine salvage protein	C9orf64	Ovis aries	2	2	7.6	39.055	5.3683
W5PGR9	Uncharacterized	AGR2	Ovis aries	1	1	10.1	20.382	23.55
W5PGS2	Uncharacterized	VPS52	Ovis aries	1	1	2.6	82.521	3.3124
W5PGS5	Uncharacterized	TMX4	Ovis aries	2	2	6.9	38.436	1.5695
W5PGT0	Uncharacterized	MYH11	Ovis aries	3	2	2.3	220.57	3.6576
W5PGT1	Uncharacterized	NUP188	Ovis aries	16	16	11.6	194.6	85.234
W5PGU8	Uncharacterized	PCM1	Ovis aries	1	1	0.5	238.5	3.2602
W5PGV9	Uncharacterized	MROH2B	Ovis aries	39	39	31.5	180.5	323.31
W5PGX0	Dolichyl-diphosphooligosaccharide--protein glycosyltransferase 48 kDa subunit	DDOST	Ovis aries	3	3	6.7	51.415	6.4731
W5PGX1	Uncharacterized	FSCB	Ovis aries	5	5	7.2	88.96	14.128
W5PGX7	FACT complex subunit SSRP1	SSRP1	Ovis aries	2	2	3.1	80.288	1.8385
W5PGX8	Uncharacterized	DNAJC13	Ovis aries	5	5	3.1	254.3	9.4646
W5PGZ1	Uncharacterized	CAPN11	Ovis aries	11	11	20.9	81.243	60.673
W5PH02	Uncharacterized	N/A	Ovis aries	3	1	21.6	26.809	323.31
W5PH19	Uncharacterized	ATL2	Ovis aries	2	2	6	63.907	12.928
W5PH21	Uncharacterized	ODF3	Ovis aries	12	12	58.3	27.595	41.675
W5PH25	Uncharacterized	USP14	Ovis aries	1	1	2.6	55.94	1.3865
W5PH29	Uncharacterized	N/A	Ovis aries	1	1	15.2	7.3776	2.1309
W5PH31	Uncharacterized	EFTUD2	Ovis aries	4	3	5	112.65	3.0743
W5PH42	Uncharacterized	NUP205	Ovis aries	25	25	18.1	227.6	171.18
W5PH43	Uncharacterized	UBE3A	Ovis aries	5	5	8.3	100.36	39.138
W5PH44	Uncharacterized	FAM205A	Ovis aries	4	4	2.5	148.48	6.7919
W5PH58	ALG11, alpha-1,2-mannosyltransferase	ALG11	Ovis aries	1	1	2.1	75.243	1.6623
W5PH60	Uncharacterized	N/A	Ovis aries	3	3	14.9	35.877	15.198
W5PH67	Uncharacterized	KLHL28	Ovis aries	3	3	8.3	65	9.1361
W5PH83	Beta-defensin	N/A	Ovis aries	1	1	17.5	6.883	1.452
W5PHA7	Transmembrane protein 65	TMEM65	Ovis aries	1	1	6.8	17.243	2.8334
W5PHB8	Galactose-1-phosphate uridylyltransferase	GALT	Ovis aries	3	3	12.9	43.341	7.3075
W5PHC3	Uncharacterized	RMDN2	Ovis aries	2	2	5.4	47.142	1.622
W5PHD0	Uncharacterized	LOC101111693	Ovis aries	11	11	19.7	84.374	96.757
W5PHD3	Uncharacterized	SIGMAR1	Ovis aries	1	1	8.1	24.767	3.0573
W5PHF2	Uncharacterized	ACADSB	Ovis aries	3	3	11.1	47.5	9.4312
W5PHG7	Uncharacterized	DCTN3	Ovis aries	4	4	22.5	21.641	6.3897
W5QGB5	Histone H4	LOC101113369	Ovis aries	4	4	32	11.367	12.923
W5PHH6	Uncharacterized	ADAM29	Ovis aries	4	4	6.9	82.034	22.098
W5QFM1	Histone H2A	LOC101106292	Ovis aries	3	3	27.8	13.572	22.49
W5PHL3	Uncharacterized	DNAI1	Ovis aries	12	12	21.8	79.736	121.26
W5PHP1	Uncharacterized	C9orf24	Ovis aries	15	15	46.7	35.051	61.877
W5U312	Myeloperoxidase	MPO	Capra hircus	1	1	1.8	81.399	2.0373
W5PHQ4	Uncharacterized	NUDT2	Ovis aries	2	2	21.8	16.869	29.945
W5PHQ8	Uncharacterized	TSTD1	Ovis aries	2	2	16.9	14.896	4.3579
W5PHR0	Uncharacterized	HIBADH	Ovis aries	10	10	43.3	34.78	315.79
W5PHW0	Uncharacterized	HSP90AB1	Ovis aries	6	6	12.3	83.252	18.149
W5PHX1	Adenosylhomocysteinase	LOC101112245	Ovis aries	2	2	6.9	47.693	4.4719
W5PHX4	Uncharacterized	DCAF12	Ovis aries	2	2	9.1	50.602	12.837
W5PI01	Uncharacterized	FABP12	Ovis aries	1	1	9.2	17.255	8.4292
W5PI26	Uncharacterized	TOMM40	Ovis aries	4	4	20.9	37.857	64.937
W5PI38	Citrate synthase	CS	Ovis aries	11	11	27.8	51.113	55.248
W5PI39	Calcium-transporting ATPase	ATP2C1	Ovis aries	1	1	1.2	100.8	1.3456
W5PI44	Uncharacterized	PTBP1	Ovis aries	5	5	15.4	59.534	42.857
W5PI51	Protein arginine methyltransferase NDUFAF7	NDUFAF7	Ovis aries	5	5	15.4	49.428	37.585
W5PI58	Uncharacterized	NDUFA9	Ovis aries	13	13	39.2	42.96	160.71
W5PI80	Uncharacterized	LOC101107613	Ovis aries	1	1	2.8	58.027	4.103
W5PI78	Uncharacterized	N/A	Ovis aries	1	1	9.5	19.586	1.5707
W5PI81	Uncharacterized	AQP7	Ovis aries	2	2	5.5	36.043	3.3068
W5PI88	Uncharacterized	EFCAB5	Ovis aries	18	18	14.9	174.28	218.98
W5PI89	Uncharacterized	TROVE2	Ovis aries	3	3	7.9	62.89	8.2435
W5PI96	Uncharacterized	BUB3	Ovis aries	2	2	11	37.17	5.5184
W5PIA7	Uncharacterized	PSMG1	Ovis aries	9	9	37.4	31.448	165.41
W5PIB4	Uncharacterized	NME7	Ovis aries	7	7	19.4	42.623	82.948
W5PIC2	Histone deacetylase	HDAC2	Ovis aries	2	2	7.5	60.977	7.7703
W5PIC7	Uncharacterized	DLG5	Ovis aries	1	1	0.5	202.19	1.8675
W5PID4	Uncharacterized	PFDN2	Ovis aries	2	2	16.9	16.648	5.8184
W5PIE3	Protein phosphatase methylesterase 1	PPME1	Ovis aries	5	5	11.7	39.674	5.8407
W5PIE9	Uncharacterized	NIT1	Ovis aries	6	6	19.7	49.832	67.858
W5PIF6	L-lactate dehydrogenase	LDHC	Ovis aries	16	14	64.7	36.251	323.31
W5PIG5	Uncharacterized	ABCC1	Ovis aries	3	3	2.5	170.61	2.3081
W5PIG7	Uncharacterized	ENO1	Ovis aries	11	7	37.5	48.195	216.93
W5PIH0	Uncharacterized	DCAKD	Ovis aries	7	7	35.8	26.571	54.515
W5PII6	Uncharacterized	AKAP3	Ovis aries	40	40	47.7	95.027	323.31
W5PII9	Uncharacterized	MICU3	Ovis aries	2	2	6.2	47.159	1.5633
W5PIJ9	Zinc finger MYND domain-containing protein 10	ZMYND10	Ovis aries	1	1	2.3	50.332	1.9275
W5PIK6	Uncharacterized	SLC25A42	Ovis aries	4	4	17.9	34.32	34.047
W5PIK9	Conserved oligomeric Golgi complex subunit 6	COG6	Ovis aries	1	1	2	73.777	2.4264
W5PIL1	Uncharacterized	UBXN6	Ovis aries	8	8	33.6	47.26	81.697
W5PIM6	Uncharacterized	APTX	Ovis aries	1	1	4.5	40.689	2.0422
W5PIM8	Uncharacterized	GALK1	Ovis aries	8	8	29.3	40.888	23.637
W5PIM9	Uncharacterized	TCTE1	Ovis aries	7	7	20.3	55.428	79.233
W5PIN4	L-lactate dehydrogenase	LDHA	Ovis aries	15	11	56	39.742	250.99
W5PIP4	Uncharacterized	AZU1	Ovis aries	4	4	25.5	26.645	22.192
W5PIQ2	Uncharacterized	FAM114A2	Ovis aries	4	4	10.2	54.86	6.6033
W5PIR2	Uncharacterized	ANGEL2	Ovis aries	6	6	18	53.497	57.569
W5PIT2	Uncharacterized	TRAPPC6A	Ovis aries	3	3	26.4	17.634	4.2112
W5PIT3	Alpha-1,3-glucosyltransferase	ALG6	Ovis aries	1	1	2.6	58.305	1.3779
W5PIT5	Protoporphyrinogen oxidase	PPOX	Ovis aries	10	10	31.4	50.648	39.394
W5PIU9	Uncharacterized	ARMC6	Ovis aries	7	7	18.8	53.137	37.451
W5PIX9	Uncharacterized	FOXP1	Ovis aries	1	1	2.6	65.763	1.9165
W5PIY3	40S ribosomal protein S24	N/A	Ovis aries	2	2	19.5	15.338	3.8075
W5PIY8	Uncharacterized	GOLGA3	Ovis aries	1	1	0.7	167.64	1.5162
W5PIZ2	Uncharacterized	PTK2B	Ovis aries	1	1	1	115.9	1.6566
W5PIZ5	Uncharacterized	ACTRT1	Ovis aries	7	6	26.5	42.122	65.018
W5PIZ6	Uncharacterized	MLYCD	Ovis aries	3	3	9.6	39.402	29.125
W5PIZ7	Uncharacterized	DNAJC5	Ovis aries	1	1	9.8	19.546	13.041
W5PJ03	Uncharacterized	ABCE1	Ovis aries	5	5	11.4	67.288	30.457
W5PJ13	Pleiotrophin	PTN	Ovis aries	2	2	23.8	18.803	31.063
W5PJ36	Uncharacterized	NPNT	Ovis aries	3	3	5.3	65.973	2.4545
W5PJ56	Uncharacterized	DPYSL2	Ovis aries	1	1	4	62.277	1.8716
W5PJ55	Uncharacterized	RAD23A	Ovis aries	1	1	2.1	41.422	1.4042
W5PJ66	Uncharacterized	CFD	Ovis aries	1	1	5.4	27.892	1.7949
W5PJ73	Uncharacterized	NDUFS2	Ovis aries	11	11	34.5	47.06	146.32
W5PJ75	Uncharacterized	SPTAN1	Ovis aries	3	3	1.7	259.91	3.1723
W5PJ95	Serine/threonine-protein phosphatase 2A 55 kDa regulatory subunit B	PPP2R2A	Ovis aries	6	5	17.6	56.15	61.008
W5PJ98	F-actin-capping protein subunit beta	CAPZB	Ovis aries	7	7	30.3	26.919	42.394
W5PJA0	Uncharacterized	CUTA	Ovis aries	1	1	7.9	18.815	10.862
W5PJB6	Uncharacterized	PGM1	Ovis aries	1	1	2	65.242	1.7322
W5PJC2	Proteasome subunit beta	PSMB3	Ovis aries	7	7	44.4	22.993	103.78
W5PJD3	Uncharacterized	PIP4K2B	Ovis aries	1	1	3.4	47.336	10.913
W5PJF3	Peptidyl-prolyl cis-trans isomerase	PPIF	Ovis aries	1	1	12.7	22.122	28.88
W5PJG3	Uncharacterized	HECTD4	Ovis aries	6	6	2.7	350.56	57.268
W5PJG4	Uncharacterized	LRRC69	Ovis aries	5	5	19.3	40.188	10.705
W5PJG5	Uncharacterized	N/A	Ovis aries	2	2	6.1	42.074	11.768
W5PJG7	Uncharacterized	CALR	Ovis aries	1	1	5.5	48.058	133.66
W5PJG9	Annexin	ANXA13	Ovis aries	1	1	5.7	31.116	1.4452
W5PJH7	Uncharacterized	TOMM40L	Ovis aries	3	3	11.1	35.434	6.4454
W5PJI8	Uncharacterized	ABHD16B	Ovis aries	9	9	27.1	50.363	37.247
W5PJI9	Ubiquitin fold modifier 1	UFM1	Ovis aries	1	1	25.2	12.228	2.5886
W5PJJ0	Uncharacterized	SH3GL1	Ovis aries	1	1	3.3	40.874	1.7381
W5PJJ3	Uncharacterized	LARP1	Ovis aries	2	1	2.3	108.09	4.7682
W5PJJ7	Uncharacterized	N/A	Ovis aries	3	3	13.3	37.179	76.934
W5PJX6	Uncharacterized	LOC101122255	Ovis aries	5	1	29.4	18.394	3.3483
W5PJK2	Uncharacterized	LOC101119086	Ovis aries	8	6	24.5	36.736	15.062
W5PJL2	Uncharacterized	PROM1	Ovis aries	7	7	13.1	96.511	53.212
W5PJM4	Annexin	ANXA11	Ovis aries	1	1	2	53.891	2.7082
W5PJM6	Uncharacterized	NIPSNAP2	Ovis aries	2	2	7.8	30.61	11.914
W5PJP1	Uncharacterized	PARS2	Ovis aries	5	5	13.3	53.965	22.247
W5PJQ0	Uncharacterized	N/A	Ovis aries	1	1	2.9	42.277	1.803
W5PJR2	Uncharacterized	GSTCD	Ovis aries	2	2	3	70.4	2.6678
W5PJT5	Uncharacterized	ADAM7	Ovis aries	6	6	6.4	93.949	12.039
W5PJT7	Uncharacterized	MAP1LC3A	Ovis aries	1	1	11.7	13.952	4.2538
W5PJU2	Uncharacterized	N/A	Ovis aries	2	2	13	26.618	35.381
W5PJU4	Uncharacterized	C17orf98	Ovis aries	7	7	63.6	17.83	75.28
W5PJU6	Uncharacterized	FARSA	Ovis aries	2	2	5	60.936	5.6195
W5PJV5	Uncharacterized	LOC101117912	Ovis aries	2	2	28.2	17.422	74.834
W5PJW1	Uncharacterized	SDHC	Ovis aries	2	2	12.4	18.42	9.6268
W5PJX0	Uncharacterized	CCT6A	Ovis aries	8	3	22.4	57.941	46.629
W5PJX9	Uncharacterized	CFAP126	Ovis aries	6	6	32.7	21.26	57.373
W5PJZ2	Uncharacterized	SERPING1	Ovis aries	2	2	8.3	55.697	1.7219
W5PJZ6	Uncharacterized	LIPT2	Ovis aries	1	1	5.2	19.518	1.3813
W5PJZ7	Uncharacterized	AKAP4	Ovis aries	62	62	67.9	95.18	323.31
W5PK12	Ornithine aminotransferase	OAT	Ovis aries	6	6	21.6	48.075	41.682
W5PK25	Uncharacterized	BAK1	Ovis aries	4	4	20.4	23.367	17.134
W5PK34	Uncharacterized	LOC101122332	Ovis aries	4	4	13.8	41.917	3.9735
W5PK35	Uncharacterized	SPATS1	Ovis aries	2	2	8.2	32.641	4.5937
W5PK37	Uncharacterized	SPATA45	Ovis aries	1	1	8.2	11.501	1.4205
W5PK42	Solute carrier family 25 member 37	SLC25A37	Ovis aries	7	7	28.9	36.959	134.2
W5PK58	Uncharacterized	UBA3	Ovis aries	4	4	12.8	53.59	11.911
W5PK66	Uncharacterized	PARK7	Ovis aries	5	5	40.7	20.063	28.378
W5PK73	OPA3, outer mitochondrial membrane lipid metabolism regulator	OPA3	Ovis aries	3	3	19.6	18.694	2.3254
W5PK74	Uncharacterized	LOC101122578	Ovis aries	2	2	6.4	42.124	3.65
W5PK85	Uncharacterized	EML2	Ovis aries	1	1	3.2	68.515	2.4537
W5PK89	Uncharacterized	ODF2	Ovis aries	44	44	45.3	95.74	323.31
W5PK94	Uncharacterized	MYO1D	Ovis aries	1	1	1.7	107.44	1.8483
W5PK95	Uncharacterized	HNRNPA2B1	Ovis aries	1	1	4.5	37.429	1.6162
W5PKB8	Uncharacterized	ANKEF1	Ovis aries	11	11	18.9	87.024	105.02
W5PKD0	Uncharacterized	SACM1L	Ovis aries	3	3	5.5	67.063	9.186
W5PKD2	Uncharacterized	GCDH	Ovis aries	3	3	12.8	48.731	96.273
W5PKE6	S-adenosylmethionine synthase	MAT1A	Ovis aries	2	2	8.8	44.214	23.419
W5PKF5	Uncharacterized	PEBP4	Ovis aries	3	3	18.8	30.381	57.661
W5PKG8	Small nuclear ribonucleoprotein Sm D2	SNRPD2	Ovis aries	2	2	16.1	13.552	3.528
W5PKH1	Uncharacterized	N/A	Ovis aries	6	1	38.2	18.424	19.316
W5PKI3	Uncharacterized	N/A	Ovis aries	1	1	2.7	44.261	2.4349
W5PKJ7	Uncharacterized	UBR4	Ovis aries	24	24	5.9	571.63	93.031
W5PKK4	Uncharacterized	CCAR2	Ovis aries	3	3	4	102.09	12.142
W5PKK8	Uncharacterized	ESYT1	Ovis aries	4	4	4.8	122.88	7.1173
W5PKK9	Uncharacterized	N/A	Ovis aries	1	1	12	9.3609	2.785
W5PKL6	Uncharacterized	EIF4G2	Ovis aries	4	4	4.7	105.94	4.124
W5PKM1	Phospholipid-transporting ATPase	ATP11C	Ovis aries	8	7	8.3	128.39	48.005
W5PKM2	Uncharacterized	N/A	Ovis aries	2	2	12.7	17.802	2.6096
W5PKM4	Uncharacterized	DYDC1	Ovis aries	2	2	17.3	21.115	10.612
W5PKM5	Uncharacterized	PGAM5	Ovis aries	7	7	23.5	25.651	54.709
W5PKN0	Uncharacterized	AK9	Ovis aries	28	28	19.1	220.46	115.65
W5PKN2	Uncharacterized	NUP155	Ovis aries	25	25	24.7	155.53	314.62
W5PKQ2	Uncharacterized	PRXL2A	Ovis aries	3	3	14.4	25.612	5.2553
W5PKR7	Uncharacterized	SPATA32	Ovis aries	6	6	21.6	40.638	34.82
W5PKS2	Uncharacterized	SARAF	Ovis aries	2	2	9.9	36.347	28.864
W5PKS7	Uncharacterized	HSDL1	Ovis aries	7	7	23.9	37.058	23.38
W5PKT1	Uncharacterized	C7orf31	Ovis aries	22	22	49.8	67.52	228.94
W5PKT4	Uncharacterized	RSPH6A	Ovis aries	10	10	17.2	80.726	105.29
W5PKT3	Serine/threonine-protein phosphatase	PPP3CC	Ovis aries	4	3	9.2	59.288	20.121
W5PKV4	Uncharacterized	CCHCR1	Ovis aries	9	9	14.4	98.149	140.17
W5PKW0	Uncharacterized	PA2G4	Ovis aries	5	5	18	43.83	54.528
W5PKX4	Dynein assembly factor 1, axonemal	DNAAF1	Ovis aries	5	5	8.2	81.361	11.025
W5PKX5	Uncharacterized	QDPR	Ovis aries	6	6	40.6	23.806	18.39
W5PKX7	Uncharacterized	SYMPK	Ovis aries	1	1	1.3	140.5	6.7582
W5PL17	Uncharacterized	LOC101116368	Ovis aries	5	5	13.3	57.834	23.804
W5PL25	Uncharacterized	TMX2	Ovis aries	2	2	7.4	34.132	3.7743
W5PL42	Uncharacterized	IFT46	Ovis aries	1	1	7.3	33.908	3.3455
W5PL49	Uncharacterized	SMPD2	Ovis aries	5	5	16.2	47.931	65.269
W5PL60	Uncharacterized	SLC27A4	Ovis aries	6	6	10.8	72.568	18.242
W5PL65	Coatomer subunit epsilon	COPE	Ovis aries	2	2	12	34.363	8.3265
W5PL66	Uncharacterized	PPA2	Ovis aries	7	7	31	38.416	141.41
W5PL67	Succinate--CoA ligase [GDP-forming] subunit beta, mitochondrial	SUCLG2	Ovis aries	10	10	30.1	46.637	102
W5PL69	Uncharacterized	BLMH	Ovis aries	2	2	4.6	52.944	1.8294
W5PL79	Aldehyde dehydrogenase 4 family member A1	ALDH4A1	Ovis aries	9	9	22.1	66.084	323.31
W5PL87	Receptor expression-enhancing protein	REEP4	Ovis aries	1	1	3.8	30.07	1.7939
W5PL89	Uncharacterized	GSR	Ovis aries	6	3	19	46.21	60.892
W5PL91	Protein-tyrosine sulfotransferase	TPST1	Ovis aries	2	2	7.3	42.179	13.627
W5PLA0	Uncharacterized	KCTD7	Ovis aries	1	1	5.2	29.119	2.6533
W5PLA2	Uncharacterized	KBTBD8	Ovis aries	1	1	2	68.872	1.9025
W5PLA6	Uncharacterized	PPIL6	Ovis aries	8	8	31.3	34.729	52.859
W5PLB6	Uncharacterized	SPART	Ovis aries	1	1	2.7	72.843	3.9756
W5PLB7	Peptidoglycan-recognition protein	PGLYRP1	Ovis aries	1	1	5.9	22.632	4.1696
W5PLB9	Uncharacterized	PSMD11	Ovis aries	10	10	28.6	48.008	78.453
W5Q0P3	Uncharacterized	CKMT2	Ovis aries	1	1	4	45.42	26.116
W5PLD7	Uncharacterized	NUDT18	Ovis aries	6	6	23.3	36.017	32.403
W5PLF3	Uncharacterized	DECR1	Ovis aries	1	1	3.3	42.398	2.5069
W5PLH4	Uncharacterized	BIRC6	Ovis aries	5	5	1.8	530.24	12.624
W5PLH6	Uncharacterized	ADAD2	Ovis aries	1	1	8.3	24.896	8.263
W5PLJ9	Uncharacterized	PLEKHM1	Ovis aries	1	1	0.8	109	1.49
W5PLM3	Sperm surface protein Sp17	SPA17	Ovis aries	3	3	19.9	18.622	18.458
W5PLM5	Serine/threonine-protein phosphatase	PPP5C	Ovis aries	2	2	3.4	65.2	1.8537
W5PLN1	Nudix hydrolase 3	NUDT3	Ovis aries	1	1	10.8	11.555	3.6209
W5PLN7	Alpha-mannosidase	N/A	Ovis aries	4	2	6.1	105.66	3.7604
W5PLP3	Uncharacterized	SMARCA5	Ovis aries	1	1	1.1	122.43	1.5884
W5PLQ6	Coatomer subunit delta	ARCN1	Ovis aries	2	2	4.7	57.274	4.9944
W5PLQ9	Uncharacterized	SBDS	Ovis aries	5	5	18.4	28.759	131.65
W5PLR7	Uncharacterized	XPO7	Ovis aries	17	17	19.5	124.05	86.734
W5PLS0	Uncharacterized	CPD	Ovis aries	10	10	8.9	146.5	28.344
W5PLU8	GDNF family receptor alpha	GFRA2	Ovis aries	1	1	3.7	51.667	9.7622
W5PLV2	Uncharacterized	ALDH2	Ovis aries	4	4	12.5	56.7	59.254
W5PLV3	Uncharacterized	RAB5B	Ovis aries	3	2	18.9	24.927	32.746
W5PLW1	Uncharacterized	CTNND1	Ovis aries	1	1	1	108.45	1.7432
W5PLW6	Uncharacterized	ACADVL	Ovis aries	14	14	26.9	75.805	287.13
W5PLY1	Eukaryotic translation initiation factor 3 subunit H	EIF3H	Ovis aries	5	5	15.1	39.903	21.383
W5PLY3	Uncharacterized	N/A	Ovis aries	2	2	6	44.955	11.969
W5PLZ0	Uncharacterized	ATP6V1B2	Ovis aries	7	7	20.4	56.932	82.232
W5PM03	Uncharacterized	RFC3	Ovis aries	1	1	5	40.667	11.597
W5PM04	Uncharacterized	LOC101120000	Ovis aries	18	18	11.8	189.2	323.31
W5PM12	Uncharacterized	CAMTA1	Ovis aries	1	1	1.4	162.04	37.834
W5PM16	Calcium-transporting ATPase	ATP2C2	Ovis aries	3	3	4	99.366	7.2964
W5PM24	Uncharacterized	LYZL6	Ovis aries	2	2	14.2	16.569	6.9911
W5PM26	Uncharacterized	XRRA1	Ovis aries	10	10	14.8	89.588	17.839
W5PM29	Uncharacterized	GOSR2	Ovis aries	2	2	17	24.705	4.2612
W5PM36	Uncharacterized	N/A	Ovis aries	1	1	7.7	28.223	5.7373
W5PM40	Uncharacterized	WDR19	Ovis aries	4	4	3.7	151.77	4.6171
W5PM44	Uncharacterized	N/A	Ovis aries	19	18	19.2	159.26	154.23
W5PM50	Uncharacterized	UPF1	Ovis aries	4	4	5.6	120.19	5.2893
W5PM63	Uncharacterized	C17orf75	Ovis aries	2	2	6.8	44.43	2.3865
W5PM65	Serine/threonine-protein phosphatase 2A 56 kDa regulatory subunit	PPP2R5A	Ovis aries	3	3	8.2	56.525	10.595
W5PM66	Cytochrome c heme lyase	HCCS	Ovis aries	1	1	4.7	31.027	1.9993
W5PM73	Uncharacterized	UAP1	Ovis aries	2	2	4.2	58.691	2.7296
W5PM77	Uncharacterized	AFG1L	Ovis aries	4	4	11.7	54.858	37.747
W5PM81	Uncharacterized	N/A	Ovis aries	1	1	6.6	26.628	9.1134
W5PM86	Alpha-mannosidase	LOC101117587	Ovis aries	13	7	16.4	107.96	104.77
W5PM87	Uncharacterized	MAP2K2	Ovis aries	2	2	9.5	44.516	3.5112
W5PMA0	AP complex subunit sigma	AP2S1	Ovis aries	3	3	19	17.014	3.9932
W5PMA2	Uncharacterized	WDR78	Ovis aries	11	11	16.5	91.238	37.089
W5PMA6	Uncharacterized	FBXL20	Ovis aries	2	2	4.9	58.494	4.574
W5PMC5	Uncharacterized	LOC101110546	Ovis aries	1	1	10.4	12.784	2.3919
W5PMC6	Uncharacterized	N/A	Ovis aries	19	19	19.6	148.35	297.08
W5PMD1	Uncharacterized	SPCS2	Ovis aries	2	2	5.8	28.441	2.4425
W5PMD2	Uncharacterized	SEPT4	Ovis aries	12	12	15.7	113.14	155.31
W5PME2	Uncharacterized	TBC1D31	Ovis aries	14	14	14.6	123.76	31.345
W5PMF0	Uncharacterized	RSPH1	Ovis aries	4	4	22.4	34.738	182.75
W5PMF2	Diacylglycerol kinase	DGKA	Ovis aries	8	8	16.3	82.628	53.304
W5PMF6	Uncharacterized	N/A	Ovis aries	2	2	8.5	41.757	8.0061
W5PMF7	Transmembrane 9 superfamily member	LOC101116968	Ovis aries	1	1	2.4	76.296	8.3084
W5PMF9	Uncharacterized	CATSPER2	Ovis aries	1	1	2	62.727	1.7429
W5PMG3	Uncharacterized	MEMO1	Ovis aries	3	3	18.1	31.538	14.651
W5PMH6	Uncharacterized	LCN2	Ovis aries	2	2	12.5	23.087	8.7472
W5PMI3	Uncharacterized	DNAH11	Ovis aries	4	1	0.9	499.29	1.5758
W5PMI8	Uncharacterized	CUL5	Ovis aries	5	5	8.8	90.954	9.0231
W5PMI9	Uncharacterized	N/A	Ovis aries	1	1	13.7	21.216	2.4714
W5PMJ1	Uncharacterized	PTGES2	Ovis aries	4	4	21.5	41.104	101.01
W5PMJ7	NAD kinase 2, mitochondrial	NADK2	Ovis aries	6	6	21	43.942	102.85
W5PMK0	Neuraminidase 3	NEU3	Ovis aries	2	2	6.3	49.639	3.32
W5PML1	Uncharacterized	MEAK7	Ovis aries	4	4	13.7	49.928	30.666
W5PML4	Uncharacterized	RCC2	Ovis aries	1	1	4.2	49.595	54.286
W5PML6	Uncharacterized	MIER1	Ovis aries	1	1	1.8	57.828	1.9102
W5PMM0	Uncharacterized	TDRD6	Ovis aries	7	7	3.7	226.81	12.026
W5PMM5	Uncharacterized	ERP44	Ovis aries	3	3	12.1	46.717	19.518
W5PMN0	Uncharacterized	SEC63	Ovis aries	7	7	11.4	87.91	41.047
W5PMP0	Uncharacterized	PDS5B	Ovis aries	5	5	4.5	164.73	11.73
W5PMQ9	Uncharacterized	SAE1	Ovis aries	2	2	6.4	38.306	1.3434
W5PMR6	Derlin	DERL1	Ovis aries	1	1	4.3	29.094	3.6069
W5PMS2	Uncharacterized	NSF	Ovis aries	9	9	14.3	83.121	38.235
W5PMS8	Uncharacterized	SLC25A25	Ovis aries	3	3	10	55.172	22.585
W5PMT4	Uncharacterized	KLHL36	Ovis aries	3	3	6.9	69.993	8.6397
W5PMV8	Uncharacterized	PIAS4	Ovis aries	5	5	12.7	57.568	11.006
W5PMX2	Uncharacterized	C1orf141	Ovis aries	3	3	8.6	49.712	6.972
W5PMX3	Uncharacterized	DNAJC11	Ovis aries	10	10	24.3	63.84	108.59
W5PMX7	RAB35, member RAS oncogene family	RAB35	Ovis aries	1	1	10.4	22.763	2.9255
W5PMZ0	Uncharacterized	TEX14	Ovis aries	2	2	1.9	170.08	4.9329
W5PMZ6	Alpha-mannosidase	MAN2B2	Ovis aries	10	5	14.1	113.73	79.544
W5PN01	Uncharacterized	NDUFV3	Ovis aries	3	3	10.1	56.23	11.998
W5PN17	Polypeptide N-acetylgalactosaminyltransferase	GALNT12	Ovis aries	3	3	7.7	54.174	8.6827
W5PN21	Uncharacterized	DHX34	Ovis aries	4	4	5	113.51	10.555
W5PN24	Uncharacterized	EEF1A2	Ovis aries	8	1	20.5	52.215	2.8171
W5PN39	Uncharacterized	STK31	Ovis aries	6	6	9.1	114.99	45.677
W5PN61	Glutamyl-tRNA(Gln) amidotransferase subunit A, mitochondrial	QRSL1	Ovis aries	2	2	4	57.339	3.0039
W5PN65	Uncharacterized	PI4K2A	Ovis aries	8	8	20.3	54.136	57.986
W5PN67	Uncharacterized	FAM71B	Ovis aries	14	14	34.8	63.149	316.95
W5PN73	Uncharacterized	N/A	Ovis aries	1	1	2.2	58.706	1.803
W5PN88	Uncharacterized	EEF2	Ovis aries	9	8	16.1	95.451	157.37
W5PN85	Uncharacterized	ACAT1	Ovis aries	9	9	31.9	45.449	194.7
W5PN93	Coronin	CORO2A	Ovis aries	3	3	7.8	59.797	9.1539
W5PN95	Uncharacterized	CTDNEP1	Ovis aries	7	7	39.8	28.393	90.449
W5PNA6	Uncharacterized	RTN4IP1	Ovis aries	4	4	15.7	43.591	47.413
W5PNB3	Uncharacterized	N/A	Ovis aries	3	1	21.8	25.015	2.406
W5PNB7	Testis expressed 52	TEX52	Ovis aries	2	2	11.4	34.342	10.344
W5PNC2	Uncharacterized	NANS	Ovis aries	1	1	4.4	37.996	3.9252
W5PNC6	Uncharacterized	FAM221A	Ovis aries	3	3	13.8	32.934	11.534
W5PND9	Uncharacterized	N/A	Ovis aries	1	1	8.7	23.899	1.3383
W5PNE0	Translocase of inner mitochondrial membrane 22	TIMM22	Ovis aries	2	2	15.8	20.49	14.153
W5PNF9	Uncharacterized	TTC26	Ovis aries	4	4	11.9	64.169	9.2516
W5PNH3	Leucine rich colipase like 1	LRCOL1	Ovis aries	3	3	24.2	18.294	25.647
W5PNJ7	Uncharacterized	NXN	Ovis aries	2	2	12.7	35.557	13.305
W5PNL7	Uncharacterized	ELP5	Ovis aries	2	2	6.6	34.749	8.2068
W5PNM6	Uncharacterized	NAPA	Ovis aries	4	4	18	33.204	34.217
W5PNN3	Uncharacterized	SMAP1	Ovis aries	3	3	7.6	45.309	5.912
W5PNN6	Uncharacterized	NDUFAF5	Ovis aries	2	2	5.3	38.05	8.8158
W5PNP1	Uncharacterized	MFGE8	Ovis aries	16	3	42.1	48.359	36.987
W5PNP5	Uncharacterized	TCP11	Ovis aries	9	8	26.3	56.799	136.15
W5PNR6	Phosphatidylserine decarboxylase proenzyme, mitochondrial	PISD	Ovis aries	7	7	19.4	46.402	21.031
W5PNR7	Succinate dehydrogenase complex iron sulfur subunit B	SDHB	Ovis aries	7	5	36.8	31.134	137.98
W5PNS1	Uncharacterized	ABHD2	Ovis aries	2	2	6.4	48.251	15.51
W5PNS6	Uncharacterized	TDRD7	Ovis aries	4	4	4.9	123.98	12.173
W5PNT5	Uncharacterized	PSMD6	Ovis aries	6	6	17.7	45.505	34.794
W5PNV0	Uncharacterized	LOC101109380	Ovis aries	2	2	16.2	20.825	9.5787
W5PNV2	Serine/threonine-protein phosphatase	PPP1CA	Ovis aries	10	2	41.8	37.512	138.8
W5PNV5	Uncharacterized	GCN1	Ovis aries	20	20	9.3	293.13	91.528
W5PNV6	Uncharacterized	CCDC180	Ovis aries	19	19	13	189.84	114.81
W5PNW2	Uncharacterized	BLOC1S1	Ovis aries	1	1	8.8	14.311	1.3094
W5PNW4	Uncharacterized	SYCN	Ovis aries	2	2	13.4	14.462	3.3125
W5PNW8	Uncharacterized	ANKRD53	Ovis aries	3	3	8.8	60.178	19.545
W5PNX0	Uncharacterized	SPEF2	Ovis aries	16	16	11.7	209.61	35.995
W5PNX6	Uncharacterized	PREP	Ovis aries	3	3	6.3	80.611	51.773
W5PNX7	Uncharacterized	LOC101114379	Ovis aries	3	3	40.5	13.269	31.342
W5PNZ1	Uncharacterized	NAGK	Ovis aries	1	1	4.4	37.352	2.1987
W5PNZ5	Peptidylprolyl isomerase	FKBP4	Ovis aries	4	4	10.9	54.879	12.714
W5PNZ9	Palmitoyltransferase	ZDHHC3	Ovis aries	1	1	4.9	37.315	14.824
W5PP03	Uncharacterized	ATP5F1D	Ovis aries	2	2	23.8	17.566	67.502
W5PP04	Guanine nucleotide-binding protein subunit gamma	GNG12	Ovis aries	1	1	22.2	8.0572	4.7517
W5PP11	Uncharacterized	ARFGEF2	Ovis aries	6	2	4.9	197.38	7.3139
W5PP19	Uncharacterized	LOC101122710	Ovis aries	6	6	14.4	68.188	76.096
W5PP20	Uncharacterized	TRAPPC2B	Ovis aries	3	3	24.3	16.415	4.346
W5PP30	ATPase ASNA1	ASNA1	Ovis aries	3	3	9.2	38.808	11.077
W5PP38	Mitochondrial Rho GTPase	RHOT1	Ovis aries	2	2	2.8	78.436	2.21
W5PP83	Uncharacterized	RRP1	Ovis aries	1	1	2	50.288	1.8959
W5PP87	Uncharacterized	HACE1	Ovis aries	3	3	4.4	109.71	8.4231
W5PP90	Uncharacterized	ADM	Ovis aries	2	2	9.5	21.244	1.7622
W5PPB6	Uncharacterized	SEL1L2	Ovis aries	2	2	4.3	78.178	4.5255
W5PPC4	Uncharacterized	CNBD1	Ovis aries	7	7	15.1	58.611	27.208
W5PPC7	Uncharacterized	N/A	Ovis aries	2	2	25	11.745	26.643
W5PPC8	Uncharacterized	GEMIN4	Ovis aries	12	12	13.3	121.14	154.31
W5PPD3	Uncharacterized	CRTAC1	Ovis aries	3	3	8.9	63.701	31.19
W5PPD5	Uncharacterized	GRHPR	Ovis aries	6	6	19.2	35.635	22.488
W5PPE8	Uncharacterized	COX4I1	Ovis aries	4	4	19.5	19.415	5.0977
W5PPF1	Uncharacterized	AGPAT3	Ovis aries	3	3	7.9	43.558	5.7141
W5PPF3	Uncharacterized	LOC101105324	Ovis aries	2	2	6.4	46.237	4.233
W5PPG3	Uncharacterized	ALDH9A1	Ovis aries	10	10	22.6	51.297	46.772
W5PPG9	Uncharacterized	FAM57A	Ovis aries	4	4	18.6	29.79	36.479
W5PPH5	Uncharacterized	SPATA17	Ovis aries	7	7	21.5	43.259	8.2334
W5PPH6	Uncharacterized	RPS3	Ovis aries	5	5	21	31.046	36.271
W5PPI1	Uncharacterized	ELSPBP1	Ovis aries	8	8	35.9	26.035	29.406
W5PPI5	Uncharacterized	N/A	Ovis aries	1	1	4	37.29	2.4658
W5PPJ0	Uncharacterized	STT3A	Ovis aries	2	2	3	90.023	1.6835
W5PPJ2	Uncharacterized	VPS33A	Ovis aries	2	2	3.4	67.566	3.1723
W5PPK8	Solute carrier family 30 member 1	SLC30A1	Ovis aries	2	2	3.9	53.366	2.5734
W5PPN6	Uncharacterized	KXD1	Ovis aries	1	1	8.2	20.401	2.5868
W5PPQ1	Uncharacterized	LOC101106776	Ovis aries	1	1	6.7	18.836	1.9508
W5PPQ3	Uncharacterized	SEC13	Ovis aries	3	3	3.3	141.65	4.0252
W5PPQ6	Uncharacterized	TRAPPC10	Ovis aries	2	2	12.4	35.449	9.89
W5PPQ8	Uncharacterized	JCHAIN	Ovis aries	1	1	6.3	18.144	1.4256
W5PPR9	Mitochondrial import inner membrane translocase subunit TIM17	TIMM17B	Ovis aries	3	3	30.2	18.279	13.356
W5PPT2	Chromosome 1 open reading frame 158	C1orf158	Ovis aries	5	5	32.5	23.523	12.951
W5PPT6	Tubulin beta chain	TUBB	Ovis aries	22	1	55.2	49.67	323.31
W5PPU0	Uncharacterized	SPR	Ovis aries	1	1	3.4	28.731	1.4001
W5PPW2	Uncharacterized	ASCC3	Ovis aries	2	2	1.1	250.71	1.3622
W5PPX0	Uncharacterized	LYPLAL1	Ovis aries	7	7	41.6	24.324	62.926
W5QJ60	Uncharacterized	N/A	Ovis aries	2	2	10.9	25.039	6.97
W5PPY0	Uncharacterized	KIFAP3	Ovis aries	1	1	1.6	91.039	2.5273
W5PPZ8	Uncharacterized	CCDC114	Ovis aries	7	7	13.9	76.216	61.717
W5PQ11	Uncharacterized	TMEM143	Ovis aries	3	3	8.2	51.118	23.982
W5PQ12	Uncharacterized	ACRV1	Ovis aries	6	6	20.9	29.344	164.45
W5PQ33	Uncharacterized	FAM221B	Ovis aries	5	5	16	45.793	44.259
W5PQ34	Uncharacterized	DDB1	Ovis aries	11	11	12.8	128.38	40.593
W5PQ42	Uncharacterized	DAZAP1	Ovis aries	3	3	11.5	42.935	48.986
W5PQ45	Uncharacterized	HINT2	Ovis aries	3	3	31.3	17.173	27.361
W5PQ48	Uncharacterized	N/A	Ovis aries	2	2	4.7	51.789	3.7741
W5PQ50	Uncharacterized	FAM8A1	Ovis aries	1	1	6.3	28.687	8.5886
W5PQ54	Uncharacterized	PEX11A	Ovis aries	4	4	21	28.468	5.9857
W5PQ61	Uncharacterized	SPAG8	Ovis aries	9	9	26.4	52.066	236.68
W5PQ64	Uncharacterized	CFAP157	Ovis aries	3	3	6.3	62.153	12.652
W5PQ65	Uncharacterized	MDC1	Ovis aries	2	2	1.7	211.33	17.577
W5PQ69	Uncharacterized	LRRC43	Ovis aries	3	3	5.6	65.871	4.1131
W5PQ92	Uncharacterized	WDR93	Ovis aries	4	4	7	77.679	11.283
W5PQB5	Uncharacterized	TEX26	Ovis aries	3	3	10.7	33.675	9.6892
W5PQB6	Uncharacterized	ACSL5	Ovis aries	9	8	16.8	75.909	27.482
W5PQB7	Uncharacterized	RGP1	Ovis aries	3	3	8.8	38.325	4.7752
W5PQC6	Uncharacterized	INPP4B	Ovis aries	1	1	1.7	87.289	3.428
W5PQC8	Sulfurtransferase	TSTD3	Ovis aries	1	1	13.2	17.967	46.342
W5PQD0	Uncharacterized	N/A	Ovis aries	1	1	17.7	14.555	33.359
W5PQD5	Uncharacterized	DHX32	Ovis aries	8	8	13.6	84.453	10.883
W5PQD6	Uncharacterized	LRRC40	Ovis aries	3	3	4.8	68.436	3.602
W5PQD7	Uncharacterized	GID8	Ovis aries	1	1	5.2	26.955	2.036
W5PQE3	Non-lysosomal glucosylceramidase	GBA2	Ovis aries	5	5	7	103.94	17.823
W5PQF0	T-complex protein 1 subunit eta	CCT7	Ovis aries	15	15	34.3	59.442	126.34
W5PQF5	Oxysterol-binding protein	OSBP	Ovis aries	2	2	4.1	78.408	23.895
W5PQF6	Uncharacterized	PATE2	Ovis aries	2	2	21.4	13.171	14.87
W5PQF8	Uncharacterized	EPRS	Ovis aries	6	6	5.2	170.02	8.1769
W5PQG2	Prostate and testis expressed 3	PATE3	Ovis aries	1	1	12.3	9.6852	1.8643
W5PQG6	Uncharacterized	ISYNA1	Ovis aries	7	7	20	55.654	81.548
W5PQH9	Uncharacterized	SNRPF	Ovis aries	1	1	7	12.708	1.4789
W5PQI7	Uncharacterized	N/A	Ovis aries	3	3	18.8	16.353	3.4132
W5PQJ3	Uncharacterized	LOC101112445	Ovis aries	6	6	9.7	80.836	43.46
W5PQJ5	Uncharacterized	AMACR	Ovis aries	2	2	6.8	42.349	5.0544
W5PQK3	ATP-dependent 6-phosphofructokinase	PFKL	Ovis aries	5	3	8.8	82.644	37.626
W5PQK6	Uncharacterized	TLN1	Ovis aries	4	4	2.4	269.86	4.0593
W5PQL6	Uncharacterized	ALMS1	Ovis aries	26	26	10.4	446.14	193.17
W5PQL8	Uncharacterized	MAEL	Ovis aries	3	3	11.4	49.273	5.7873
W5PQM4	Uncharacterized	MOSPD2	Ovis aries	2	2	5.5	56.425	2.8367
W5PQN3	Uncharacterized	CFAP410	Ovis aries	1	1	4.3	28.595	1.2947
W5PQQ6	Uncharacterized	NECAP2	Ovis aries	1	1	3.7	28.809	1.6566
W5PQR0	Uncharacterized	FAM129B	Ovis aries	1	1	1.5	81.686	1.4492
W5PQR5	Uncharacterized	RPL18	Ovis aries	2	2	12.8	21.521	23.513
W5PQR6	Uncharacterized	EFCAB3	Ovis aries	15	15	35.4	57.704	109.03
W5PQR9	Uncharacterized	DDX25	Ovis aries	2	2	5.4	54.613	4.944
W5PQT7	Uncharacterized	SLC9C2	Ovis aries	12	12	13.6	131.27	28
W5PQU1	Uncharacterized	CCDC38	Ovis aries	6	6	13.4	65.844	24.774
W5PQT9	NADPH:adrenodoxin oxidoreductase, mitochondrial	FDXR	Ovis aries	10	10	22.3	53.974	35.155
W5PQU5	Nucleoside diphosphate kinase	NME4	Ovis aries	3	3	11.1	20.973	7.1593
W5PQV0	Uncharacterized	ASB9	Ovis aries	1	1	7.3	31.149	26.633
W5PQW1	Uncharacterized	SLC9B1	Ovis aries	4	4	10.3	55.326	23.353
W5PQW6	Uncharacterized	FBXW9	Ovis aries	6	6	17.1	49.772	210.28
W5PQX3	Uncharacterized	PCSK4	Ovis aries	9	9	15	77.367	46.966
W5PQY2	Uncharacterized	CTH	Ovis aries	1	1	4	44.435	2.2261
W5PQZ5	Uncharacterized	GDE1	Ovis aries	9	9	30.5	37.669	99.19
W5PR04	Isocitrate dehydrogenase [NADP]	IDH2	Ovis aries	10	9	24.2	48.786	54.785
W5PR16	Uncharacterized	ABHD11	Ovis aries	10	10	42.7	34.586	114.24
W5PR23	Uncharacterized	CSE1L	Ovis aries	10	10	12.3	110.43	30.94
W5PR29	Phospholipid-transporting ATPase	LOC101109422	Ovis aries	12	11	11.7	133.41	51.516
W5PR41	Uncharacterized	CCDC77	Ovis aries	4	4	12	57.873	46.224
W5PR44	Uncharacterized	NDUFAF4	Ovis aries	1	1	7.7	20.985	4.069
W5PR57	Uncharacterized	ZFPL1	Ovis aries	2	2	7.7	32.82	2.9836
W5PR64	Uncharacterized	MUT	Ovis aries	12	12	22.3	83.73	158.88
W5PR73	Coronin	CORO1B	Ovis aries	1	1	3.2	55.73	3.4629
W5PR77	Uncharacterized	CFAP69	Ovis aries	11	11	16.7	106.09	62.293
W5PR81	Uncharacterized	TARS	Ovis aries	2	2	2.6	83.403	6.2754
W5PRA0	Uncharacterized	BPNT1	Ovis aries	10	10	36.9	33.469	38.497
W5PRA1	Uncharacterized	ACTG2	Ovis aries	7	1	21.8	41.876	2.6906
W5PRA2	Uncharacterized	PIP5K1C	Ovis aries	1	1	2.8	70.657	14.007
W5PRB0	Uncharacterized	UFL1	Ovis aries	4	4	7.9	89.669	10.95
W5PRD3	Uncharacterized	MROH9	Ovis aries	7	7	10.3	100.94	47.316
W5PRD7	Uncharacterized	STOML2	Ovis aries	2	2	9	38.785	13.303
W5PRE7	Uncharacterized	MANEA	Ovis aries	3	3	6	54.226	4.1423
W5PRF4	Uncharacterized	PIGO	Ovis aries	2	2	2.4	124.01	6.2315
W5PRF8	Uncharacterized	N/A	Ovis aries	8	8	33.8	49.458	323.31
W5PRG3	Uncharacterized	ZPBP2	Ovis aries	9	9	38.7	37.425	232.79
W5PRI4	Uncharacterized	FLT1	Ovis aries	2	2	1.5	136.62	2.1345
W5PRJ2	Uncharacterized	CATSPERB	Ovis aries	3	3	4.3	126.34	5.4101
W5PRJ4	Uncharacterized	VCP	Ovis aries	12	12	19.1	89.932	134.61
W5PRK9	Uncharacterized	LRRIQ3	Ovis aries	7	7	14.4	72.811	41.627
W5PRL7	Uncharacterized	WDR13	Ovis aries	2	2	5.4	52.992	6.3359
W5PRM8	Uncharacterized	PDHB	Ovis aries	13	13	58.8	39.2	308.54
W5PRN4	Uncharacterized	SLC6A11	Ovis aries	1	1	1.6	62.286	1.716
W5PRP2	Uncharacterized	N/A	Ovis aries	1	1	4.6	25.707	3.5431
W5PRP9	Uncharacterized	UBE2G2	Ovis aries	1	1	9.1	18.552	2.1247
W5PRQ6	Uncharacterized	VPS35L	Ovis aries	1	1	1.5	110.03	2.1069
W5PRQ7	Uncharacterized	LOC101110212	Ovis aries	13	13	13.2	148.15	146.92
W5PRR2	Uncharacterized	GPC4	Ovis aries	1	1	2.7	58.186	1.3928
W5PRR5	Leukotriene A(4) hydrolase	LTA4H	Ovis aries	2	2	4.7	69.593	3.3483
W5PRS0	Uncharacterized	C6orf136	Ovis aries	2	2	6.3	35.54	3.6164
W5PRS1	Uncharacterized	UQCC1	Ovis aries	3	3	10.1	34.089	6.2874
W5PRS6	Uncharacterized	CRK	Ovis aries	2	2	7.2	33.946	4.9159
W5PRS8	Uncharacterized	N/A	Ovis aries	15	15	16.8	167.02	323.31
W5PRT0	Uncharacterized	ELMOD2	Ovis aries	2	2	5.1	45.711	2.5017
W5PRT7	Cytochrome c oxidase subunit 6A, mitochondrial	COX6A1	Ovis aries	2	2	42.7	12.141	85.823
W5PRU5	Uncharacterized	MANBA	Ovis aries	11	2	20.1	101.42	59.668
W5PRV1	Uncharacterized	ADCY10	Ovis aries	15	15	11.6	186.48	99.168
W5PRV5	Uncharacterized	ANKRD45	Ovis aries	2	2	11.4	28.791	23.429
W5PRW3	Uncharacterized	GOLPH3	Ovis aries	1	1	6.4	33.725	1.4436
W5PRX2	Uncharacterized	N/A	Ovis aries	1	1	4.2	32.597	2.1214
W5PRX5	Uncharacterized	BOLA3	Ovis aries	1	1	11.8	12.438	2.1443
W5PRX6	Uncharacterized	TEX50	Ovis aries	4	4	27.4	20.707	22.492
W5PRZ3	Uncharacterized	VPS51	Ovis aries	3	3	5.8	83.392	16.505
W5PRZ6	Uncharacterized	IARS2	Ovis aries	16	16	22.4	105.65	186.53
W5PS02	Uncharacterized	IQCK	Ovis aries	2	2	18.5	26.282	4.2819
W5PS03	Uncharacterized	ARMC12	Ovis aries	12	12	40.2	38.439	260.35
W5PS11	Phosphoserine aminotransferase	PSAT1	Ovis aries	3	3	10.1	43.261	5.8713
W5PS18	Uncharacterized	N/A	Ovis aries	10	10	24.2	54.367	40.795
W5PS34	Uncharacterized	SLC37A4	Ovis aries	2	2	5.4	46.238	11.447
W5PS50	Mitochondrial pyruvate carrier	MPC2	Ovis aries	5	5	35.4	14.282	13.79
W5PS56	Uncharacterized	N/A	Ovis aries	3	3	10.6	58.247	45.005
W5PS58	Uncharacterized	SRPRA	Ovis aries	8	8	15.9	70.236	58.007
W5PS69	Uncharacterized	N/A	Ovis aries	1	1	13.2	8.0643	2.406
W5PS74	Kinase	IP6K1	Ovis aries	3	3	7.4	52.34	4.0981
W5PS76	Uncharacterized	UNC45A	Ovis aries	2	2	2.5	104.25	2.2102
W5PS81	Uncharacterized	GDPD1	Ovis aries	5	5	17.8	38.851	10.892
W5PS83	Uncharacterized	PORCN	Ovis aries	1	1	1.7	52.569	1.3362
W5PS86	Uncharacterized	ESPN	Ovis aries	5	5	10.9	89.129	70.556
W5PS88	Aspartate aminotransferase	GOT1	Ovis aries	6	6	21.3	46.47	34.387
W5PS90	Dynein light chain	DYNLL1	Ovis aries	4	2	61.5	10.566	77.582
W5PS94	Uncharacterized	NUCB1	Ovis aries	1	1	3.5	53.521	3.6656
W5PSA0	Uncharacterized	DHDH	Ovis aries	1	1	3.6	36.785	5.7909
W5PSA6	Uncharacterized	RMDN1	Ovis aries	7	7	26.3	31.507	229.43
W5PSA8	Uncharacterized	PTP4A1	Ovis aries	2	2	16.8	19.802	13.141
W5PSA9	Uncharacterized	VPS13A	Ovis aries	20	20	10.2	273.21	134.99
W5PSB2	Uncharacterized	TBL2	Ovis aries	5	5	16.3	45.464	64.227
W5PSC5	Uncharacterized	MYO1C	Ovis aries	2	2	2	121.4	3.4771
W5PSC8	Uncharacterized	FBLN5	Ovis aries	2	2	6	50.178	5.2038
W5PSD4	Glycogen [starch] synthase	GYS1	Ovis aries	2	2	3.4	86.2	2.1468
[truncated: 1,219 more rows]
