# Supplementary material for: Proteomic characterization and comparison of ram (Ovis aries) and buck (Capra hircus) spermatozoa proteome using a data independent acquisition mass spectometry (DIA-MS) approach
Source: PLoS One. 2020 Feb 13;15(2):e0228656. doi: 10.1371/journal.pone.0228656 (PMC7018057; doi:10.1371/journal.pone.0228656)
Supplement: S3 Table — (XLSX) [file pone.0228656.s003.xlsx]

## Sheet: Sheet1
S3 Table. Proteins quantified via data independent acquisition (DIA).
Protein Accession	Protein Description	Gene Name	Label	log2FC	SE	pvalue	Regulated Type
A0A023NCY6	ATP synthase subunit a	ATP6	sheep-VS-goat	-0.151719	0.0471946	0.0846559	None
A0A023NCZ2	Cytochrome c oxidase subunit 1	COX1	sheep-VS-goat	0.203641	0.10869	0.201848	None
A0A023ND43	NADH-ubiquinone oxidoreductase chain 4	ND4	sheep-VS-goat	-0.629765	0.260422	0.136776	None
A0A023ND81	Cytochrome b	CYTB	sheep-VS-goat	-0.3765	0.0707862	0.0335781	None
A0A023NDB2	NADH-ubiquinone oxidoreductase chain 2	ND2	sheep-VS-goat	-1.82953	0.0313423	NA	None
A0A023NEP0	Cytochrome c oxidase subunit 2	COX2	sheep-VS-goat	-0.407693	0.270891	0.271253	None
A0A059U0U0	Beta-defensin	NA	sheep-VS-goat	1.82919	NA	NA	None
A0A059U1E3	Lipocalin 8	NA	sheep-VS-goat	-0.886147	0.422394	0.283172	None
A0A059U2L0	Beta-defensin	NA	sheep-VS-goat	-1.01553	0.201612	0.0372264	Down
A0A059U2L1	Lipocalin	NA	sheep-VS-goat	0.777519	0.445453	0.223022	None
A0A059U2V6	Beta-defensin	NA	sheep-VS-goat	2.4992	0.109342	0.00190865	Up
A0A060IV93	Cathepsin F	NA	sheep-VS-goat	0.249032	0.12158	0.177088	None
A0A097C2Z0	60S acidic ribosomal protein P0	RPLP0	sheep-VS-goat	0.0657072	0.303433	0.848643	None
A0A097C2Z1	Tyrosine 3-monooxygenase/tryptophan 5-monooxygenase activation protein zeta polypeptide	YWHAZ	sheep-VS-goat	1.51397	0.398072	NA	None
A0A097C2Z2	Hypoxanthine phosphoribosyltransferase	HPRT1	sheep-VS-goat	-0.321828	0.0460361	0.0198547	None
A0A097GTW7	Progesterone receptor membrane component 1	PGRMC1	sheep-VS-goat	0.427497	0.0535113	0.0153095	None
A0A097P8P6	Glycogen synthase kinase-3 beta variant 3	GSK3B3	sheep-VS-goat	-1.33783	0.0403277	0.000907425	Down
A0A0A7AKJ5	NADH-ubiquinone oxidoreductase chain 5	ND5	sheep-VS-goat	0.522168	0.0295055	0.0031777	None
A0A0A7ALA0	NADH-ubiquinone oxidoreductase chain 2	ND2	sheep-VS-goat	0.41668	0.205566	0.17988	None
A0A0K0WZB8	Eukaryotic translation elongation factor 1 delta isoform X1	NA	sheep-VS-goat	0.031983	0.343492	0.934302	None
A0A0M4AT35	Sperm equatorial segment protein 1	Spesp1	sheep-VS-goat	-1.00663	0.427239	0.142594	None
A0A0M5KTR5	IZUM family member 2	Izumo2	sheep-VS-goat	-0.836272	0.105465	0.0155348	None
A0A0P0KLF3	Cytochrome c oxidase subunit 2	COII	sheep-VS-goat	5.36093	0.127761	0.000567478	Up
A0A0U1WU05	Phosphoinositide phospholipase C	NA	sheep-VS-goat	0.656627	0.219908	0.0962424	None
A0A140C4Q7	Tissue inhibitor of metalloproteinase 3 protein	Timp3	sheep-VS-goat	-0.577327	0.566392	NA	None
A0A1Q1N997	Proteasome subunit beta	PSMB1	sheep-VS-goat	-0.160201	0.0756605	0.168428	None
A1E459	Ferritin	NA	sheep-VS-goat	-0.213494	0.325894	0.57968	None
A1YZ37	Microsomal glutathione S-transferase 3	NA	sheep-VS-goat	1.85405	0.442524	0.0525204	None
A1Z181	Bodhesin-2	Bdh-2	sheep-VS-goat	1.36467	0.4839	0.106098	None
A2TJ54	Ceroid-lipofuscinosis neuronal protein 5	CLN5	sheep-VS-goat	-0.944036	0.269279	0.176893	None
A4GZY3	Seminal vesicle protein	rsvp20	sheep-VS-goat	2.75157	0.353299	0.0160894	Up
A5JST5	NADH dehydrogenase (Ubiquinone) Fe-S protein 7	NDUFS7	sheep-VS-goat	0.11028	0.17206	0.587202	None
A5YVD9	45 kDa calcium-binding protein	SDF4	sheep-VS-goat	1.56085	0.175506	0.0712836	None
A6YRY8	40S ribosomal protein SA	RPSA	sheep-VS-goat	0.0680056	0.490878	0.902505	None
A7UHZ2	Proteasome 26S non-ATPase subunit 4	PSMD4	sheep-VS-goat	0.424713	0.210912	NA	None
A8DR93	Heat shock protein 90 alpha family class A member 1	HSPCA	sheep-VS-goat	0.959651	0.141583	0.0210809	None
A9LLG2	Growth hormone inducible transmembrane protein	NA	sheep-VS-goat	-0.25358	0.187325	0.30852	None
A9LM14	RAB11B	rab11b	sheep-VS-goat	1.06494	0.115471	0.0115536	Up
A9UFM4	Hormone sensitive lipase	HSL	sheep-VS-goat	1.19594	0.0281108	0.014961	Up
B0FZL9	Pre-mRNA splicing factor SRP20-like protein	SRSF3	sheep-VS-goat	1.05608	0.00109471	NA	None
B0FZM4	Myosin light chain 6	NA	sheep-VS-goat	0.0100985	0.0940598	0.924301	None
B2LSM6	Beta-hexosaminidase	NA	sheep-VS-goat	0.211932	0.212086	0.422929	None
B2LU26	PSPH	NA	sheep-VS-goat	1.19658	0.214222	0.0305881	Up
B2LYK4	RAS oncogene family-like 4	RABL4	sheep-VS-goat	1.0771	0.289472	0.0652391	None
B2LYK5	RAS oncogene family-like 2A	RABL2B	sheep-VS-goat	0.447564	0.208978	0.2781	None
B2LYK6	RAB7A, member RAS oncogene family	RAB7A	sheep-VS-goat	1.66844	0.122099	NA	None
B2LYK7	MICOcomplex subunit OS complex subunit	CHCHD3	sheep-VS-goat	0.068101	0.106566	0.588212	None
B2LYK9	Voltage-dependent anion channel 1	VDAC1	sheep-VS-goat	-0.810357	0.0834323	0.0104346	None
B2LYL1	ADP ribosylation factor like GTPase 4A	ARL4A	sheep-VS-goat	0.259663	NA	NA	None
B2LYL2	ADP-ribosylation factor-like 1	ARL1	sheep-VS-goat	-0.181544	0.0286037	0.0239367	None
B2MVW4	RAB28, member RAS oncogene family	RAB28	sheep-VS-goat	0.498651	0.181	0.110366	None
B2MVW8	SLC25A4	NA	sheep-VS-goat	-0.0967541	0.0840239	0.368596	None
B2MVW9	SLC25A5	NA	sheep-VS-goat	0.0153687	0.0545073	0.804475	None
B2MVX0	SLC25A6	NA	sheep-VS-goat	-0.385943	0.0799193	0.0403056	None
B2MVX1	SLC25A10	NA	sheep-VS-goat	-0.740872	0.20559	0.0691165	None
B2MVX2	SLC25A11	SLC25A11	sheep-VS-goat	-0.00195596	0.0209151	0.934016	None
B2MVX4	SLC25A17	NA	sheep-VS-goat	-0.112314	0.129213	0.476368	None
B2MVX5	SLC25A20	NA	sheep-VS-goat	0.465031	0.103078	0.0457841	None
B3EYB8	Hormone-sensitive lipase variant A	HSL	sheep-VS-goat	1.03374	0.136475	0.0169864	Up
B3F8Y0	Casein kinase I delta	NA	sheep-VS-goat	-1.14228	0.529141	0.163514	None
B3VHM9	Albumin	1 SV	sheep-VS-goat	-0.848735	0.858318	0.503574	None
B3VSB5	ATXN3	NA	sheep-VS-goat	-0.0852553	0.0935444	NA	None
B3VSB9	ITM2B	ITM2B	sheep-VS-goat	0.901309	0.410487	0.15929	None
B6EBS6	Proteasome subunit alpha type	PSMA6	sheep-VS-goat	-0.213618	0.100446	0.167304	None
B6UV59	Hydroxyacyl-CoA dehydrogenase trifunctional multienzyme complex subunit alpha	HADHA	sheep-VS-goat	0.542982	0.0867638	0.0245952	None
B6Z9S4	cAMP-dependent protein kinase regulatory subunit alpha 1	NA	sheep-VS-goat	0.446751	0.265142	0.234039	None
B7P027	ATP synthase subunit d, mitochondrial	NA	sheep-VS-goat	0.0533328	0.0588293	0.460325	None
B7TJ13	Phosphoglycerate kinase	PGK1	sheep-VS-goat	1.0701	0.130677	0.0145869	Up
B7U168	SLC25A3	SLC25A3	sheep-VS-goat	-0.147882	0.174385	0.485732	None
B7U169	SLC25A19	SLC25A19	sheep-VS-goat	-0.236818	0.128068	0.205673	None
B7U170	Casein kinase II subunit beta	CSNK2B	sheep-VS-goat	-0.0895213	0.0561494	0.251897	None
B7U172	Phosphorylase kinase, gamma 2	PHKG2	sheep-VS-goat	0.0529311	0.0905645	0.618058	None
B7VBV2	Seminal vesicles 14 kDa protein	rsvp14	sheep-VS-goat	-1.47356	0.0848922	0.00330251	Down
B9VGZ9	NADH dehydrogenase [ubiquinone] 1 alpha subcomplex subunit 12	1 SV	sheep-VS-goat	0.0495319	0.145579	0.766088	None
B9VH00	Fatty acid binding protein 5	FABP5	sheep-VS-goat	-2.13772	0.0866903	0.00164048	Down
B9VH04	Cytochrome b-c1 complex subunit 6	UQCRH	sheep-VS-goat	-0.38965	0.186925	0.172472	None
B9VH05	Myosin regulatory light chain MRCL3	MRCL3	sheep-VS-goat	0.739886	0.508137	0.282657	None
C5IJ83	RAB8A	RAB8A	sheep-VS-goat	-0.279791	0.0264599	0.00882535	None
C5IJ84	RAB10	NA	sheep-VS-goat	-0.724862	0.0805476	0.0121238	None
C5IJ86	RAB4A	NA	sheep-VS-goat	1.52418	0.242611	0.0244125	Up
C5IJ88	Rab GDP dissociation inhibitor	NA	sheep-VS-goat	-0.0460871	0.168261	0.829803	None
C5IJ94	Rab GDP dissociation inhibitor	NA	sheep-VS-goat	0.973854	0.187744	0.0352143	None
C5IJ98	RAB5A	NA	sheep-VS-goat	-0.164457	0.172825	0.441741	None
C5IJ99	RH	RHOA	sheep-VS-goat	0.672661	0.124674	0.032678	None
C5IJA0	GTP-binding nuclear protein Ran	RAN	sheep-VS-goat	0.0637053	0.157629	0.725225	None
C5IJA8	Adenylate kinase isoenzyme 1	AK1	sheep-VS-goat	-0.21514	0.141498	0.267776	None
C5IJB3	STRADA	NA	sheep-VS-goat	-0.936414	0.565993	0.23986	None
C5ISA3	Eukaryotic translation initiation factor 6	EIF6	sheep-VS-goat	0.424281	0.0816742	0.0351161	None
C5IWS8	ADP-ribosylation factor-like 5A	ARL5A	sheep-VS-goat	1.40569	0.118651	0.00704942	Up
C5IWS9	ADP-ribosylation factor 5	ARF5	sheep-VS-goat	-0.0911504	0.16217	0.63066	None
C5IWT0	ADP-ribosylation factor 4	ARF4	sheep-VS-goat	2.48734	0.104089	0.00174661	Up
C5IWT4	Chromosome 21 open reading frame 33	C21orf33	sheep-VS-goat	0.391619	0.258259	0.268686	None
C5IWT8	ADP-ribosylation factor-like 8A	ARL8A	sheep-VS-goat	0.461016	0.0687913	0.0215486	None
C5IWU1	ADP-ribosylation factor 6	ARF6	sheep-VS-goat	0.305468	0.053527	0.0293599	None
C5IWU2	ADP-ribosylation factor-like 2	ARL2	sheep-VS-goat	0.952491	0.117748	0.0783025	None
C5IWU4	ADP-ribosylation factor-like 3	ARL3	sheep-VS-goat	-0.172994	0.124361	0.298753	None
C5IWU6	ADP-ribosylation factor-related protein 1	ARFRP1	sheep-VS-goat	-0.239776	0.310279	0.581156	None
C5IWV1	Fumarate hydratase	FH	sheep-VS-goat	0.864261	0.177551	0.0397073	None
C5IWV2	Aspartyl-tRNA synthetase	DARS	sheep-VS-goat	-0.344365	0.196954	0.222494	None
C6JUQ0	Protein disulfide-isomerase	PDIA3	sheep-VS-goat	0.478702	0.262503	0.209777	None
C6KJ77	Breast cancer resistance protein	ABCG2	sheep-VS-goat	-2.19593	0.215428	0.00948746	Down
C6ZEA2	Sperm-egg fusion 1	Izumo1	sheep-VS-goat	0.516682	0.053723	0.010639	None
C6ZP48	I alpha globin	HBAI	sheep-VS-goat	-0.634691	1.08922	0.619039	None
C7EXB8	Glutathione peroxidase	GPx4	sheep-VS-goat	0.0197136	0.0673685	0.797376	None
C7FDJ1	Milk fat globule-EGF factor 8	MFGE8	sheep-VS-goat	-0.359153	0.138374	0.121888	None
C8BKC8	Four and a half LIM domains 1 protein	FHL1	sheep-VS-goat	-1.066	0.208692	0.0362544	Down
C8BKD6	Superoxide dismutase	SOD2	sheep-VS-goat	1.01261	0.256862	0.0587331	None
C8BKD8	Glutaminyl-peptide cyclotransferase	QPCT	sheep-VS-goat	-0.307704	0.0564462	0.1155	None
C8BKE6	Eukaryotic translation initiation factor 5A	EIF5A	sheep-VS-goat	-0.0728167	0.140821	0.6566	None
D0VWY9	Tubulin beta chain	1 SV	sheep-VS-goat	-0.293117	0.0253095	0.00737328	None
D0VWZ0	Tubulin alpha chain	1 SV	sheep-VS-goat	-0.398893	0.103115	0.0607934	None
D3G9G3	Lactoferrin	LF	sheep-VS-goat	2.93471	0.197633	0.00450452	Up
D5K776	Heterogeneous nuclear ribonuclear protein K	hnRNP K	sheep-VS-goat	0.0239079	0.639696	0.973582	None
D6PX60	Cysteine-rich secretory protein 1	Crisp1	sheep-VS-goat	0.291529	0.253301	0.36879	None
D6PX61	Cysteine-rich secretory protein 2	Crisp2	sheep-VS-goat	1.03311	0.253018	0.0550722	None
D6QZ20	NADH dehydrogenase (Ubiquinone) 1 beta	NA	sheep-VS-goat	-0.0629044	0.0168388	0.064773	None
D7R6C7	Sperm lysozyme like protein 1	SLLP1	sheep-VS-goat	0.205089	0.15328	0.312736	None
D7R7V6	Glyceraldehyde-3-phosphate dehydrogenase	GAPDH	sheep-VS-goat	0.152254	0.131475	0.366448	None
E0A2A2	NADH-ubiquinone oxidoreductase chain 1	ND1	sheep-VS-goat	0.000859602	0.0805941	0.992458	None
E2IV79	BCL2-like protein 11	Bim	sheep-VS-goat	0.83873	0.162092	0.035379	None
E5G6E9	Ammonia transporter RhCG	NA	sheep-VS-goat	-0.35475	0.212496	0.236976	None
E7ECV8	ADP-ribose pyrophosphatase	NUDT9	sheep-VS-goat	0.101038	0.168855	0.61033	None
F2X044	Lysozyme-like 4	LYZL4	sheep-VS-goat	-0.827591	0.992039	0.491921	None
F2X045	Lysozyme-like 4	LYZL4	sheep-VS-goat	0.126889	0.104212	0.347535	None
F2YQ13	Gelsolin isoform b	GSN	sheep-VS-goat	-1.09099	0.149876	0.0183542	Down
F8RKS1	1-acyl-sn-glycerol-3-phosphate acyltransferase	LPAAT	sheep-VS-goat	0.136137	0.120605	NA	None
F8UN03	Heat shock protein 70.1	NA	sheep-VS-goat	0.225246	0.521188	0.7403	None
G1DFN2	Dolichyl-diphosphooligosaccharide--protein glycosyltransferase subunit DAD1	DAD1	sheep-VS-goat	-0.385847	0.352371	0.387783	None
G1DFN6	Heterogeneous nuclear ribonucleoproteins C1/C2	HNRNPC	sheep-VS-goat	0.786814	0.416619	NA	None
G1DFN8	DNA-(apurinic or apyrimidinic site) lyase	A	sheep-VS-goat	-1.55467	0.143221	0.00838014	Down
G1DFQ6	Casein kinase II subunit beta	CSNK2B	sheep-VS-goat	-0.453865	0.0380097	0.00694058	None
G1DFR0	Ubiquinol-cytochrome-c reductase complex core protein 2	UQCRC2	sheep-VS-goat	0.0549609	0.0881771	0.596694	None
G1DFS2	Thiopurine S-methyltransferase	TPMT	sheep-VS-goat	-0.019703	0.490771	0.974455	None
G1DFT2	40S ribosomal protein S4	RPS4X	sheep-VS-goat	-0.193498	0.250314	0.520369	None
G1DFT4	Peptidyl-prolyl cis-trans isomerase	PPIL1	sheep-VS-goat	0.960906	0.132159	0.0183958	None
G1DFV7	Proteasome assembly chaperone 2	PSMG2	sheep-VS-goat	-0.231055	0.0599645	0.0612318	None
G1DFW8	HIG1 domain family member 1D	HIGD1D	sheep-VS-goat	0.141527	0.201289	0.554817	None
G1DG14	Transcription elongation factor B polypeptide 2	TCEB2	sheep-VS-goat	0.186822	0.140316	0.314522	None
G1DG28	LYR motif-containing protein 1	LYRM1	sheep-VS-goat	-0.0407091	0.39087	0.933934	None
G1DG29	Low molecular weight phosphotyrosine protein phosphatase	ACP1	sheep-VS-goat	0.520882	0.108984	0.0410976	None
G1DG30	Aspartate aminotransferase	GOT1	sheep-VS-goat	0.645034	0.202618	0.0861165	None
G1DG33	40S ribosomal protein S15a	RPS15A	sheep-VS-goat	-0.322619	0.189008	0.22996	None
G1DG68	CDGSH iron-sulfur domain-containing protein 1	CISD1	sheep-VS-goat	0.42048	0.198002	0.167673	None
G1DG83	Voltage-dependent anion-selective channel protein 3	VDAC3	sheep-VS-goat	-0.189451	0.0609484	0.0897779	None
G1DG86	Ribosomal protein L15	RPL15	sheep-VS-goat	-0.124702	0.250623	0.66811	None
G1DGD3	Chloride channel, nucleotide-sensitive 1A	CLNS1A	sheep-VS-goat	0.30183	0.255103	NA	None
G1DGI1	Serpine 2 protein	SERPINE2	sheep-VS-goat	-4.64877	0.299355	0.00412103	Down
G3CH53	Acetyl-Coenzyme A acyltransferase 2	ACAA2	sheep-VS-goat	2.62069	0.195386	0.00551258	Up
G3EHG5	Perilipin	NA	sheep-VS-goat	0.735919	0.0896599	0.0771815	None
G3FIP6	Glutathione peroxidase-1	NA	sheep-VS-goat	0.284691	0.148859	0.306713	None
H9TKZ2	UBE2V1	UBE2V1	sheep-VS-goat	-0.370897	0.0403252	0.0689446	None
H9TKZ5	Eef1b	eef1b	sheep-VS-goat	-0.167473	0.541213	0.78625	None
H9TN93	Glutathione peroxidase	GPx5	sheep-VS-goat	0.819117	0.169324	0.0401737	None
I1SKJ7	Mitochondrial sulfite oxidase	NA	sheep-VS-goat	-0.491715	0.116111	0.0514907	None
I1W1N0	Ras-related protein Rab-2A	RAB2A	sheep-VS-goat	-0.097507	0.0711289	0.303988	None
I1W1N3	Ras-related protein Rab-18	RAB18	sheep-VS-goat	-0.577836	0.0687786	0.0138735	None
I1Z736	Mitochondrial succinate dehydrogenase [ubiquinone] iron-sulfur subunit	SDHB	sheep-VS-goat	0.103241	0.0813024	0.331896	None
I3WAE6	HSP27 protein (Fragment)	HSP27	sheep-VS-goat	-2.63894	0.179578	0.0432548	Down
I6U6S0	UMP-CMP kinase	CMPK1	sheep-VS-goat	-0.204823	0.124687	0.242156	None
I6W7A2	Beta-actin	ACTB	sheep-VS-goat	-0.236925	0.140391	0.233539	None
I7ARG8	Heat shock protein beta-9	HspB9	sheep-VS-goat	-0.431699	0.0698647	0.0252051	None
J9UXY3	HSP10	HSP10	sheep-VS-goat	0.585251	0.21061	0.108776	None
K4GWI0	2',3'-cyclic-nucleotide 3'-phosphodiesterase	NA	sheep-VS-goat	-0.949895	0.102517	0.0684422	None
K4P1S5	Peptidyl-prolyl cis-trans isomerase	PPIA	sheep-VS-goat	-0.360032	0.115413	0.0892224	None
K4P1S8	40S ribosomal protein S8	RPS8	sheep-VS-goat	0.0245422	0.357511	0.951516	None
K4P231	Proteasome subunit alpha type	PSMA2	sheep-VS-goat	-0.131743	0.192877	0.565088	None
K4P494	Cystatin	CST3	sheep-VS-goat	1.09984	0.0736296	0.00445183	Up
M4NBE4	Heat shock 70kDa protein 5	HSPA5	sheep-VS-goat	0.261011	0.111534	0.14414	None
M4T8F1	Peroxiredoxin 6	Prdx6	sheep-VS-goat	-0.754532	0.255709	0.0982214	None
O46399	Beta-tubulin	NA	sheep-VS-goat	-0.29242	0.0360383	0.014851	None
P00349	6-phosphogluconate dehydrogenase, decarboxylating	PGD	sheep-VS-goat	1.21923	0.722945	NA	None
P02075	Hemoglobin subunit beta	HBB	sheep-VS-goat	0.57101	1.11746	0.699261	None
P07846	Sorbitol dehydrogenase	SORD	sheep-VS-goat	0.73019	0.149301	0.0393561	None
P0C276	Ubiquitin-60S ribosomal protein L40	UBA52	sheep-VS-goat	-0.336798	0.121765	0.10963	None
P47843	Solute carrier family 2, facilitated glucose transporter member 3	SLC2A3	sheep-VS-goat	-0.432554	0.256952	0.234329	None
P62262	14-3-3 protein epsilon	YWHAE	sheep-VS-goat	1.00985	0.311306	0.0833253	None
P67829	Casein kinase I isoform alpha	CSNK1A1	sheep-VS-goat	-0.649759	0.0832341	0.0160164	None
P67833	Sperm protamine P1	PRM1	sheep-VS-goat	-1.56015	0.95897	0.245284	None						Ovis aries GN	PRM1 PE	2 SV	1 >tr|E2ICF7|E2ICF7_CAPHI Sperm protamine P1 OS	Capra hircus GN	Prm1 PE	2 SV	1
P80601	2-iminobutanoate/2-iminopropanoate deaminase	RIDA	sheep-VS-goat	-0.59495	0.329333	0.212581	None
Q06B57	Fatty acid synthase	FASN	sheep-VS-goat	-0.295845	0.280138	0.482643	None
Q09YJ2	Testin	TES	sheep-VS-goat	-0.126355	9.08149e-05	NA	None
Q0PD85	Monocarboxylate transporter 1 (Fragment)	SLC16A1	sheep-VS-goat	1.08826	0.188428	0.0286952	Up
Q1ZZU7	Macrophage migration inhibitory factor	MIF	sheep-VS-goat	0.369544	0.0956995	0.0609924	None
Q2TCH3	ATP-citrate synthase	ACLY	sheep-VS-goat	1.99711	0.142579	0.00505824	Up
Q307H0	Stress-inducible chaperone mt-GrpE #1 (Fragment)	NA	sheep-VS-goat	0.516531	0.0979311	0.034117	None
Q30B80	40S ribosomal protein S12 (Fragment)	NA	sheep-VS-goat	-1.27034	1.03345	NA	None
Q30B85	Ribosomal protein L4 (Fragment)	NA	sheep-VS-goat	0.188305	0.333183	0.628902	None
Q4W1E4	Angiotensin-converting enzyme (Fragment)	ace	sheep-VS-goat	2.24044	0.233061	0.0106486	Up
Q5G2C3	Coatomer protein complex subunit gamma 2 (Fragment)	NA	sheep-VS-goat	0.425661	0.578774	0.538617	None
Q6B7M7	Cofilin-1	CFL1	sheep-VS-goat	-0.286024	0.203688	0.295404	None
Q6YNX6	Calmodulin	CALM2	sheep-VS-goat	-0.394541	0.0501362	0.0157671	None
Q70IB1	Inactive ribonuclease-like protein 10	RNASE10	sheep-VS-goat	1.69661	0.268388	0.0241225	Up
Q7YS10	LDHA protein (Fragment)	LDHA	sheep-VS-goat	0.178936	0.0310859	0.0288798	None
Q8MIM6	Single-stranded DNA-binding protein (Fragment)	NA	sheep-VS-goat	2.19856	0.182083	0.0526045	None
Q8SPI7	Carnitine palmitoyltransferase I	CPTIB	sheep-VS-goat	0.323365	0.0568639	0.0295591	None
Q8WMN1	Solute carrier family 2, facilitated glucose transporter member 5	SLC2A5	sheep-VS-goat	-0.0203046	0.206358	0.930592	None
Q95327	Beta-mannosidase	MANBA	sheep-VS-goat	0.4904	0.590569	0.493662	None
Q9MZD9	cAMP-dependent protein kinase catalytic subunit alpha	PRKACA	sheep-VS-goat	-0.129259	0.185946	0.55887	None
Q9MZS6	Bak protein (Fragment)	NA	sheep-VS-goat	0.0253077	0.0200201	NA	None
Q9N114	Cytochrome oxidase subunit Va (Fragment)	NA	sheep-VS-goat	0.0191371	0.0494714	0.73616	None
Q9TTY8	Glutathione S-transferase P	GSTP1	sheep-VS-goat	-0.616402	0.459832	0.312063	None
Q9TUG3	Heat shock-related 70 kDa protein 2	HSPA2	sheep-VS-goat	0.244685	0.107857	0.151386	None
Q9XSM0	Prostaglandin-H2 D-isomerase	PTGDS	sheep-VS-goat	3.8465	0.854572	0.139176	None
R9Y0L2	Hormone-sensitive lipase (Fragment)	HSL	sheep-VS-goat	1.33224	0.187972	0.0193321	Up
S4TZR5	Guanine nucleotide-binding protein beta polypeptide 2-like 1	GNB2L1	sheep-VS-goat	-0.0885129	0.0386448	0.149126	None
S5E1M6	Kelch-like ECH-associated protein 1 (Fragment)	KEAP1	sheep-VS-goat	-1.53453	0.228526	0.0941153	None
U5IKM0	Aldoketoreductase 1B5	NA	sheep-VS-goat	-1.48664	0.358985	0.0536596	None
W5NPC6	FGF1 intracellular binding protein	FIBP	sheep-VS-goat	-0.358424	0.121096	0.207421	None
W5NPD5	Defensin beta 129	DEFB129	sheep-VS-goat	0.310461	0.0484912	0.0986373	None
W5NPE2	Uncharacterized protein	NA	sheep-VS-goat	1.17936	1.03509	NA	None
W5NPG0	Uncharacterized protein	NA	sheep-VS-goat	-0.0735659	0.115554	0.589507	None
W5NPG2	Uncharacterized protein	CDYL	sheep-VS-goat	1.33968	0.485809	0.110188	None
W5NPH1	Membrane associated ring-CH-type finger 5	2019-03-05	sheep-VS-goat	1.28396	0.478305	0.115269	None
W5NPI3	Adaptor related protein complex 1 mu 1 subunit	AP1M1	sheep-VS-goat	0.512101	0.211138	0.136125	None
W5NPI8	Serine/threonine-protein phosphatase	PPP2CB	sheep-VS-goat	-0.0840708	0.0546304	0.263693	None
W5NPK1	Heat shock protein family B (small) member 9	HSPB9	sheep-VS-goat	-0.362864	0.101745	0.0704176	None
W5NPN1	Beta-defensin	NA	sheep-VS-goat	0.739842	0.343586	NA	None
W5NPN4	Heat shock protein family A (Hsp70) member 8	HSPA8	sheep-VS-goat	-0.282917	0.541004	0.653173	None
W5NPP9	Protein kinase C	PRKCD	sheep-VS-goat	-0.107472	0.397616	0.812273	None
W5NPS2	Calcium/calmodulin dependent protein kinase IV	CAMK4	sheep-VS-goat	-0.0601791	0.109313	0.63724	None
W5NPT2	Uncharacterized protein	NA	sheep-VS-goat	-0.148363	0.104445	0.291329	None
W5NPW0	Beta-defensin	NA	sheep-VS-goat	-0.290089	0.349734	0.494084	None
W5NQ25	Tektin 1	TEKT1	sheep-VS-goat	-0.212449	0.0468445	0.0453382	None
W5NQ36	Enoyl-CoA delta isomerase 2	ECI2	sheep-VS-goat	2.42613	0.250111	0.0104612	Up
W5NQ55	Beta-defensin	DEFB116	sheep-VS-goat	1.36256	NA	NA	None
W5NQ61	Protease, serine 21	PRSS21	sheep-VS-goat	0.271254	0.210482	0.326446	None
W5NQ85	Insulin degrading enzyme	IDE	sheep-VS-goat	0.139904	0.112281	0.338922	None
W5NQ86	Protease, serine 41	PRSS41	sheep-VS-goat	-0.525956	0.13328	0.0586242	None
W5NQ87	Uncharacterized protein	LOC105612165	sheep-VS-goat	-0.321856	0.22323	0.386045	None
W5NQA5	Chromosome 6 open reading frame 201	C6orf201	sheep-VS-goat	0.431306	0.184064	0.143843	None
W5NQC6	Enoyl-CoA hydratase, short chain 1	ECHS1	sheep-VS-goat	0.824805	0.158332	0.0349306	None
W5NQJ1	Uncharacterized protein	LOC105609538	sheep-VS-goat	0.103867	0.411494	0.824293	None
W5NQJ2	COP9 signalosome subunit 5	COPS5	sheep-VS-goat	0.241395	0.339674	0.550987	None
W5NQN3	Protein-tyrosine-phosphatase	PTPRF	sheep-VS-goat	0.832983	0.212413	0.059301	None
W5NQP9	Fructose-bisphosphate aldolase	ALDOC	sheep-VS-goat	-0.562006	0.0325468	0.003337	None
W5NQR7	Small integral membrane protein 12	SMIM12	sheep-VS-goat	0.150003	0.346589	0.707362	None
W5NQS6	HEAT repeat containing 4	HEATR4	sheep-VS-goat	-1.42275	0.535494	0.117261	None
W5NQT7	Acyl carrier protein	NDUFAB1	sheep-VS-goat	0.0472264	0.0132048	0.0700627	None
W5NQU3	RAN guanine nucleotide release factor	RANGRF	sheep-VS-goat	0.999753	0.138414	0.0186337	None
W5NR02	Uncharacterized protein	HNRNPD	sheep-VS-goat	2.14576	1.56812	NA	None
W5NR06	Histone H2B	NA	sheep-VS-goat	-1.049	0.137267	0.0166953	Down
W5NR14	Isocitrate dehydrogenase [NAD] subunit, mitochondrial	IDH3A	sheep-VS-goat	-0.106716	0.146603	0.542345	None
W5NR26	LSM3 homolog, U6 small nuclear RNA and mRNA degradation associated	LSM3	sheep-VS-goat	0.545362	0.198408	0.222132	None
W5NR55	Dynein axonemal light chain 1	DNAL1	sheep-VS-goat	-0.665059	0.382058	0.223858	None
W5NR56	Leucine rich repeats and IQ motif containing 4	LRRIQ4	sheep-VS-goat	-0.443258	0.0610882	0.0184689	None
W5NR61	Potassium calcium-activated channel subfamily U member 1	KCNU1	sheep-VS-goat	0.457514	0.0940507	0.0397556	None
W5NR62	IQ motif and ubiquitin domain containing	IQUB	sheep-VS-goat	0.0431837	0.130707	0.772507	None
W5NR92	Solute carrier family 25 member 35	SLC25A35	sheep-VS-goat	0.085192	0.0580803	0.280107	None
W5NRC0	Protein tyrosine phosphatase, non-receptor type 7	PTPN7	sheep-VS-goat	0.183008	0.380962	0.714902	None
W5NRC4	Leucine rich repeat containing 34	LRRC34	sheep-VS-goat	-0.313573	0.0307895	0.00950387	None
W5NRC9	Dynein regulatory complex subunit 7	DRC7	sheep-VS-goat	-0.0906729	0.0595934	0.267535	None
W5NRD1	ER lipid raft associated 2	ERLIN2	sheep-VS-goat	0.106858	0.180607	0.614048	None
W5NRE6	Uncharacterized protein	NA	sheep-VS-goat	0.164235	0.134948	0.347714	None
W5NRH3	DnaJ heat shock protein family (Hsp40) member A4	DNAJA4	sheep-VS-goat	0.175176	0.225017	0.517756	None
W5NRI5	Uncharacterized protein	WDR61	sheep-VS-goat	-0.322419	0.112769	0.103658	None
W5NRK4	Glutamate dehydrogenase	GLUD1	sheep-VS-goat	0.554023	0.129677	0.0506592	None
W5NRL8	Eukaryotic translation initiation factor 3 subunit A	EIF3A	sheep-VS-goat	0.843356	0.131408	0.0234287	None
W5NRN9	Actin related protein T3	ACTRT3	sheep-VS-goat	-0.0603838	0.0780971	0.520287	None
W5NRU4	Deleted in lung and esophageal cancer 1	DLEC1	sheep-VS-goat	-0.674281	0.0357807	0.00280405	None
W5NRY0	Testis expressed 45	TEX45	sheep-VS-goat	-0.298783	0.176682	0.232891	None
W5NRY1	Uncharacterized protein	1 SV	sheep-VS-goat	-0.0399127	0.0368049	0.391494	None
W5NRZ9	Basal body orientation factor 1	BBOF1	sheep-VS-goat	-0.25809	0.100058	0.123145	None
W5NS18	Patatin like phospholipase domain containing 7	PNPLA7	sheep-VS-goat	-0.794972	0.243784	0.0825599	None
W5NS43	Aldehyde dehydrogenase 6 family member A1	ALDH6A1	sheep-VS-goat	0.955556	0.509709	0.201675	None
W5NS44	Hydroxysteroid 17-beta dehydrogenase 12	HSD17B12	sheep-VS-goat	-0.37708	0.194038	0.191438	None
W5NS57	Transmembrane protein 53	TMEM53	sheep-VS-goat	0.0642595	0.0571273	0.377509	None
W5NS73	Septin 10	2019-09-10	sheep-VS-goat	-0.223484	0.140219	0.252004	None
W5NS74	Acetyl-CoA acyltransferase 1	ACAA1	sheep-VS-goat	0.751728	0.280226	0.227158	None
W5NS83	Uncharacterized protein	NA	sheep-VS-goat	1.3446	0.205357	0.02254	Up
W5NS88	Chromosome 1 open reading frame 228	C1orf228	sheep-VS-goat	-0.196231	0.105687	0.20448	None
W5NS93	Proteasome subunit alpha type	PSMA4	sheep-VS-goat	-0.346703	0.0829038	0.0526995	None
W5NSB1	Pyruvate dehydrogenase kinase 1	PDK1	sheep-VS-goat	1.38924	0.278916	0.0380242	Up
W5NSC3	Anthrax toxin receptor like	ANTXRL	sheep-VS-goat	-0.344308	0.138681	0.13108	None
W5NSD8	Testis, prostate and placenta expressed	TEPP	sheep-VS-goat	-0.0814724	0.0733716	0.38244	None
W5NSF5	Uncharacterized protein	LOC101123216	sheep-VS-goat	0.553778	0.549229	0.419475	None
W5NSF7	Uncharacterized protein	CKB	sheep-VS-goat	0.404203	0.0993187	0.0554058	None
W5NSF8	Lipocalin 12	LCN12	sheep-VS-goat	0.761332	0.228193	0.0792987	None
W5NSH8	NPC intracellular cholesterol transporter 2	NPC2	sheep-VS-goat	2.18634	0.219277	0.00990968	Up
W5NSL6	Uncharacterized protein	NA	sheep-VS-goat	0.130987	0.0352866	0.0655198	None
W5NSM0	Uncharacterized protein	NA	sheep-VS-goat	0.32995	0.445345	0.53594	None
W5NSM1	ARP1 actin related protein 1 homolog A	ACTR1A	sheep-VS-goat	0.83816	0.202725	0.0538216	None
W5NSP8	Uncharacterized protein	NA	sheep-VS-goat	0.84198	0.386823	0.161449	None
W5NSP9	Uncharacterized protein	NA	sheep-VS-goat	0.831354	0.23291	0.0703106	None
W5NSS1	Protein phosphatase 4 regulatory subunit 1	PPP4R1	sheep-VS-goat	1.18166	0.153742	0.0165097	Up
W5NSU1	Hyaluronidase	LOC101107188	sheep-VS-goat	-0.925273	0.0432698	0.00217976	None
W5NSV2	ADP ribosylation factor guanine nucleotide exchange factor 1	ARFGEF1	sheep-VS-goat	0.663531	0.629961	NA	None
W5NSW0	Uncharacterized protein	LOC101115338	sheep-VS-goat	-0.664058	0.185692	0.0700748	None
W5NSW3	Solute carrier family 22 member 14	SLC22A14	sheep-VS-goat	0.115954	0.363486	0.779959	None
W5NSW6	Cilia and flagella associated protein 20	CFAP20	sheep-VS-goat	-0.249905	0.0747267	0.078967	None
W5NSX5	Protein kinase cAMP-dependent type I regulatory subunit beta	PRKAR1B	sheep-VS-goat	0.15068	0.110269	0.305136	None
W5NT01	Uncharacterized protein	NA	sheep-VS-goat	-0.724193	0.283681	0.125257	None
W5NT06	Family with sequence similarity 166 member A	FAM166A	sheep-VS-goat	0.205646	0.0547139	0.0640601	None
W5NT19	Sperm associated antigen 1	SPAG1	sheep-VS-goat	0.326478	0.129546	NA	None
W5NT21	Casein kinase 2 alpha 2	CSNK2A2	sheep-VS-goat	0.11342	0.101795	0.381138	None
W5NT34	Barrier to autointegration factor 1	BANF1	sheep-VS-goat	-0.345392	0.141344	0.134495	None
W5NT58	Uncharacterized protein	NA	sheep-VS-goat	0.370832	0.114971	0.0841641	None
W5NT62	Dynein regulatory complex subunit 3	DRC3	sheep-VS-goat	-0.238922	0.0971555	0.133123	None
W5NT69	VAMP associated protein A	VAPA	sheep-VS-goat	-0.28085	0.0433184	0.0229734	None
W5NT88	Uncharacterized protein	LOC101118066	sheep-VS-goat	0.173928	0.150166	0.366384	None
W5NT93	ATPase H+ transporting accessory protein 2	ATP6AP2	sheep-VS-goat	0.826503	0.238046	0.0738778	None
W5NTB8	Isochorismatase domain containing 2	ISOC2	sheep-VS-goat	1.00751	0.256304	0.0590431	None
W5NTE8	NSF attachment protein gamma	NAPG	sheep-VS-goat	-0.585581	0.0819803	0.0190415	None
W5NTF1	Uncharacterized protein	NA	sheep-VS-goat	0.503728	0.0627828	0.0151814	None
W5NTF2	Mannose-6-phosphate receptor, cation dependent	M6PR	sheep-VS-goat	1.19232	0.511864	0.258154	None
W5NTG9	Protease, serine 54	PRSS54	sheep-VS-goat	0.558392	0.0956208	0.0280943	None
W5NTJ6	Uncharacterized protein	RPL28	sheep-VS-goat	0.219151	0.214599	0.49332	None
W5NTK4	Transmembrane protein 190	TMEM190	sheep-VS-goat	-0.265757	0.0357964	0.0176637	None
W5NTL3	Uncharacterized protein	NA	sheep-VS-goat	-0.161321	0.10353	0.259507	None
W5NTL9	Cytochrome c oxidase subunit 6B2	COX6B2	sheep-VS-goat	0.10646	0.090954	0.3624	None
W5NTM1	Exo/endonuclease G	EXOG	sheep-VS-goat	-0.0980652	0.137501	0.549713	None
W5NTN0	Glutamine-fructose-6-phosphate transaminase 2	GFPT2	sheep-VS-goat	-0.470194	0.166381	0.105726	None
W5NTP4	Histone H2A	HIST1H2AC	sheep-VS-goat	-0.10529	0.120329	0.47384	None
W5NTP6	Uncharacterized protein	LOC101102211	sheep-VS-goat	0.990342	0.342902	0.101891	None
W5NTQ1	Leucine zipper and EF-hand containing transmembrane protein 2	LETM2	sheep-VS-goat	0.919802	0.191625	0.0407669	None
W5NTS0	Lymphocyte antigen 6 family member K	LY6K	sheep-VS-goat	1.3587	0.14174	0.0107082	Up
W5NTS6	Dihydrolipoamide S-succinyltransferase	DLST	sheep-VS-goat	0.139774	0.034216	0.0550254	None
W5NTW0	Cell adhesion molecule 1	CADM1	sheep-VS-goat	1.47024	0.151922	0.0105093	Up
W5NTW9	Receptor interacting serine/threonine kinase 1	RIPK1	sheep-VS-goat	1.99411	0.306562	0.0228279	Up
W5NTY4	Cylicin 1	CYLC1	sheep-VS-goat	-0.224791	0.347667	0.584201	None
W5NTZ8	Reticulocalbin 2	RCN2	sheep-VS-goat	2.29595	0.324266	0.0893217	None
W5NU20	CCR4-NOT transcription complex subunit 1	CNOT1	sheep-VS-goat	-0.728139	0.347041	0.283146	None
W5NU21	Fucosidase, alpha-L- 2, plasma	FUCA2	sheep-VS-goat	3.48809	0.304234	0.00752175	Up
W5NU43	Uncharacterized protein	TIMM8A	sheep-VS-goat	2.18291	0.243913	0.0122563	Up
W5NU44	HSPA (Hsp70) binding protein 1	HSPBP1	sheep-VS-goat	0.688503	0.0945094	0.0868447	None
W5NU53	Solute carrier family 25 member 12	SLC25A12	sheep-VS-goat	-0.410287	0.0308612	0.00561026	None
W5NU63	Myosin heavy chain 10	MYH10	sheep-VS-goat	-0.0313279	0.615721	0.967637	None
W5NU67	Acylphosphatase	MLH3	sheep-VS-goat	-0.214871	0.0879618	0.13457	None
W5NU68	Histone deacetylase 11	HDAC11	sheep-VS-goat	0.135278	0.183763	0.538272	None
W5NU80	Chromosome 20 open reading frame 27	C20orf27	sheep-VS-goat	-0.155897	0.131218	0.356764	None
W5NU92	Mitogen-activated protein kinase	MAPK9	sheep-VS-goat	0.676518	0.0615031	0.0081638	None
W5NUB4	Coiled-coil domain containing 183	CCDC183	sheep-VS-goat	-0.289775	0.104779	0.109656	None
W5NUB6	Sperm associated antigen 6	SPAG6	sheep-VS-goat	-0.759042	0.117533	0.0231473	None
W5NUD5	Regulator of G protein signaling 22	RGS22	sheep-VS-goat	-0.601582	0.0352731	0.00342031	None
W5NUE3	Peroxiredoxin 1	PRDX1	sheep-VS-goat	-0.925446	0.264817	0.177428	None
W5NUF1	Coiled-coil domain containing 60	CCDC60	sheep-VS-goat	-1.23146	0.391167	0.195802	None
W5NUG0	Aspartate aminotransferase	GOT2	sheep-VS-goat	1.00649	0.189779	0.0337631	Up
W5NUI0	Tubulin beta chain	TUBB6	sheep-VS-goat	-0.49807	0.0514878	0.010518	None
W5NUK4	NIMA related kinase 9	NEK9	sheep-VS-goat	0.491688	0.095105	0.0354367	None
W5NUL6	Uncharacterized protein	LOC101106702	sheep-VS-goat	0.072176	0.212169	0.766127	None
W5NUL7	AFG3 like matrix AAA peptidase subunit 2	AFG3L2	sheep-VS-goat	-0.0659831	0.0413462	0.251582	None
W5NUN8	Aldo-keto reductase family 1 member A1	AKR1A1	sheep-VS-goat	3.11365	0.111711	0.00128474	Up
W5NUR0	Uncharacterized protein	NA	sheep-VS-goat	-0.481689	0.230996	NA	None
W5NUR6	Sideroflexin	SFXN2	sheep-VS-goat	1.48387	0.188959	0.015832	Up
W5NUS3	Nucleoporin 210 like	NUP210L	sheep-VS-goat	-0.528233	0.0522875	0.00965648	None
W5NUU4	Leucine rich repeat containing 18	LRRC18	sheep-VS-goat	-0.146461	0.0470033	0.0893987	None
W5NUV3	Outer dense fiber of sperm tails 3 like 1	ODF3L1	sheep-VS-goat	0.759662	0.236056	0.0844993	None
W5NUV8	Centrosomal protein 76	CEP76	sheep-VS-goat	-1.27792	0.28283	0.138662	None
W5NUW5	Uncharacterized protein	NA	sheep-VS-goat	0.965369	0.188319	0.0360111	None
W5NUW7	Uncharacterized protein	NA	sheep-VS-goat	0.459772	0.343505	0.31261	None
W5NUY3	ADAM metallopeptidase domain 32	ADAM32	sheep-VS-goat	2.49559	0.356535	0.0198063	Up
W5NUY4	Phosducin like 2	PDCL2	sheep-VS-goat	1.2602	0.281432	0.0464277	Up
W5NV01	Family with sequence similarity 170 member B	FAM170B	sheep-VS-goat	-0.167822	0.0976881	0.227946	None
W5NV03	V-type proton ATPase subunit a	ATP6V0A1	sheep-VS-goat	1.40567	0.767995	0.20869	None
W5NV18	Uncharacterized protein	NA	sheep-VS-goat	-0.510186	0.249294	0.177318	None
W5NV29	Chromosome 1 open reading frame 189	C1orf189	sheep-VS-goat	-0.538725	0.0542023	0.00997167	None
W5NV31	COP9 signalosome subunit 3	COPS3	sheep-VS-goat	0.198319	0.208409	0.441741	None
W5NV40	Coiled-coil domain containing 42	CCDC42	sheep-VS-goat	-0.166991	0.095616	0.222842	None
W5NV44	Chromosome 9 open reading frame 116	C9orf116	sheep-VS-goat	0.133817	0.187905	0.55024	None
W5NV66	Chemokine like factor	CKLF	sheep-VS-goat	0.272711	0.129622	0.17007	None
W5NV88	Importin subunit alpha	KPNA4	sheep-VS-goat	0.203702	0.189281	0.394421	None
W5NVD7	COP9 signalosome subunit 4	COPS4	sheep-VS-goat	0.203442	0.0885967	0.148527	None
W5NVD9	Transmembrane protein 69	TMEM69	sheep-VS-goat	0.682917	0.0821171	0.0141526	None
W5NVF9	Tubulin alpha chain	LOC101121396	sheep-VS-goat	-0.267546	0.130414	0.17667	None
W5NVG6	Protein tyrosine phosphatase, non-receptor type 9	PTPN9	sheep-VS-goat	-1.13242	0.293137	0.0609463	None
W5NVK7	Armadillo repeat containing 3	ARMC3	sheep-VS-goat	-1.15602	0.585076	0.186829	None
W5NVN4	Palmitoyltransferase	LOC101109601	sheep-VS-goat	-0.60559	0.0636021	0.0666168	None
W5NVN6	Intraflagellar transport 80	IFT80	sheep-VS-goat	-0.360294	NA	NA	None
W5NVQ3	Uncharacterized protein	C25H10orf53	sheep-VS-goat	0.0676833	0.131912	0.658942	None
W5NVQ4	Cullin associated and neddylation dissociated 1	CAND1	sheep-VS-goat	1.48796	0.121348	0.00658529	Up
W5NVU4	Eukaryotic translation initiation factor 4A3	EIF4A3	sheep-VS-goat	-0.148306	1.20822	0.913529	None
W5NVU7	Polyribonucleotide nucleotidyltransferase 1	PNPT1	sheep-VS-goat	1.20988	0.292499	0.053776	None
W5NVV8	Glycosyltransferase 8 domain containing 1	GLT8D1	sheep-VS-goat	0.715589	0.842951	0.485334	None
W5NVY1	Nucleoporin 98	NUP98	sheep-VS-goat	-2.36825	1.54057	NA	None
W5NVZ0	Dpy-30, histone methyltransferase complex regulatory subunit	DPY30	sheep-VS-goat	-0.804504	0.387672	0.173641	None
W5NVZ5	Dynein axonemal heavy chain 10	DNAH10	sheep-VS-goat	-0.53377	0.0729608	0.0181762	None
W5NW17	Syntaxin binding protein 2	STXBP2	sheep-VS-goat	1.19106	0.192557	0.0251547	Up
W5NW20	Golgi reassembly stacking protein 2	GORASP2	sheep-VS-goat	0.627344	0.335483	0.202409	None
W5NW24	Leucine rich repeat containing 74A	LRRC74A	sheep-VS-goat	-0.282466	0.0729235	0.06065	None
W5NW29	Fas associated factor family member 2	FAF2	sheep-VS-goat	0.0600404	0.0903553	0.574738	None
W5NW44	TNF receptor associated protein 1	TRAP1	sheep-VS-goat	-1.01829	0.317148	0.0848393	None
W5NW49	Coenzyme A synthase	COASY	sheep-VS-goat	0.387059	0.0377262	0.0093669	None
W5NW72	Androglobin	ADGB	sheep-VS-goat	-0.0661473	0.239673	0.808459	None
W5NW80	Glucosidase alpha, acid	GAA	sheep-VS-goat	-1.34888	1.44643	0.449496	None
W5NWA1	Uncharacterized protein	CFAP36	sheep-VS-goat	0.801125	0.0862229	NA	None
W5NWB8	Centrosomal protein 295	CEP295	sheep-VS-goat	0.100128	0.130071	0.52191	None
W5NWE0	Mitochondrial trans-2-enoyl-CoA reductase	MECR	sheep-VS-goat	2.25821	0.10648	0.00221597	Up
W5NWF7	Elongation factor Tu	TUFM	sheep-VS-goat	-0.703648	0.284943	0.132228	None
W5NWI0	Fascin	FSCN3	sheep-VS-goat	-0.106888	0.0931575	0.369957	None
W5NWI4	Trafficking protein particle complex 5	TRAPPC5	sheep-VS-goat	-0.150132	0.0923224	0.24543	None
W5NWJ7	UDP-glucose glycoprotein glucosyltransferase 2	UGGT2	sheep-VS-goat	0.200371	0.340554	0.615879	None
W5NWK0	ATP binding cassette subfamily B member 8	ABCB8	sheep-VS-goat	0.0692529	0.046245	0.27296	None
W5NWM3	Coiled-coil domain containing 40	CCDC40	sheep-VS-goat	-0.326371	0.0405639	0.0150985	None
W5NWM5	Dehydrogenase/reductase 7B	DHRS7B	sheep-VS-goat	-0.124925	0.0765908	0.244453	None
W5NWM7	Glutathione S-transferase zeta 1	GSTZ1	sheep-VS-goat	1.99145	0.162959	0.00662951	Up
W5NWN2	Mannosidase alpha class 2C member 1	MAN2C1	sheep-VS-goat	1.23645	0.285589	0.0494271	Up
W5NWP4	Uncharacterized protein	DDX3X	sheep-VS-goat	0.193848	0.285017	0.566593	None
W5NWR9	Fatty acid amide hydrolase	FAAH	sheep-VS-goat	0.2541	0.242522	0.404709	None
W5NWS0	Uncharacterized protein	NA	sheep-VS-goat	1.52945	1.79665	NA	None
W5NWT0	Sterile alpha motif domain containing 15	SAMD15	sheep-VS-goat	-0.291514	0.0664717	0.0482612	None
W5NWT8	SS nuclear autoantigen 1	SSNA1	sheep-VS-goat	-1.21153	0.369282	0.188351	None
W5NWV2	Myeloid leukemia factor 1	MLF1	sheep-VS-goat	-0.500756	0.133533	0.064324	None
W5NWV8	NADP dependent oxidoreductase domain containing 1	NOXRED1	sheep-VS-goat	0.132447	0.171367	0.520434	None
W5NWX9	Uncharacterized protein	NA	sheep-VS-goat	-0.512732	0.156646	0.0820182	None
W5NWY1	Transmembrane protein 11	TMEM11	sheep-VS-goat	-0.375634	0.122893	0.0924341	None
W5NX15	Uncharacterized protein	UBE2D3	sheep-VS-goat	-0.761594	0.0747577	0.00949822	None
W5NX33	Cilia and flagella associated protein 61	CFAP61	sheep-VS-goat	-0.49656	0.0977488	0.0366344	None
W5NX41	Uncharacterized protein	NA	sheep-VS-goat	-0.0368805	0.434073	0.94003	None
W5NX51	Apolipoprotein A1	APOA1	sheep-VS-goat	0.329608	0.216062	0.266644	None
W5NX61	Family with sequence similarity 205 member C	FAM205C	sheep-VS-goat	-0.0772941	0.139465	0.635126	None
W5NX72	Maestro heat like repeat family member 5	MROH5	sheep-VS-goat	0.15997	0.0250341	0.0236254	None
W5NX73	Uncharacterized protein	NA	sheep-VS-goat	-0.0831692	0.340389	0.829751	None
W5NX81	Myosin IIIB	MYO3B	sheep-VS-goat	-0.280532	0.0964459	0.100664	None
W5NX96	Attractin	ATRN	sheep-VS-goat	-0.670865	0.184254	NA	None
W5NXC0	Acyl-CoA dehydrogenase family member 9	ACAD9	sheep-VS-goat	-0.578982	0.174485	0.0800655	None
W5NXG6	Chromosome 16 open reading frame 70	C16orf70	sheep-VS-goat	-0.368828	0.125997	0.0995737	None
W5NXH4	HscB mitochondrial iron-sulfur cluster cochaperone	HSCB	sheep-VS-goat	1.04504	0.292045	0.0699962	None
W5NXI4	AarF domain containing kinase 1	ADCK1	sheep-VS-goat	-0.205889	0.137917	0.274032	None
W5NXJ7	Phosphopantothenoylcysteine decarboxylase	PPCDC	sheep-VS-goat	-1.0016	0.572037	0.222059	None
W5NXL6	L-lactate dehydrogenase	LDHAL6B	sheep-VS-goat	1.0007	0.0724517	0.00520109	Up
W5NXN2	Uncharacterized protein	LOC101119576	sheep-VS-goat	-0.0382778	0.0602607	0.590275	None
W5NXP1	Clathrin heavy chain linker domain-containing protein 1	CLHC1	sheep-VS-goat	0.155266	0.0929539	NA	None
W5NXP9	Ecotropic viral integration site 5 like	EVI5L	sheep-VS-goat	-0.626808	0.197515	0.086593	None
W5NXR2	V-type proton ATPase subunit a	ATP6V0A2	sheep-VS-goat	0.978613	0.577279	0.23212	None
W5NXR4	KIAA1217	KIAA1217	sheep-VS-goat	-0.205446	0.0630868	0.082757	None
W5NXV7	Uncharacterized protein	LOC101121837	sheep-VS-goat	0.295227	0.133799	0.158086	None
W5NXW9	Immunoglobulin heavy constant mu	IGHM	sheep-VS-goat	-0.537234	0.62915	0.483113	None
W5NXX1	Importin 5	IPO5	sheep-VS-goat	0.423134	0.155988	0.113273	None
W5NXY3	Centrosomal protein 128	CEP128	sheep-VS-goat	0.705276	0.72345	NA	None
W5NXY9	Uncharacterized protein	NA	sheep-VS-goat	0.00965167	0.063646	0.893381	None
W5NY05	Uncharacterized protein	LEKR1	sheep-VS-goat	0.703325	1.31175	NA	None
W5NY07	Atlastin GTPase 3	ATL3	sheep-VS-goat	-0.18494	0.0558343	0.0803185	None
W5NY22	Protein-L-isoaspartate	PCMT1	sheep-VS-goat	0.198	0.103912	0.197001	None
W5NY25	Eukaryotic translation initiation factor 3 subunit C	LOC101112694	sheep-VS-goat	0.380464	0.0928377	0.054702	None
W5NY28	SRSF protein kinase 2	SRPK2	sheep-VS-goat	0.810147	0.113719	0.0191395	None
W5NY42	Uncharacterized protein	TMEM81	sheep-VS-goat	0.0222046	0.142464	0.890453	None
W5NY43	Sjogren syndrome antigen B	SSB	sheep-VS-goat	-0.523137	0.430389	0.348184	None
W5NY50	ATP synthase subunit alpha	ATP5A1	sheep-VS-goat	0.442127	0.0522839	0.0136977	None
W5NY53	Mannose-6-phosphate isomerase	MPI	sheep-VS-goat	1.88361	0.175436	0.00856349	Up
W5NY82	Haloacid dehalogenase like hydrolase domain containing 3	HDHD3	sheep-VS-goat	-0.0717356	0.484359	0.895844	None
W5NYA5	Family with sequence similarity 71 member F2	FAM71F2	sheep-VS-goat	-1.72528	0.0635025	0.00135202	Down
W5NYA7	Uncharacterized protein	PEBP1	sheep-VS-goat	0.627292	0.179575	0.0730808	None
W5NYA8	Secretory carrier-associated membrane protein	NA	sheep-VS-goat	-0.502047	0.177598	0.105671	None
W5NYB2	KIAA1257	KIAA1257	sheep-VS-goat	-0.634688	0.266542	NA	None
W5NYC9	Cilia and flagella associated protein 52	CFAP52	sheep-VS-goat	-0.564198	0.337982	0.237	None
W5NYE0	V-type proton ATPase subunit	ATP6V0D1	sheep-VS-goat	-0.0896329	0.0939715	0.440835	None
W5NYF8	Centrosomal protein 135	CEP135	sheep-VS-goat	-0.0497145	0.0846497	0.616475	None
W5NYG0	Actin like 7B	ACTL7B	sheep-VS-goat	-0.740264	0.0884609	0.0139813	None
W5NYH2	Nucleoside diphosphate kinase	NA	sheep-VS-goat	-0.146807	0.132605	0.383581	None
W5NYI6	Chromosome 4 open reading frame 45	C4orf45	sheep-VS-goat	0.272806	0.0916562	0.096772	None
W5NYJ3	Transcription factor A, mitochondrial	TFAM	sheep-VS-goat	0.766027	0.195032	0.059131	None
W5NYK8	Galactosylceramidase	GALC	sheep-VS-goat	-0.838798	0.0463901	0.00304472	None
W5NYL0	Amine oxidase	MAOA	sheep-VS-goat	0.33154	0.0597389	0.0309668	None
W5NYL3	Transmembrane 9 superfamily member	TM9SF4	sheep-VS-goat	1.13412	0.616996	NA	None
W5NYM7	NADH:ubiquinone oxidoreductase subunit A3	NDUFA3	sheep-VS-goat	0.0156084	0.074393	0.853248	None
W5NYN3	Coiled-coil domain containing 173	CCDC173	sheep-VS-goat	-2.28001	0.335849	NA	None
W5NYP8	Dynein cytoplasmic 1 heavy chain 1	DYNC1H1	sheep-VS-goat	0.942785	0.118033	0.0792896	None
W5NYQ9	Mitochondrial import inner membrane translocase subunit TIM44	TIMM44	sheep-VS-goat	0.189232	0.245805	0.521887	None
W5NYS8	Spermatogenesis associated 7	SPATA7	sheep-VS-goat	-0.651123	0.230224	0.105586	None
W5NYT9	Glucose-fructose oxidoreductase domain containing 2	GFOD2	sheep-VS-goat	-0.228826	0.221124	0.409476	None
W5NYY5	Translin associated factor X interacting protein 1	TSNAXIP1	sheep-VS-goat	0.303494	0.356617	0.484388	None
W5NYZ1	Uncharacterized protein	NA	sheep-VS-goat	-1.19774	0.130468	0.0116583	Down
W5NZ10	Nuclear transport factor 2	NUTF2	sheep-VS-goat	0.271791	0.0540848	0.0373918	None
W5NZ21	Uncharacterized protein	NA	sheep-VS-goat	-0.322348	0.0537065	0.0266542	None
W5NZ39	Enhancer of mRNA decapping 4	EDC4	sheep-VS-goat	0.0858583	NA	NA	None
W5NZ41	Chromosome 3 open reading frame 33	C3orf33	sheep-VS-goat	0.136402	0.170369	NA	None
W5NZ59	Coiled-coil domain containing 136	CCDC136	sheep-VS-goat	0.0632359	0.100505	0.593516	None
W5NZ60	Dihydroxyacetone phosphate acyltransferase	GNPAT	sheep-VS-goat	0.0493908	0.0722204	0.564649	None
W5NZ70	Galectin 3 binding protein	LGALS3BP	sheep-VS-goat	-1.57492	0.190198	0.0142731	Down
W5NZA0	Dipeptidase	DPEP3	sheep-VS-goat	2.04696	0.123689	0.00363137	Up
W5NZA9	Amine oxidase	MAOB	sheep-VS-goat	-1.03839	0.197288	0.0342537	Down
W5NZB9	DnaJ heat shock protein family (Hsp40) member A3	DNAJA3	sheep-VS-goat	0.274532	0.11717	0.143863	None
W5NZC2	Zinc finger protein 667	ZNF667	sheep-VS-goat	-0.183466	0.260469	0.554174	None
W5NZC7	FAD synthase	FLAD1	sheep-VS-goat	0.622215	0.12442	0.0377363	None
W5NZH7	Serine/threonine-protein phosphatase 2A 55 kDa regulatory subunit B	PPP2R2B	sheep-VS-goat	1.22763	0.0830757	0.0045482	Up
W5NZI2	DC-STAMP domain containing 2	DCST2	sheep-VS-goat	0.183863	0.130007	0.391819	None
W5NZJ3	Heterogeneous nuclear ribonucleoprotein H1	HNRNPH1	sheep-VS-goat	-0.0598764	0.623713	0.932274	None
W5NZL1	Complement C1q binding protein	C1QBP	sheep-VS-goat	-0.131419	0.132864	0.42686	None
W5NZM0	Uncharacterized protein	VDAC3	sheep-VS-goat	-0.0272773	0.0711571	0.738379	None
W5NZN3	Bardet-Biedl syndrome 5	BBS5	sheep-VS-goat	0.779921	0.0837242	0.0113285	None
W5NZQ2	Leucine aminopeptidase 3	LAP3	sheep-VS-goat	1.03661	0.0664496	0.00408399	Up
W5NZR5	RAN binding protein 17	RANBP17	sheep-VS-goat	0.0320838	0.132904	0.831734	None
W5NZR9	Proteasome 26S subunit, ATPase 1	PSMC1	sheep-VS-goat	0.077218	0.134786	0.624541	None
W5NZS7	FUN14 domain containing 2	FUNDC2	sheep-VS-goat	0.203705	0.0432306	0.0422071	None
W5NZT4	DC-STAMP domain containing 1	DCST1	sheep-VS-goat	0.666934	0.253952	0.119542	None
W5NZU3	Cadherin 1	CDH1	sheep-VS-goat	-0.832012	0.607946	0.304587	None
W5NZU9	Serine/threonine kinase like domain containing 1	STKLD1	sheep-VS-goat	-0.0568432	0.0673423	0.487485	None
W5NZV0	Heme oxygenase 2	HMOX2	sheep-VS-goat	-0.811485	0.150126	0.0325632	None
W5NZW7	Uncharacterized protein	NA	sheep-VS-goat	0.0122345	0.415777	0.979197	None
W5NZX3	Katanin p60 ATPase-containing subunit A-like 2	KATNAL2	sheep-VS-goat	0.256988	0.189029	0.306971	None
W5NZY2	IQ motif containing with AAA domain 1 like	IQCA1L	sheep-VS-goat	-0.0641276	0.138138	0.688115	None
W5P000	Exportin for tRNA	XPOT	sheep-VS-goat	1.15854	0.0421172	NA	None
W5P010	Uncharacterized protein	NA	sheep-VS-goat	0.409728	0.215321	0.197388	None
W5P024	Chromosome 16 open reading frame 96	C16orf96	sheep-VS-goat	-0.0661183	0.114155	0.621	None
W5P031	Haloacid dehalogenase like hydrolase domain containing 2	HDHD2	sheep-VS-goat	0.741662	0.389089	0.196896	None
W5P037	Enkurin, TRPC channel interacting protein	ENKUR	sheep-VS-goat	0.110912	0.126286	0.47243	None
W5P043	Uncharacterized protein	NA	sheep-VS-goat	-0.0690298	0.948589	0.948611	None
W5P049	EF-hand domain containing 2	EFHC2	sheep-VS-goat	-0.0207235	0.0659641	0.783139	None
W5P051	EF-hand domain containing 2	EFHC2	sheep-VS-goat	-0.257466	0.0373043	0.0203545	None
W5P066	Cytochrome b5 type B	CYB5B	sheep-VS-goat	-0.274238	0.0675975	0.0557282	None
W5P081	Threonine synthase like 1	THNSL1	sheep-VS-goat	0.916167	0.117481	0.0160483	None
W5P090	Uncharacterized protein	NA	sheep-VS-goat	0.906514	0.06212	0.00466303	None
W5P091	Acylphosphatase	NA	sheep-VS-goat	-0.521511	0.182352	0.103608	None
W5P0A6	Platelet activating factor acetylhydrolase 1b catalytic subunit 2	PAFAH1B2	sheep-VS-goat	1.21464	NA	NA	None
W5P0A8	Uncharacterized protein	NA	sheep-VS-goat	-0.163098	0.0767131	0.167376	None
W5P0B1	Endoplasmic reticulum oxidoreductase 1 beta	ERO1B	sheep-VS-goat	0.50515	0.232034	0.161403	None
W5P0C6	E3 ubiquitin-protein ligase	WWP2	sheep-VS-goat	-1.37243	0.307129	0.0466068	Down
W5P0D5	Proteasome 26S subunit, non-ATPase 7	PSMD7	sheep-VS-goat	0.456785	0.0915258	0.0378813	None
W5P0G8	Prefoldin subunit 3	VBP1	sheep-VS-goat	-0.260423	0.410101	0.590372	None
W5P0I2	Uncharacterized protein	NDUFA7	sheep-VS-goat	0.00587758	0.0743606	0.944196	None
W5P0J0	Solute carrier family 4 member 11	SLC4A11	sheep-VS-goat	1.01006	0.34175	0.0979477	None
W5P0K6	Uncharacterized protein	PMFBP1	sheep-VS-goat	-0.0464083	0.135491	0.764608	None
W5P0N8	Proteasome activator subunit 3	PSME3	sheep-VS-goat	1.62851	0.33448	0.0396907	Up
W5P0R7	Dihydroorotate dehydrogenase (quinone)	DHODH	sheep-VS-goat	-0.733437	0.211393	0.0739728	None
W5P0S0	Uncharacterized protein	LOC101117613	sheep-VS-goat	-1.72483	0.879442	0.188877	None
W5P0S5	Protein argonaute-2	AGO2	sheep-VS-goat	-1.04634	0.383415	NA	None
W5P0T8	Proteasome activator subunit 4	PSME4	sheep-VS-goat	0.271928	0.136737	0.18505	None
W5P0V6	Saccharopine dehydrogenase (putative)	SCCPDH	sheep-VS-goat	-0.0968044	0.0421431	0.148449	None
W5P0V8	Chromosome 19 open reading frame 18	C19orf18	sheep-VS-goat	-0.558597	0.0324969	0.00336736	None
W5P0W1	Uncharacterized protein	LRRC51	sheep-VS-goat	0.745961	0.512445	0.282749	None
W5P0W5	Tripartite motif containing 69	TRIM69	sheep-VS-goat	-1.37917	0.129871	0.0597716	None
W5P0X4	EF-hand calcium binding domain 9	EFCAB9	sheep-VS-goat	0.614622	0.124958	0.12769	None
W5P0Z7	Adaptor related protein complex 1 gamma 1 subunit	AP1G1	sheep-VS-goat	0.509173	0.192765	0.118405	None
W5P114	Ribosomal protein S5	RPS5	sheep-VS-goat	0.0284555	0.178585	0.899408	None
W5P134	Spermatogenesis associated 20	SPATA20	sheep-VS-goat	-0.0178218	0.108085	0.884192	None
W5P154	Peptidyl-tRNA hydrolase 2	PTRH2	sheep-VS-goat	-0.518928	0.197736	0.119683	None
W5P165	Centrin 1	CETN1	sheep-VS-goat	-0.256331	0.101344	0.12717	None
W5P169	Uncharacterized protein	LOC101115386	sheep-VS-goat	-1.06587	0.243618	0.0484741	Down
W5P180	Uncharacterized protein	NA	sheep-VS-goat	-0.333153	0.208763	0.251587	None
W5P193	LEM domain containing 1	LEMD1	sheep-VS-goat	0.238844	0.158681	NA	None
W5P199	Septin 12	SEP12	sheep-VS-goat	-0.509974	0.0707575	0.0187121	None
W5P1D7	Heterogeneous nuclear ribonucleoprotein M	HNRNPM	sheep-VS-goat	0.0526204	0.793163	0.95314	None
W5P1E8	Spermatogenesis associated 6	SPATA6	sheep-VS-goat	0.096449	0.0950192	0.416901	None
W5P1F9	Rogdi homolog	ROGDI	sheep-VS-goat	0.0878441	0.0810182	0.391561	None
W5P1K1	HYDIN, axonemal central pair apparatus protein	HYDIN	sheep-VS-goat	-0.987225	0.106036	0.0113406	None
W5P1K6	Secretory carrier-associated membrane protein	SCAMP3	sheep-VS-goat	-0.113787	0.0722883	NA	None
W5P1L2	Uncharacterized protein	LOC101113864	sheep-VS-goat	0.928247	0.0930951	0.0099091	None
W5P1M1	Electron transfer flavoprotein dehydrogenase	ETFDH	sheep-VS-goat	0.219249	0.234543	0.448578	None
W5P1M3	UBA domain containing 2	UBAC2	sheep-VS-goat	0.372255	0.079272	0.0424793	None
W5P1N9	Uncharacterized protein	LOC101122400	sheep-VS-goat	1.49735	0.0670752	0.00200065	Up
W5P1P8	Beta-defensin 1	DEFB1	sheep-VS-goat	5.93875	0.559017	0.00874449	Up
W5P1Q2	Pleckstrin and Sec7 domain containing 3	PSD3	sheep-VS-goat	-0.0902505	0.189351	0.680623	None
W5P1Q5	Beta-defensin	NA	sheep-VS-goat	0.553277	0.0998879	0.0310825	None
W5P1R3	Uncharacterized protein	NA	sheep-VS-goat	-0.971481	0.273775	0.0710569	None
W5P1S3	Solute carrier family 25 member 13	SLC25A13	sheep-VS-goat	-0.0994596	0.0582789	0.230014	None
W5P1S6	Dolichyl-diphosphooligosaccharide--protein glycosyltransferase subunit 1	NA	sheep-VS-goat	-0.189875	0.165992	0.371122	None
W5P1T1	Anoctamin	ANO10	sheep-VS-goat	0.0927083	0.270457	0.789768	None
W5P1T4	Serine/threonine-protein phosphatase	PPP4C	sheep-VS-goat	0.978316	0.0423531	NA	None
W5P1U3	Lactamase beta 2	LACTB2	sheep-VS-goat	-0.0743467	0.0478589	NA	None
W5P1U9	3-oxoacyl-[acyl-carrier-protein] synthase, mitochondrial	OXSM	sheep-VS-goat	1.38338	0.157259	0.0126774	Up
W5P1V5	MYCBP associated protein	MYCBPAP	sheep-VS-goat	-1.84794	0.367491	0.037346	Down
W5P1X0	DDRGK domain containing 1	DDRGK1	sheep-VS-goat	0.0396632	0.174561	0.841368	None
W5P1X3	Cilia and flagella associated protein 53	CFAP53	sheep-VS-goat	-0.169392	0.0179732	0.0110715	None
W5P1X9	Fructose-bisphosphate aldolase	ALDOA	sheep-VS-goat	-0.38422	0.048298	0.0154366	None
W5P1Z2	Spermidine synthase	SRM	sheep-VS-goat	0.211924	0.0476066	0.0469386	None
W5P1Z5	Peptidase, mitochondrial processing alpha subunit	PMPCA	sheep-VS-goat	0.834308	0.682079	0.345824	None
W5P200	N-glycanase 1	NGLY1	sheep-VS-goat	0.285296	0.24425	0.363189	None
W5P211	PTGES3L-AARSD1 readthrough	PTGES3L-AARSD1	sheep-VS-goat	-1.53852	0.879626	NA	None
W5P220	Glyoxylate reductase 1 homolog	GLYR1	sheep-VS-goat	-2.57202	0.510453	0.0372037	Down
W5P223	Ubiquitin thioesterase	OTUB1	sheep-VS-goat	0.0163673	0.11205	0.897258	None
W5P225	Uncharacterized protein	PDCD5	sheep-VS-goat	-0.0701103	0.126503	0.635126	None
W5P248	Uncharacterized protein	DNAH17	sheep-VS-goat	-0.294586	0.0831993	0.0713355	None
W5P272	Cytoskeleton associated protein 5	CKAP5	sheep-VS-goat	-0.133269	0.119662	0.381304	None
W5P285	Glucose-6-phosphate 1-dehydrogenase	G6PD	sheep-VS-goat	0.0126284	0.00886754	NA	None
W5P290	Serologically defined colon cancer antigen 3	SDCCAG3	sheep-VS-goat	-0.741939	0.0296825	0.0015967	None
W5P2A1	Uncharacterized protein	NA	sheep-VS-goat	0.492469	0.251763	NA	None
W5P2A2	Family with sequence similarity 57 member B	FAM57B	sheep-VS-goat	-0.93297	0.400646	0.145275	None
W5P2A9	Malic enzyme	ME3	sheep-VS-goat	2.91469	0.212842	0.00529023	Up
W5P2C0	Uncharacterized protein	TARDBP	sheep-VS-goat	0.677862	0.830925	0.500324	None
W5P2F7	Serine/threonine kinase 39	STK39	sheep-VS-goat	0.269703	0.120373	0.267244	None
W5P2I2	Coiled-coil domain containing 81	CCDC81	sheep-VS-goat	-0.431651	0.314713	0.303799	None
W5P2J0	Serine active site containing 1	SERAC1	sheep-VS-goat	-0.732414	0.0856976	0.0134158	None
W5P2K4	Citrate lyase beta like	CLYBL	sheep-VS-goat	0.863548	0.411346	0.170633	None
W5P2K5	Uncharacterized protein	NA	sheep-VS-goat	-1.26158	0.404446	0.0892333	None
W5P2K9	Lectin, mannose binding 2	LMAN2	sheep-VS-goat	0.499999	0.287172	0.331896	None
W5P2N3	MON2 homolog, regulator of endosome-to-Golgi trafficking	MON2	sheep-VS-goat	0.0300413	0.117511	0.840662	None
W5P2N9	WD repeat domain 88	WDR88	sheep-VS-goat	0.237281	0.0335599	0.0894473	None
W5P2P8	Uncharacterized protein	NA	sheep-VS-goat	-0.794575	0.278539	0.104056	None
W5P2Q7	Hikeshi, heat shock protein nuclear import factor	HIKESHI	sheep-VS-goat	-0.250685	0.343997	NA	None
W5P2R0	Uncharacterized protein	NA	sheep-VS-goat	0.526925	0.103709	0.036623	None
W5P2R1	Dynein light chain Tctex-type 1	DYNLT1	sheep-VS-goat	-0.43395	0.0739405	0.0278265	None
W5P2U8	Chromosome 1 open reading frame 185	C1orf185	sheep-VS-goat	-0.371841	0.0515865	0.0187084	None
W5P2V1	Propionyl-CoA carboxylase alpha subunit	PCCA	sheep-VS-goat	0.316454	0.0495855	0.0236833	None
W5P2W6	Radial spoke head 3 homolog	RSPH3	sheep-VS-goat	-0.345351	0.0673647	0.0360065	None
W5P2X4	Selenoprotein T	SELENOT	sheep-VS-goat	-1.02647	0.208894	0.0390081	Down
W5P2X9	Cytochrome b-c1 complex subunit Rieske, mitochondrial	LOC101113001	sheep-VS-goat	-0.0884588	0.065769	0.310849	None
W5P2Z1	Ceramide-1-phosphate transfer protein	CPTP	sheep-VS-goat	-0.522638	0.0943797	0.0310972	None
W5P2Z2	Uncharacterized protein	NA	sheep-VS-goat	-0.147796	0.344485	0.709692	None
W5P321	Uncharacterized protein	PRKAG2	sheep-VS-goat	-0.250588	0.270157	0.451557	None
W5P323	Glucose-6-phosphate isomerase	GPI	sheep-VS-goat	1.29719	0.20711	0.0245564	Up
W5P353	Ubiquitin like modifier activating enzyme 2	UBA2	sheep-VS-goat	0.591436	0.124309	0.131886	None
W5P358	Acetyl-CoA acetyltransferase 2	ACAT2	sheep-VS-goat	0.30183	0.135678	NA	None
W5P359	Uncharacterized protein	STIP1	sheep-VS-goat	-0.104794	NA	NA	None
W5P368	Malic enzyme	ME2	sheep-VS-goat	1.60398	0.172443	0.0113617	Up
W5P371	Coiled-coil domain containing 105	CCDC105	sheep-VS-goat	0.0293406	0.0638101	0.690798	None
W5P375	T-complex 1	TCP1	sheep-VS-goat	0.205201	0.0354922	0.0286375	None
W5P3A2	Vac14, PIKFYVE complex component	VAC14	sheep-VS-goat	-1.07328	0.0199863	0.0118536	Down
W5P3A8	Translocase of outer mitochondrial membrane 34	TOMM34	sheep-VS-goat	-0.0282845	0.101708	0.807052	None
W5P3C9	Kinesin-like protein	KIF9	sheep-VS-goat	-1.12416	0.0959935	0.00721289	Down
W5P3E0	Uncharacterized protein	NA	sheep-VS-goat	1.28042	0.494138	NA	None
W5P3E7	Uncharacterized protein	NA	sheep-VS-goat	-0.498429	0.220437	0.152175	None
W5P3F6	Malignant T-cell-amplified sequence	LOC101111215	sheep-VS-goat	0.082988	0.117869	0.554326	None
W5P3G5	Profilin	NA	sheep-VS-goat	-0.714055	0.0292249	NA	None
W5P3I5	Carnosine dipeptidase 2	CNDP2	sheep-VS-goat	0.549028	0.179214	0.092072	None
W5P3N6	Beta-hexosaminidase	LOC101112162	sheep-VS-goat	0.837086	0.0963492	0.0129906	None
W5P3Q1	Translocase of inner mitochondrial membrane 21	TIMM21	sheep-VS-goat	-0.91098	0.0911785	0.00986962	None
W5P3R8	Carboxypeptidase Q	CPQ	sheep-VS-goat	-0.103723	0.215889	0.67833	None
W5P3S1	Uncharacterized protein	LOC101115991	sheep-VS-goat	0.137885	0.471353	0.797438	None
W5P3S7	ATPase H+ transporting accessory protein 1	ATP6AP1	sheep-VS-goat	2.08671	0.138852	0.00439857	Up
W5P3T2	Chitinase domain containing 1	CHID1	sheep-VS-goat	-0.42652	0.339965	0.428413	None
W5P3U0	Theg spermatid protein like	THEGL	sheep-VS-goat	0.0208062	0.516006	0.9715	None
W5P3Y5	Uncharacterized protein	NA	sheep-VS-goat	-0.679908	0.230678	0.0984106	None
W5P3Z1	Uncharacterized protein	NA	sheep-VS-goat	-1.04747	0.189343	0.0311557	Down
W5P410	Lysophosphatidylcholine acyltransferase 3	LPCAT3	sheep-VS-goat	-0.0675765	0.0833818	0.502786	None
W5P416	Splicing factor 3b subunit 3	SF3B3	sheep-VS-goat	0.315069	0.092772	0.182301	None
W5P432	Nipsnap homolog 1	NIPSNAP1	sheep-VS-goat	0.341497	0.185907	0.207626	None
W5P440	HECT and RLD domain containing E3 ubiquitin protein ligase 4	HERC4	sheep-VS-goat	0.904561	0.172129	0.0343553	None
W5P448	Uncharacterized protein	NA	sheep-VS-goat	0.344921	0.0762767	0.045586	None
W5P451	Phosphodiesterase	PDE10A	sheep-VS-goat	-0.828867	0.286865	0.101814	None
W5P473	Uncharacterized protein	NA	sheep-VS-goat	-1.52119	0.736477	0.174875	None
W5P479	Uncharacterized protein	NA	sheep-VS-goat	0.987872	0.522401	0.199177	None
W5P496	EF-hand calcium binding domain 2	EFCAB2	sheep-VS-goat	0.430876	0.446629	0.436467	None
W5P4B3	Nardilysin convertase	NRDC	sheep-VS-goat	-0.478192	0.0884615	0.0325597	None
W5P4B6	Kelch domain containing 3	KLHDC3	sheep-VS-goat	-0.514346	0.16866	0.0928007	None
W5P4C7	Septin 7	SEPT7	sheep-VS-goat	-0.419243	0.12192	0.0751607	None
W5P4E7	Cytochrome c oxidase subunit	COX6B1	sheep-VS-goat	-1.28206	0.258126	0.0382271	Down
W5P4I0	RuvB-like helicase	RUVBL1	sheep-VS-goat	-0.258664	0.760241	0.766089	None
W5P4I5	Heterogeneous nuclear ribonucleoprotein H3	HNRNPH3	sheep-VS-goat	0.256719	0.590316	0.706073	None
W5P4I9	Heterogeneous nuclear ribonucleoprotein U	HNRNPU	sheep-VS-goat	0.00558713	0.873918	0.995479	None
W5P4L5	Uncharacterized protein	U2AF1L4	sheep-VS-goat	0.0920707	0.549105	0.882261	None
W5P4L9	Tripeptidyl peptidase 2	TPP2	sheep-VS-goat	1.05256	0.270195	0.060024	None
W5P4M1	Prohibitin 2	PHB2	sheep-VS-goat	-0.157048	0.0578623	0.113164	None
W5P4N1	Uncharacterized protein	NA	sheep-VS-goat	-0.214291	0.236688	0.46083	None
W5P4N5	Transmembrane protein 209	TMEM209	sheep-VS-goat	-0.665683	0.305673	0.161322	None
W5P4N9	Phosphatidylserine synthase 1	PTDSS1	sheep-VS-goat	-0.962883	0.170269	0.0298754	None
W5P4Q1	Transportin 1	TNPO1	sheep-VS-goat	-0.411854	0.427436	NA	None
W5P4S2	Thioredoxin like 1	TXNL1	sheep-VS-goat	0.150916	0.220321	0.564087	None
W5P4S7	HERPUD family member 2	HERPUD2	sheep-VS-goat	-0.171462	0.207703	0.495875	None
W5P4U1	Transmembrane protein 126A	TMEM126A	sheep-VS-goat	0.706203	0.0716524	0.0101381	None
W5P4V0	Glycosyltransferase 6 domain containing 1	GLT6D1	sheep-VS-goat	0.61554	0.305137	0.181176	None
W5P4V1	T-complex-associated-testis-expressed 3	TCTE3	sheep-VS-goat	-0.489511	0.196072	0.1299	None
W5P4W0	Elongation factor Ts, mitochondrial	TSFM	sheep-VS-goat	0.412807	0.430839	0.439099	None
W5P4Y2	Serine rich single-pass membrane protein 1	SSMEM1	sheep-VS-goat	-0.201167	0.0995104	0.1806	None
W5P4Y6	Solute carrier family 25 member 16	SLC25A16	sheep-VS-goat	0.84201	0.253474	0.186151	None
W5P508	Eukaryotic translation initiation factor 3 subunit B	EIF3B	sheep-VS-goat	1.64212	0.239106	0.0205504	Up
W5P510	Polypeptide N-acetylgalactosaminyltransferase	GALNT3	sheep-VS-goat	-0.878946	0.471925	0.203577	None
W5P520	HEAT repeat containing 9	HEATR9	sheep-VS-goat	0.225446	0.193157	0.450991	None
W5P528	Uncharacterized protein	NA	sheep-VS-goat	-0.329883	0.193389	0.230164	None
W5P533	Testis expressed 30	TEX30	sheep-VS-goat	0.56122	0.257961	0.161569	None
W5P550	Dynein axonemal heavy chain 1	DNAH1	sheep-VS-goat	-0.290232	0.0809937	0.0698198	None
W5P561	Actin related protein T2	ACTRT2	sheep-VS-goat	-0.124007	0.0451635	0.110992	None
W5P562	AlkB homolog 6	ALKBH6	sheep-VS-goat	-1.00992	0.619259	0.350173	None
W5P576	Uncharacterized protein	LOC101115733	sheep-VS-goat	-0.932958	0.244964	0.0625432	None
W5P592	EF-hand calcium binding domain 8	EFCAB8	sheep-VS-goat	0.224654	0.278765	0.504896	None
W5P5E2	Methylcrotonoyl-CoA carboxylase 2	MCCC2	sheep-VS-goat	0.466136	0.0916975	NA	None
W5P5E7	Sorting nexin 8	SNX8	sheep-VS-goat	-0.183406	NA	NA	None
W5P5H1	Up-regulated during skeletal muscle growth 5 homolog (mouse)	USMG5	sheep-VS-goat	0.00191643	0.14079	0.990375	None
W5P5H3	ClpB homolog, mitochondrial AAA ATPase chaperonin	CLPB	sheep-VS-goat	-0.760368	0.3801	0.183443	None
W5P5H4	Alanyl-tRNA synthetase	AARS	sheep-VS-goat	-0.868027	0.113912	0.0830693	None
W5P5H8	Carboxypeptidase A5	CPA5	sheep-VS-goat	-0.388148	0.0949762	0.0549823	None
W5P5J6	Uncharacterized protein	C3H2orf61	sheep-VS-goat	-0.507444	0.419191	0.34972	None
W5P5J9	Coiled-coil domain containing 90B	CCDC90B	sheep-VS-goat	-0.15892	0.171822	0.452655	None
W5P5K7	Phosphomannomutase	PMM2	sheep-VS-goat	-0.424153	0.0705178	0.0265453	None
W5P5L6	Phosphatidylglycerophosphate synthase 1	PGS1	sheep-VS-goat	0.111914	0.0678838	0.240997	None
W5P5L7	Leucine rich repeat containing 23	LRRC23	sheep-VS-goat	0.159598	0.219725	0.543129	None
W5P5L9	Dpy-19 like 2	DPY19L2	sheep-VS-goat	-0.207129	0.217707	0.441811	None
W5P5N6	Sec1 family domain containing 1	SCFD1	sheep-VS-goat	-0.775807	0.428162	0.211686	None
W5P5N9	Sad1 and UNC84 domain containing 5	SUN5	sheep-VS-goat	-0.601266	0.116481	0.0355413	None
W5P5P6	Calcium regulated heat stable protein 1	CARHSP1	sheep-VS-goat	-0.861426	0.0920085	0.0112167	None
W5P5R4	Uncharacterized protein	NA	sheep-VS-goat	-1.37394	0.00846822	0.00392372	Down
W5P5T3	Suv3 like RNA helicase	SUPV3L1	sheep-VS-goat	0.128244	0.120323	0.47972	None
W5P5V3	NADH:ubiquinone oxidoreductase subunit B7	NDUFB7	sheep-VS-goat	-0.098538	0.118414	0.492864	None
W5P5W8	Profilin	NA	sheep-VS-goat	-0.614271	0.0968034	0.0239464	None
W5P5W9	Triosephosphate isomerase	TPI1	sheep-VS-goat	-0.226913	0.0280911	0.0149821	None
W5P5X1	Allantoicase	ALLC	sheep-VS-goat	1.48032	0.214191	NA	None
W5P5X2	Tetratricopeptide repeat domain 7A	TTC7A	sheep-VS-goat	-0.447637	0.628047	0.605787	None
W5P5X5	Uncharacterized protein	ANKRD42	sheep-VS-goat	-0.978717	0.0643425	0.00429415	None
W5P5Y6	Doublecortin domain containing 2C	DCDC2C	sheep-VS-goat	-1.31325	0.510643	0.123748	None
W5P610	Chloride intracellular channel protein	CLIC1	sheep-VS-goat	-0.190112	0.234996	0.503455	None
W5P619	Transmembrane protein 239	TMEM239	sheep-VS-goat	-0.720275	0.103568	0.0200555	None
W5P621	Ubiquitin specific peptidase 7	USP7	sheep-VS-goat	0.81728	0.189381	0.0497239	None
W5P628	Uncharacterized protein	NA	sheep-VS-goat	-0.48761	0.361291	0.309605	None
W5P640	Lamin A/C	LMNA	sheep-VS-goat	0.402946	0.531245	0.527353	None
W5P642	Cytochrome b-c1 complex subunit 7	UQCRB	sheep-VS-goat	0.0611485	0.0846314	0.545035	None
W5P643	Transketolase like 1	TKTL1	sheep-VS-goat	2.965	0.437867	NA	None
W5P645	RAB14, member RAS oncogene family	RAB14	sheep-VS-goat	1.96325	0.0881762	0.00201113	Up
W5P655	Hexokinase 1	HK1	sheep-VS-goat	0.410576	0.205794	0.184174	None
W5P657	WD repeat domain 87	WDR87	sheep-VS-goat	0.08342	0.0841422	0.502744	None
W5P669	Tubulin beta chain	NA	sheep-VS-goat	-0.16416	0.112972	0.28337	None
W5P673	Pyruvate dehydrogenase phosphatase regulatory subunit	PDPR	sheep-VS-goat	0.737191	0.161276	0.0446778	None
W5P676	Uncharacterized protein	NA	sheep-VS-goat	1.4606	0.0109639	0.00477865	Up
W5P689	Ubiquitinyl hydrolase 1	USP5	sheep-VS-goat	0.20427	0.146414	0.297708	None
W5P694	Ribosomal protein lateral stalk subunit P2	RPLP2	sheep-VS-goat	-0.45131	0.233646	0.193138	None
W5P6A3	40S ribosomal protein S3a	RPS3A	sheep-VS-goat	-0.576363	0.349649	0.241038	None
W5P6B2	Ubiquinol-cytochrome c reductase, complex III subunit X	UQCR10	sheep-VS-goat	0.0399482	0.0421984	0.443728	None
W5P6F0	Cation channel sperm associated auxiliary subunit gamma	CATSPERG	sheep-VS-goat	-0.196701	0.0968411	0.179327	None
W5P6F1	Uncharacterized protein	SLC25A44	sheep-VS-goat	-0.0189397	0.0519163	0.750216	None
W5P6F3	Phospholipid scramblase	NA	sheep-VS-goat	-2.80727	0.196027	0.044382	Down
W5P6G0	Proteasome 26S subunit, non-ATPase 8	PSMD8	sheep-VS-goat	0.615359	0.14238	0.0495869	None
W5P6J3	G1 to S phase transition 2	GSPT2	sheep-VS-goat	0.532526	0.470365	0.375041	None
W5P6K4	Glycerate kinase	GLYCTK	sheep-VS-goat	0.792389	0.240794	0.0812496	None
W5P6M2	Proteasome 26S subunit, non-ATPase 5	PSMD5	sheep-VS-goat	0.809235	1.13519	0.605737	None
W5P6T5	Dpy-19 like 1	DPY19L1	sheep-VS-goat	-0.280055	0.274761	0.415304	None
W5P6T9	Ferritin	NA	sheep-VS-goat	0.148484	0.222246	0.572846	None
W5P6V7	DExD-box helicase 39A	DDX39A	sheep-VS-goat	2.06253	0.0203398	0.00627788	Up
W5P6W5	Sperm acrosome associated 9	SPACA9	sheep-VS-goat	-0.719856	0.252872	0.104424	None
W5P6X4	Eukaryotic translation initiation factor 3 subunit K	EIF3K	sheep-VS-goat	1.13863	0.0107027	8.83412e-05	Up
W5P6Y6	Adenylate kinase 8	AK8	sheep-VS-goat	-0.238017	0.048619	0.039283	None
W5P6Z7	B-cell receptor associated protein 29	BCAP29	sheep-VS-goat	-0.757467	0.23127	0.18865	None
W5P707	Actinin alpha 4	ACTN4	sheep-VS-goat	-0.228982	0.163555	0.296466	None
W5P713	Chaperonin containing TCP1 subunit 8 like 2	CCT8L2	sheep-VS-goat	-0.517966	0.0854459	0.0261505	None
W5P717	Solute carrier family 25 member 41	SLC25A41	sheep-VS-goat	0.29848	0.0893355	0.0790986	None
W5P718	Chromosome 1 open reading frame 100	C1orf100	sheep-VS-goat	-0.21672	0.0840258	0.123161	None
W5P726	Prolylcarboxypeptidase	PRCP	sheep-VS-goat	0.594435	0.246311	0.137223	None
W5P758	Tektin 5	TEKT5	sheep-VS-goat	-0.290478	0.0764641	0.0628328	None
W5P759	Apoptosis inducing factor, mitochondria associated 2	AIFM2	sheep-VS-goat	1.39172	0.124695	0.00793233	Up
W5P765	T-complex protein 1 subunit gamma	CCT3	sheep-VS-goat	0.179627	0.0532333	0.0777245	None
W5P769	Tripartite motif containing 32	TRIM32	sheep-VS-goat	-1.93286	NA	NA	None
W5P772	Enoyl-CoA hydratase 1	ECH1	sheep-VS-goat	0.569185	0.316132	0.213589	None
W5P779	Heterogeneous nuclear ribonucleoprotein L	HNRNPL	sheep-VS-goat	0.218291	0.49593	0.702818	None
W5P780	Solute carrier family 25 member 22	SLC25A22	sheep-VS-goat	-0.272903	0.0801027	0.0764104	None
W5P781	Testis specific 13	TSGA13	sheep-VS-goat	-0.395917	0.101173	0.0595298	None
W5P7C8	Coiled-coil domain containing 178	CCDC178	sheep-VS-goat	-0.592563	0.0808772	0.0181238	None
W5P7D8	NADH:ubiquinone oxidoreductase complex assembly factor 6	NDUFAF6	sheep-VS-goat	-0.892383	0.731194	NA	None
W5P7F4	Chromosome 17 open reading frame 105	C17orf105	sheep-VS-goat	0.222193	0.262825	0.4869	None
W5P7G7	Proteasome subunit beta type	PSMB6	sheep-VS-goat	0.115666	0.267572	0.707682	None
W5P7L2	V-type proton ATPase subunit G	ATP6V1G1	sheep-VS-goat	0.107348	0.0922658	0.364676	None
W5P7Q3	Prohibitin	PHB	sheep-VS-goat	-0.274883	0.0548859	0.037632	None
W5P7S0	Phosphatidylinositol-5-phosphate 4-kinase type 2 gamma	PIP4K2C	sheep-VS-goat	-0.251144	0.115485	0.161673	None
W5P7S2	Islet cell autoantigen 1	ICA1	sheep-VS-goat	0.144073	0.336201	0.710004	None
W5P7T1	Plastin 1	PLS1	sheep-VS-goat	0.0975626	0.205582	0.681864	None
W5P7T7	Cilia and flagella associated protein 77	CFAP77	sheep-VS-goat	-0.224402	0.0628165	0.070208	None
W5P7T9	KIAA1468	KIAA1468	sheep-VS-goat	0.0326659	0.384703	0.946073	None
W5P7U2	Glutamine amidotransferase like class 1 domain containing 1	GATD1	sheep-VS-goat	0.898119	0.656718	NA	None
W5P7W7	Uncharacterized protein	NA	sheep-VS-goat	-0.487997	0.105993	0.0440804	None
W5P7Y4	Uncharacterized protein	NA	sheep-VS-goat	2.18689	0.244722	0.0122922	Up
W5P7Z1	Uncharacterized protein	NA	sheep-VS-goat	0.0822977	0.303402	0.811631	None
W5P816	NAD(P)H-hydrate epimerase	NAXE	sheep-VS-goat	0.726143	0.125938	0.028787	None
W5P824	Actin-related protein 2/3 complex subunit 4	ARPC4	sheep-VS-goat	-0.274542	0.086377	0.0863576	None
W5P851	Small nuclear ribonucleoprotein polypeptide E	SNR	sheep-VS-goat	0.246529	0.293392	0.489199	None
W5P857	Phosphoethanolamine/phosphocholine phosphatase	PHOSPHO1	sheep-VS-goat	1.56375	0.23592	0.0220125	Up
W5P871	Abhydrolase domain containing 16A	ABHD16A	sheep-VS-goat	-0.095854	0.0840993	0.372489	None
W5P878	Carnitine palmitoyltransferase 2	CPT2	sheep-VS-goat	3.18149	0.202286	0.00401835	Up
W5P8A3	IBA57 homolog, iron-sulfur cluster assembly	IBA57	sheep-VS-goat	0.859159	0.295705	0.100856	None
W5P8B2	Tripartite motif containing 23	TRIM23	sheep-VS-goat	0.548441	0.127419	0.0499657	None
W5P8B3	Translocase of inner mitochondrial membrane 50	TIMM50	sheep-VS-goat	-0.502022	0.0823541	0.0258709	None
W5P8B9	ATP-dependent Clp protease proteolytic subunit	CLPP	sheep-VS-goat	0.134465	0.120861	0.381699	None
W5P8C2	Mago homolog, exon junction complex core component	MAGOH	sheep-VS-goat	0.901954	0.196133	NA	None
W5P8F3	1-acylglycerol-3-phosphate -O-acyltransferase 5	AGPAT5	sheep-VS-goat	0.399219	0.118339	0.0777582	None
W5P8H1	Asparaginyl-tRNA synthetase 2, mitochondrial (putative)	NARS2	sheep-VS-goat	-0.278903	0.468693	0.61216	None
W5P8H3	Serine peptidase inhibitor, Kunitz type 4	SPINT4	sheep-VS-goat	-0.684043	0.151676	0.0458137	None
W5P8H5	B-box and SPRY domain containing	BSPRY	sheep-VS-goat	-0.40912	0.0321983	0.0499997	None
W5P8H6	Selenoprotein V	SELENOV	sheep-VS-goat	0.190082	0.121788	0.25896	None
W5P8K0	Dynactin subunit 2	DCTN2	sheep-VS-goat	1.8965	0.263744	0.0187965	Up
W5P8K1	Uncharacterized protein	NA	sheep-VS-goat	0.16544	0.167761	0.428013	None
W5P8L0	Delta-1-pyrroline-5-carboxylate synthase	ALDH18A1	sheep-VS-goat	0.00657014	0.281444	0.983495	None
W5P8N8	Isocitrate dehydrogenase [NAD] subunit, mitochondrial	IDH3B	sheep-VS-goat	0.0924031	0.179682	0.658257	None
W5P8P2	Acyl-CoA synthetase bubblegum family member 2	ACSBG2	sheep-VS-goat	0.0877116	0.0706134	0.340082	None
W5P8Q0	AP complex subunit beta	AP2B1	sheep-VS-goat	0.957145	0.143803	0.0218359	None
W5P8S6	C-type lectin domain containing 16A	CLEC16A	sheep-VS-goat	-0.715099	0.104922	0.0208568	None
W5P8T5	Protein phosphatase, Mg2+/Mn2+ dependent 1B	PPM1B	sheep-VS-goat	-0.270835	0.204489	0.316438	None
W5P8V4	Uncharacterized protein	NA	sheep-VS-goat	0.814977	0.0640705	0.00612382	None
W5P8Z1	Uncharacterized protein	NA	sheep-VS-goat	-2.0184	0.319393	0.0241372	Down
W5P8Z3	Proteasome 26S subunit, ATPase 4	PSMC4	sheep-VS-goat	0.334598	0.173945	0.194311	None
W5P904	Copine family member 9	CPNE9	sheep-VS-goat	-2.62109	1.41235	0.20462	None
W5P931	Transmembrane protein 30A	TMEM30A	sheep-VS-goat	0.0425336	0.193634	0.846517	None
W5P945	Sodium/potassium-transporting ATPase subunit beta	ATP1B3	sheep-VS-goat	1.12461	0.191089	0.0276783	Up
W5P952	Tectonic family member 3	TCTN3	sheep-VS-goat	-0.326261	0.25742	NA	None
W5P953	Uncharacterized protein	SMCP	sheep-VS-goat	0.0909823	0.0447906	0.179312	None
W5P958	Isocitrate dehydrogenase [NAD] subunit, mitochondrial	IDH3G	sheep-VS-goat	-0.169035	0.0975621	0.225308	None
W5P972	Hydroxysteroid dehydrogenase like 2	HSDL2	sheep-VS-goat	0.649112	0.186561	0.073601	None
W5P994	Lon protease homolog, mitochondrial	LONP1	sheep-VS-goat	0.729134	0.22694	0.084742	None
W5P995	Leucine rich pentatricopeptide repeat containing	LRPPRC	sheep-VS-goat	-0.958057	0.317401	0.0944626	None
W5P9A0	Aldehyde dehydrogenase 5 family member A1	ALDH5A1	sheep-VS-goat	4.40147	0.275676	0.00389992	Up
W5P9A4	NDC1 transmembrane nucleoporin	NDC1	sheep-VS-goat	-0.434205	0.0499775	0.0129907	None
W5P9B7	Ring finger protein 7	RNF7	sheep-VS-goat	0.231755	0.348286	0.574253	None
W5P9D5	Leucine rich repeat containing 71	LRRC71	sheep-VS-goat	-1.28675	0.0564178	0.00191688	Down
W5P9F5	Lymphocyte antigen 6 family member G5C	LY6G5C	sheep-VS-goat	0.576053	1.19349	0.713724	None
W5P9H3	Sperm tail PG-rich repeat containing 1	STPG1	sheep-VS-goat	-0.794649	0.185952	NA	None
W5P9I9	Acetyl-coenzyme A synthetase	ACSS1	sheep-VS-goat	0.407584	0.181109	0.153299	None
W5P9J8	Biliverdin reductase B	BLVRB	sheep-VS-goat	0.165945	0.227791	0.542062	None
W5P9K6	Proteasome 26S subunit, ATPase 3	PSMC3	sheep-VS-goat	0.368759	0.19336	0.196754	None
W5P9M2	Prostaglandin reductase 1	PTGR1	sheep-VS-goat	1.14458	0.213054	0.0329461	Up
W5P9N0	BPI fold containing family A member 3	BPIFA3	sheep-VS-goat	-0.857066	0.862586	0.425121	None
W5P9Q0	Uncharacterized protein	PI4K2B	sheep-VS-goat	-0.782692	0.306651	0.125293	None
W5P9R3	Proteasome 26S subunit, non-ATPase 14	PSMD14	sheep-VS-goat	0.260343	0.156392	0.237887	None
W5P9S9	Uncharacterized protein	LY6G5B	sheep-VS-goat	2.00331	0.434415	0.0439468	Up
W5P9T1	Ectonucleoside triphosphate diphosphohydrolase 1	ENTPD1	sheep-VS-goat	0.498072	0.100296	0.0382387	None
W5P9T6	KIAA0368	KIAA0368	sheep-VS-goat	0.380049	0.081912	NA	None
W5P9U1	Heat shock protein family B (small) member 11	HSPB11	sheep-VS-goat	0.298066	0.147481	0.180668	None
W5P9U4	Proteasome subunit alpha type	PSMA1	sheep-VS-goat	-0.125626	0.0420586	0.0961869	None
W5P9U6	Protease, serine 38	PRSS38	sheep-VS-goat	2.26073	0.398333	NA	None
W5P9V9	Small nuclear ribonucleoprotein-associated protein	SNRPB	sheep-VS-goat	0.477078	0.00538997	0.00719215	None
W5P9W1	Glucose-6-phosphatase	G6PC3	sheep-VS-goat	-0.0512553	0.120733	0.712484	None
W5P9X3	Spermatogenesis associated 4	SPATA4	sheep-VS-goat	-0.760186	0.0290251	0.00145466	None
W5P9X8	Nicotinamide-nucleotide adenylyltransferase	NMNAT1	sheep-VS-goat	-0.917377	0.320948	0.103705	None
W5PA30	Signal peptidase complex subunit 3	SPCS3	sheep-VS-goat	0.084976	0.0471963	0.213586	None
W5PA43	Cilia and flagella associated protein 43	CFAP43	sheep-VS-goat	-0.206023	0.0559951	0.0665777	None
W5PA75	ATP-dependent (S)-NAD(P)H-hydrate dehydratase	CARKD	sheep-VS-goat	-0.306974	0.16526	0.204353	None
W5PA84	Chromosome 11 open reading frame 70	C11orf70	sheep-VS-goat	0.431204	0.0896089	0.13044	None
W5PA87	Tripartite motif containing 42	TRIM42	sheep-VS-goat	-0.127865	0.113003	0.375256	None
W5PA90	Aspartylglucosaminidase	AGA	sheep-VS-goat	0.158773	0.261216	0.605131	None
W5PA96	IQ motif containing F5	IQCF5	sheep-VS-goat	-0.623197	0.101648	0.0255874	None
W5PAB2	Neuralized E3 ubiquitin protein ligase 2	NEURL2	sheep-VS-goat	-0.0329422	0.176199	0.882336	None
W5PAB4	Uncharacterized protein	LOC101116353	sheep-VS-goat	-0.0397473	0.143464	0.807748	None
W5PAC3	Thioredoxin domain containing 8	TXNDC8	sheep-VS-goat	0.456527	0.158067	0.101887	None
W5PAD0	Cysteinyl-tRNA synthetase 2, mitochondrial (putative)	CARS2	sheep-VS-goat	0.800508	0.141975	0.030045	None
W5PAD7	Uncharacterized protein	NA	sheep-VS-goat	-1.06993	0.21131	0.0368623	Down
W5PAF4	Family with sequence similarity 78 member A	FAM78A	sheep-VS-goat	-0.190103	0.119137	0.356392	None
W5PAG0	Lysine--tRNA ligase	KARS	sheep-VS-goat	-0.202987	0.0581586	0.073192	None
W5PAH6	Coatomer subunit beta	COPB1	sheep-VS-goat	0.448459	0.282237	0.253015	None
W5PAI3	YOD1 deubiquitinase	YOD1	sheep-VS-goat	-0.381809	0.112577	0.0770268	None
W5PAI8	Nicotinamide-nucleotide adenylyltransferase	NMNAT3	sheep-VS-goat	2.33828	0.396328	0.0275472	Up
W5PAK0	Relaxin 3	RLN3	sheep-VS-goat	-0.197731	0.74421	0.815357	None
W5PAL4	CD5 molecule like	CD5L	sheep-VS-goat	-0.286934	0.181481	0.254657	None
W5PAL6	Uncharacterized protein	RAB4B	sheep-VS-goat	0.731283	0.203942	0.0697377	None
W5PAL7	Peroxiredoxin 5	PRDX5	sheep-VS-goat	2.08119	0.280597	0.0176968	Up
W5PAQ4	Fucosidase, alpha-L- 1, tissue	FUCA1	sheep-VS-goat	0.556611	0.216086	0.123422	None
W5PAR2	Uncharacterized protein	NDUFA11	sheep-VS-goat	0.143784	0.0370472	0.0604322	None
W5PAR6	Protease, serine 42	PRSS42	sheep-VS-goat	-0.89879	0.257465	0.0731663	None
W5PAS5	3-hydroxymethyl-3-methylglutaryl-CoA lyase	HMGCL	sheep-VS-goat	-0.0165974	0.189775	0.938276	None
W5PAV9	Lamin tail domain containing 2	LMNTD2	sheep-VS-goat	1.61337	0.205809	0.015886	Up
W5PAW9	Protein tyrosine phosphatase, mitochondrial 1	PTPMT1	sheep-VS-goat	-0.89956	0.105904	0.0135784	None
W5PB02	Cation-transporting ATPase	ATP13A1	sheep-VS-goat	0.245273	0.173729	0.293493	None
W5PB03	Uncharacterized protein	LOC101102270	sheep-VS-goat	-0.330799	0.163119	0.179751	None
W5PB07	Proteasome subunit alpha type	PSMA8	sheep-VS-goat	-0.079076	0.0560094	0.293489	None
W5PB18	Coilin	COIL	sheep-VS-goat	0.182001	0.298321	0.603892	None
W5PB27	NADH:ubiquinone oxidoreductase core subunit S3	NDUFS3	sheep-VS-goat	-0.0276739	0.0877943	0.782449	None
W5PB30	UDP-galactose-4-epimerase	GALE	sheep-VS-goat	-0.552535	0.226999	0.135346	None
W5PB39	Dihydrolipoyl dehydrogenase	DLD	sheep-VS-goat	0.634735	0.106185	0.0268635	None
W5PB60	Uncharacterized protein	LOC105614591	sheep-VS-goat	-2.04867	0.134786	0.00430067	Down
W5PB65	Uncharacterized protein	NA	sheep-VS-goat	-1.15785	0.168582	0.0205481	Down
W5PB83	Serine hydroxymethyltransferase	SHMT2	sheep-VS-goat	-2.20557	0.510843	0.0496817	Down
W5PB87	von Willebrand factor A domain containing 8	VWA8	sheep-VS-goat	0.275307	0.0977112	0.106264	None
W5PB89	B-cell receptor associated protein 31	BCAP31	sheep-VS-goat	-0.133201	0.151651	0.472396	None
W5PBA2	BCL2 associated athanogene 6	BAG6	sheep-VS-goat	1.20527	1.13963	0.40111	None
W5PBB2	Uncharacterized protein	LOC101115913	sheep-VS-goat	0.229766	0.107449	0.16591	None
W5PBF2	EFR3 homolog A	EFR3A	sheep-VS-goat	0.550199	0.216721	0.126398	None
W5PBF9	Transmembrane protein 38B	TMEM38B	sheep-VS-goat	0.021725	0.1194	0.872393	None
W5PBH2	Ubiquitin like modifier activating enzyme 6	UBA6	sheep-VS-goat	1.21537	0.0823186	0.00455622	Up
W5PBH5	Coiled-coil domain containing 88B	CCDC88B	sheep-VS-goat	-0.0299769	0.022932	0.32122	None
W5PBI1	Uncharacterized protein	NA	sheep-VS-goat	0.348339	0.315068	0.384098	None
W5PBI9	Fibronectin type III and SPRY domain containing 1 like	FSD1L	sheep-VS-goat	-0.19949	0.116747	0.229626	None
W5PBJ7	Diacylglycerol kinase	DGKH	sheep-VS-goat	-0.665626	0.337932	0.187689	None
W5PBK4	Uncharacterized protein	LOC101102765	sheep-VS-goat	-0.0226952	0.12555	0.87321	None
W5PBL2	Protein phosphatase 2 regulatory subunit B''gamma	PPP2R3C	sheep-VS-goat	0.468051	0.418212	0.464238	None
W5PBM0	Ribosomal protein L11	RPL11	sheep-VS-goat	-0.263629	0.206125	0.422455	None
W5PBM6	BTB domain containing 16	BTBD16	sheep-VS-goat	-0.478528	0.0734862	0.0227802	None
W5PBN4	Uncharacterized protein	LOC101117288	sheep-VS-goat	1.1989	0.971776	0.433631	None
W5PBQ7	Mitochondrial carrier 2	MTCH2	sheep-VS-goat	-0.0440666	0.110842	0.729371	None
W5PBR2	Fibronectin type III domain containing 8	FNDC8	sheep-VS-goat	-0.580788	0.0763103	0.016829	None
W5PBR8	Centrosomal protein 70	CEP70	sheep-VS-goat	-0.211896	0.135689	0.258772	None
W5PBT2	Uncharacterized protein	NA	sheep-VS-goat	-1.04687	0.299191	0.0728648	None
W5PBU5	Nipsnap homolog 3A	NIPSNAP3A	sheep-VS-goat	0.359186	0.166831	0.164185	None
W5PBV5	Uncharacterized protein	NA	sheep-VS-goat	-0.22114	0.155814	0.291635	None
W5PBX0	Phospholipid-transporting ATPase	ATP11A	sheep-VS-goat	1.10599	0.606489	0.319321	None
W5PBX4	Fatty acyl-CoA reductase	FAR1	sheep-VS-goat	0.0177154	0.051269	0.76265	None
W5PBY1	Uncharacterized protein	MROH7	sheep-VS-goat	0.225994	0.222215	0.41616	None
W5PBY5	Uncharacterized protein	NA	sheep-VS-goat	0.694585	0.148004	0.133654	None
W5PBZ0	Uncharacterized protein	NA	sheep-VS-goat	0.19373	0.245564	0.574771	None
W5PBZ2	Cylicin 2	CYLC2	sheep-VS-goat	-0.475479	0.170442	0.108064	None
W5PC13	DnaJ heat shock protein family (Hsp40) member C15	DNAJC15	sheep-VS-goat	0.632403	0.292637	0.275908	None
W5PC18	Phosphoribosyl pyrophosphate synthetase associated protein 1	PRPSAP1	sheep-VS-goat	0.557796	0.505347	0.384725	None
W5PC36	Glutamate ionotropic receptor NMDA type subunit 3A	GRIN3A	sheep-VS-goat	-0.367031	0.0871046	0.0519702	None
W5PC47	Uncharacterized protein	LOC101115694	sheep-VS-goat	0.69432	0.283773	0.134218	None
W5PC48	Lymphocyte expansion molecule	LEXM	sheep-VS-goat	-0.591099	0.592315	0.423441	None
W5PC58	Leucine zipper protein 2	LUZP2	sheep-VS-goat	-0.862802	0.250016	0.0746829	None
W5PC99	Calcium binding tyrosine phosphorylation regulated	CABYR	sheep-VS-goat	0.547428	0.224932	0.135376	None
W5PCA5	CDK5 regulatory subunit associated protein 3	CDK5RAP3	sheep-VS-goat	0.422393	0.222605	0.198197	None
W5PCC3	Glutathione S-transferase omega 2	GSTO2	sheep-VS-goat	0.0137772	0.138585	0.929877	None
W5PCD5	Armadillo repeat containing 8	ARMC8	sheep-VS-goat	0.504588	0.0772926	0.0226692	None
W5PCE0	Phospholipase B-like	PLBD2	sheep-VS-goat	-2.17522	0.879788	0.131968	None
W5PCE9	MICOS complex subunit MIC13	C19orf70	sheep-VS-goat	-0.0254939	0.175412	0.89777	None
W5PCF9	Coiled-coil domain containing 189	CCDC189	sheep-VS-goat	-0.450332	0.288195	0.258568	None
W5PCI8	Cilia and flagella associated protein 70	CFAP70	sheep-VS-goat	-1.30661	0.267543	0.0394621	Down
W5PCK5	Glutamine rich 2	QRICH2	sheep-VS-goat	-0.339265	0.0817171	0.0534105	None
W5PCP3	DEAD-box helicase 4	DDX4	sheep-VS-goat	0.704383	0.0953236	0.0856331	None
W5PCS1	DAZ interacting zinc finger protein 1 like	DZIP1L	sheep-VS-goat	-0.867654	0.112015	0.0162617	None
W5PCT9	Solute carrier family 38 member 9	SLC38A9	sheep-VS-goat	-0.104428	0.119841	0.475422	None
W5PCU7	RNA binding motif protein 4	RBM4	sheep-VS-goat	-0.350296	0.620529	NA	None
W5PCW9	Phospholipid phosphatase 1	PLPP1	sheep-VS-goat	0.132548	0.0903331	0.279983	None
W5PCY9	Spermatid associated	SPERT	sheep-VS-goat	-0.374124	0.224783	0.237946	None
W5PD03	Uncharacterized protein	NA	sheep-VS-goat	-0.0999573	0.0903516	0.383851	None
W5PD12	Sorting nexin 25	SNX25	sheep-VS-goat	-0.168373	0.103023	0.243806	None
W5PD14	Cilia and flagella associated protein 58	CFAP58	sheep-VS-goat	-0.0323657	0.131254	0.828228	None
W5PD15	Elongation factor 1-alpha	LOC101102857	sheep-VS-goat	0.36855	0.124561	0.0977633	None
W5PD21	LRP2 binding protein	LRP2BP	sheep-VS-goat	-0.0962435	0.07612	0.333493	None
W5PD33	Dynactin subunit 4	DCTN4	sheep-VS-goat	-0.659951	0.165798	0.0577065	None
W5PD35	Calcium binding protein, spermatid associated 1	CABS1	sheep-VS-goat	0.0520651	0.195188	0.83405	None
W5PD36	Anoctamin	ANO5	sheep-VS-goat	0.408894	0.165467	0.132079	None
W5PD43	HtrA serine peptidase 1	HTRA1	sheep-VS-goat	0.166438	0.758422	0.846659	None
W5PD47	HECT, UBA and WWE domain containing 1, E3 ubiquitin protein ligase	HUWE1	sheep-VS-goat	0.763834	0.231179	0.0806715	None
W5PD57	Testis expressed 46	TEX46	sheep-VS-goat	-0.420664	0.145486	0.101692	None
W5PD61	WD repeat domain 64	WDR64	sheep-VS-goat	-0.144905	0.22474	0.58516	None
W5PD71	Pentaxin	CRP	sheep-VS-goat	6.42888	0.417899	0.0413244	Up
W5PD72	Testis specific serine kinase 6	TSSK6	sheep-VS-goat	0.0462944	0.0867874	0.647083	None
W5PD89	N(alpha)-acetyltransferase 11, NatA catalytic subunit	NAA11	sheep-VS-goat	-1.68003	0.0205381	0.00778222	Down
W5PD90	AU RNA binding methylglutaconyl-CoA hydratase	AUH	sheep-VS-goat	0.536523	0.204162	0.119413	None
W5PD97	Uncharacterized protein	NA	sheep-VS-goat	-1.0992	0.387132	NA	None
W5PDC1	Glycerol kinase 2	GK2	sheep-VS-goat	-0.0908501	0.0997599	0.45859	None
W5PDC8	Lymphocyte cytosolic protein 1	LCP1	sheep-VS-goat	-0.014438	0.270302	0.962257	None
W5PDH5	Uncharacterized protein	LOC105607028	sheep-VS-goat	1.56677	0.704118	0.156031	None
W5PDJ4	Platelet activating factor acetylhydrolase 1b catalytic subunit 3	PAFAH1B3	sheep-VS-goat	0.453494	0.0570255	0.0154468	None
W5PDJ8	Uncharacterized protein	NA	sheep-VS-goat	-0.998963	0.250464	0.0574947	None
W5PDK7	Propionyl-CoA carboxylase beta subunit	PCCB	sheep-VS-goat	0.285979	0.103956	0.110638	None
W5PDL1	WD repeat domain 1	WDR1	sheep-VS-goat	0.389287	0.139441	0.107928	None
W5PDN7	Glycerol-3-phosphate dehydrogenase	GPD2	sheep-VS-goat	0.225193	0.0878724	0.124465	None
W5PDQ0	Uncharacterized protein	NA	sheep-VS-goat	0.392784	0.653097	0.655295	None
W5PDQ2	Cilia and flagella associated protein 45	CFAP45	sheep-VS-goat	-1.141	0.389032	NA	None
W5PDR1	Uncharacterized protein	RAB6A	sheep-VS-goat	0.0884712	0.291014	0.789834	None
W5PDR8	Coiled-coil domain containing 96	CCDC96	sheep-VS-goat	-0.607965	0.330652	0.207342	None
W5PDT8	Patatin like phospholipase domain containing 8	PNPLA8	sheep-VS-goat	-1.55752	0.172733	0.012077	Down
W5PDU8	Glycyl-tRNA synthetase	GARS	sheep-VS-goat	-0.103331	0.212491	0.67483	None
W5PDW9	Thioredoxin reductase 3	TXNRD3	sheep-VS-goat	-0.386887	0.240709	0.249241	None
W5PDY0	Glycogen synthase kinase 3 alpha	GSK3A	sheep-VS-goat	-0.519768	0.0784979	0.0220567	None
W5PE06	Cullin 4A	CUL4A	sheep-VS-goat	-0.196568	0.0655249	0.0954715	None
W5PE09	Dynein light chain roadblock	DYNLRB2	sheep-VS-goat	-0.600921	0.146581	0.054667	None
W5PE16	Radial spoke head 9 homolog	RSPH9	sheep-VS-goat	-0.229089	0.0477172	0.0407514	None
W5PE29	Uncharacterized protein	NA	sheep-VS-goat	0.747294	0.0920296	0.0148295	None
W5PE70	Phosphoribosyl pyrophosphate synthetase 1-like 1	PRPS1L1	sheep-VS-goat	-0.240619	0.192985	0.338678	None
W5PEA2	Succinate--CoA ligase [ADP-forming] subunit beta, mitochondrial	SUCLA2	sheep-VS-goat	0.891312	0.14306	0.0248074	None
W5PEB3	Uncharacterized protein	LOC101111505	sheep-VS-goat	3.7305	0.269238	0.00516844	Up
W5PEB4	Solute carrier family 25 member 21	SLC25A21	sheep-VS-goat	-0.125872	0.424265	0.794683	None
W5PEC3	Annexin	ANXA6	sheep-VS-goat	-4.94878	0.234245	0.0301113	Down
W5PEC5	Dolichyl-diphosphooligosaccharide--protein glycosyltransferase subunit 1	LOC101123268	sheep-VS-goat	0.671999	0.0179029	NA	None
W5PEE7	Pyruvate dehyrogenase phosphatase catalytic subunit 1	PDP1	sheep-VS-goat	0.469192	0.214985	0.160789	None
W5PEF4	Methylthioribose-1-phosphate isomerase	MRI1	sheep-VS-goat	0.371438	0.203283	0.318792	None
W5PEF8	Uncharacterized protein	SLC25A51	sheep-VS-goat	-0.49794	0.133728	0.0651559	None
W5PEH0	Extracellular matrix protein 2	ECM2	sheep-VS-goat	0.533897	0.243762	0.159905	None
W5PEH2	Hydroxyacyl-CoA dehydrogenase	HADH	sheep-VS-goat	0.61437	0.262074	0.143744	None
W5PEH9	NME/NM23 family member 8	NME8	sheep-VS-goat	-0.0643606	0.0580704	0.383159	None
W5PEI9	Uncharacterized protein	NA	sheep-VS-goat	-0.0795307	0.151151	0.651296	None
W5PEJ2	Calicin	CCIN	sheep-VS-goat	-0.44571	0.125165	0.0706103	None
W5PEK8	Uncharacterized protein	LOC101111242	sheep-VS-goat	2.77469	0.282167	0.0101838	Up
W5PEM1	Prostaglandin E synthase 3	PTGES3	sheep-VS-goat	-0.376846	0.576786	0.580602	None
W5PEP7	ATP synthase subunit beta	ATP5B	sheep-VS-goat	0.452442	0.0798605	0.0297715	None
W5PEP8	Tetratricopeptide repeat domain 29	TTC29	sheep-VS-goat	-0.298478	0.0152569	0.00260263	None
W5PER0	Protein pelota homolog	PELO	sheep-VS-goat	0.707903	0.270833	0.120484	None
W5PES1	Isoleucyl-tRNA synthetase	IARS	sheep-VS-goat	1.02857	0.0160207	0.00991498	Up
W5PEV5	Uncharacterized protein	NA	sheep-VS-goat	-0.763445	0.233314	0.0820627	None
W5PEV7	Dynein light chain LC8-type 2	DYNLL2	sheep-VS-goat	0.00788807	0.141864	0.960713	None
W5PEW4	HIV-1 Tat interactive protein 2	HTATIP2	sheep-VS-goat	2.08157	0.191077	0.00832122	Up
W5PEY3	Sodium/potassium-transporting ATPase subunit alpha	ATP1A4	sheep-VS-goat	1.07669	0.182046	0.0274176	Up
W5PEZ2	Theg spermatid protein	THEG	sheep-VS-goat	-0.568229	0.116136	0.0393247	None
W5PF02	SRP receptor beta subunit	SRPRB	sheep-VS-goat	0.119343	0.151721	0.513922	None
W5PF12	Hydroxysteroid 17-beta dehydrogenase 10	HSD17B10	sheep-VS-goat	-0.454485	0.280806	0.246968	None
W5PF18	ATP synthase, H+ transporting, mitochondrial Fo complex subunit E	ATP5I	sheep-VS-goat	0.127717	0.0585977	0.161116	None
W5PF19	LY6/PLAUR domain containing 4	LYPD4	sheep-VS-goat	-0.0141343	0.0936132	0.89384	None
W5PF47	Cell division cycle 14B	CDC14B	sheep-VS-goat	0.0890271	0.280454	0.780986	None
W5PF62	DnaJ heat shock protein family (Hsp40) member B13	DNAJB13	sheep-VS-goat	-0.0220867	0.0362596	0.604416	None
W5PF71	Karyopherin subunit beta 1	KPNB1	sheep-VS-goat	0.414129	0.205602	0.181582	None
W5PF98	Uncharacterized protein	LOC105612604	sheep-VS-goat	1.83052	0.297598	0.025427	Up
W5PFA0	Uncharacterized protein	DUSP18	sheep-VS-goat	-0.38532	0.882864	0.705112	None
W5PFA6	Testis expressed 47	TEX47	sheep-VS-goat	-0.118975	0.0909572	0.32099	None
W5PFB9	Alkaline phosphatase	ALPL	sheep-VS-goat	-1.17901	0.27838	0.0514824	None
W5PFE3	Uncharacterized protein	NA	sheep-VS-goat	-1.81748	0.287894	0.0241849	Down
W5PFF7	Testis expressed 101	TEX101	sheep-VS-goat	2.31992	0.213129	0.00833462	Up
W5PFI1	Trafficking protein particle complex 6B	TRAPPC6B	sheep-VS-goat	-0.372377	0.0281693	0.00567386	None
W5PFI3	Nicotinamide nucleotide transhydrogenase	NNT	sheep-VS-goat	-0.0227199	0.0321246	0.552719	None
W5PFI4	Chaperonin containing TCP1 subunit 6B	CCT6B	sheep-VS-goat	-0.555522	0.164289	0.0774386	None
W5PFK0	Growth arrest specific 6	GAS6	sheep-VS-goat	1.42932	0.431563	NA	None
W5PFK3	Uncharacterized protein	NA	sheep-VS-goat	-0.650814	0.176425	0.168527	None
W5PFL9	Oxysterol binding protein 2	OSBP2	sheep-VS-goat	-0.369726	0.276655	0.313167	None
W5PFM6	IQ motif containing D	IQCD	sheep-VS-goat	-0.37787	0.0487149	0.0162171	None
W5PFM9	Arrestin domain containing 5	ARRDC5	sheep-VS-goat	0.709058	0.163046	0.0490206	None
W5PFN4	Importin subunit alpha	KPNA3	sheep-VS-goat	-0.734325	0.0339251	0.0293903	None
W5PFR8	Fructose-1,6-bisphosphatase 1	FBP1	sheep-VS-goat	1.46833	0.132487	0.00804337	Up
W5PFT2	Solute carrier family 36 member 1	SLC36A1	sheep-VS-goat	0.463004	0.131744	0.0722938	None
W5PFT4	Cilia and flagella associated protein 100	CFAP100	sheep-VS-goat	-0.0134805	0.133053	0.928542	None
W5PFT9	Cell division cycle 34	CDC34	sheep-VS-goat	0.326198	0.175568	0.204286	None
W5PFU1	Proteasome 26S subunit, non-ATPase 13	PSMD13	sheep-VS-goat	0.36824	0.14927	0.132444	None
W5PFV5	Aminopeptidase	NPEPPS	sheep-VS-goat	1.28306	0.138903	0.0115179	Up
W5PFV7	Coatomer subunit alpha	COPA	sheep-VS-goat	0.857558	0.016031	0.0118995	None
W5PG09	Phosphoglycerate kinase	PGK2	sheep-VS-goat	1.11442	0.111087	0.00979073	Up
W5PG32	Uncharacterized protein	NA	sheep-VS-goat	0.870608	0.235088	0.0657997	None
W5PG36	Voltage dependent anion channel 2	VDAC2	sheep-VS-goat	0.0258729	0.0629432	0.720894	None
W5PG49	Chromosome 9 open reading frame 50	C9orf50	sheep-VS-goat	-0.879582	0.0742414	0.00704901	None
W5PG58	SPRY domain containing 4	SPRYD4	sheep-VS-goat	1.01695	0.117695	NA	None
W5PG64	Basigin (Ok blood group)	BSG	sheep-VS-goat	0.852691	0.134503	0.0239899	None
W5PG75	Pyruvate carboxylase	PC	sheep-VS-goat	-0.415012	0.108923	0.0624956	None
W5PG83	Serine/threonine-protein phosphatase 2A activator	PTPA	sheep-VS-goat	-0.126483	0.193363	0.580197	None
W5PG90	Protease, serine 8	PRSS8	sheep-VS-goat	0.567705	0.297231	0.196325	None
W5PG98	Hydroxysteroid 17-beta dehydrogenase 8	HSD17B8	sheep-VS-goat	0.285997	0.189282	0.269907	None
W5PGA3	NADH:ubiquinone oxidoreductase subunit B9	NDUFB9	sheep-VS-goat	0.0153899	0.068344	0.842753	None
W5PGA4	Carnitine	CRAT	sheep-VS-goat	1.49107	0.249924	0.0269633	Up
W5PGA9	Nicastrin	NCSTN	sheep-VS-goat	0.79323	0.154182	0.035766	None
W5PGB0	NAD-dependent protein deacetylase	SIRT3	sheep-VS-goat	0.982398	0.19664	0.0378077	None
W5PGB2	Uncharacterized protein	HSPA1L	sheep-VS-goat	0.18796	0.176333	0.398095	None
W5PGC9	Methylmalonic aciduria (cobalamin deficiency) cblA type	MMAA	sheep-VS-goat	0.672889	0.0087517	0.000169117	None
W5PGE9	Uncharacterized protein	NA	sheep-VS-goat	0.0775149	0.773439	0.93641	None
W5PGG3	Immunity related GTPase cinema	IRGC	sheep-VS-goat	-0.138697	0.0608038	0.15009	None
W5PGI1	Protein kinase, X-linked	PRKX	sheep-VS-goat	0.623971	0.268533	0.145774	None
W5PGK2	Uncharacterized protein	C16H5orf51	sheep-VS-goat	0.0921259	0.000371894	NA	None
W5PGM1	Succinyl-CoA:3-ketoacid-coenzyme A transferase	OXCT1	sheep-VS-goat	-0.339577	0.150572	0.152794	None
W5PGN7	Carboxypeptidase	CPVL	sheep-VS-goat	-0.847588	0.0937031	0.0120023	None
W5PGP8	Chromosome 9 open reading frame 64	C9orf64	sheep-VS-goat	-0.223166	0.767432	0.819842	None
W5PGT1	Uncharacterized protein	NA	sheep-VS-goat	-0.635933	0.0923303	0.0204358	None
W5PGV9	Maestro heat like repeat family member 2B	MROH2B	sheep-VS-goat	1.10738	0.0860149	0.00597925	Up
W5PGX0	Dolichyl-diphosphooligosaccharide--protein glycosyltransferase 48 kDa subunit	DDOST	sheep-VS-goat	-0.12199	0.336822	0.751907	None
W5PGX1	Fibrous sheath CABYR binding protein	FSCB	sheep-VS-goat	1.43656	0.471685	0.0930123	None
W5PGZ1	Calpain 11	CAPN11	sheep-VS-goat	0.853121	0.108507	0.0157947	None
W5PH02	Uncharacterized protein	NA	sheep-VS-goat	0.0218978	0.182768	0.915583	None
W5PH21	Outer dense fiber of sperm tails 3	ODF3	sheep-VS-goat	-0.33351	0.177865	0.201619	None
W5PH29	Defensin beta 136	DEFB136	sheep-VS-goat	-0.995289	0.920954	0.392813	None
W5PH42	Nucleoporin 205	NUP205	sheep-VS-goat	-0.698456	0.125523	0.0308125	None
W5PH43	Ubiquitin protein ligase E3A	UBE3A	sheep-VS-goat	0.605565	0.0628114	0.0657973	None
W5PH44	Uncharacterized protein	FAM205A	sheep-VS-goat	1.12499	0.117782	0.0107842	Up
W5PH83	Beta-defensin	NA	sheep-VS-goat	1.27855	0.317493	0.0564897	None
W5PHA7	Transmembrane protein 65	TMEM65	sheep-VS-goat	0.813574	0.652642	0.338752	None
W5PHB8	Galactose-1-phosphate uridylyltransferase	GALT	sheep-VS-goat	-0.810831	0.389992	0.173153	None
W5PHC0	Regulator of microtubule dynamics 2	RMDN2	sheep-VS-goat	-0.942551	0.138626	0.0209536	None
W5PHD0	Uncharacterized protein	LOC101111693	sheep-VS-goat	5.79224	0.413937	0.00506831	Up
W5PHD3	Sigma non-opioid intracellular receptor 1	SIGMAR1	sheep-VS-goat	-2.26997	0.0638337	0.0178976	Down
W5PHF7	TOG array regulator of axonemal microtubules 1	TOGARAM1	sheep-VS-goat	0.334925	0.149523	0.267308	None
W5PHG7	Dynactin subunit 3	DCTN3	sheep-VS-goat	0.186093	0.054758	0.0767486	None
W5PHH3	Histone H4	HIST1H4L	sheep-VS-goat	0.144292	0.490024	0.796157	None
W5PHH6	ADAM metallopeptidase domain 29	ADAM29	sheep-VS-goat	0.638092	0.297262	0.16494	None
W5PHL3	Dynein axonemal intermediate chain 1	DNAI1	sheep-VS-goat	-0.333911	0.128044	0.120943	None
W5PHP1	Chromosome 9 open reading frame 24	C9orf24	sheep-VS-goat	-0.111281	0.0775793	0.287897	None
W5PHP4	T-complex protein 1 subunit delta	LOC105608622	sheep-VS-goat	0.142939	0.137638	0.40811	None
W5PHQ4	Nudix hydrolase 2	NUDT2	sheep-VS-goat	-0.263349	0.134378	0.189092	None
W5PHQ8	Uncharacterized protein	TSTD1	sheep-VS-goat	0.0323498	0.190048	0.8805	None
W5PHR0	Uncharacterized protein	NA	sheep-VS-goat	1.04601	0.123531	0.013662	Up
W5PHW0	Heat shock protein 90 alpha family class B member 1	HSP90AB1	sheep-VS-goat	0.461421	0.237943	0.192034	None
W5PHX1	Adenosylhomocysteinase	LOC101112245	sheep-VS-goat	1.6614	0.2676	0.101666	None
W5PHX4	DDB1 and CUL4 associated factor 12	DCAF12	sheep-VS-goat	-0.656795	0.501043	0.414873	None
W5PI26	Translocase of outer mitochondrial membrane 40	TOMM40	sheep-VS-goat	0.271093	0.0772349	0.0724574	None
W5PI34	Citrate synthase	CS	sheep-VS-goat	0.733198	0.228619	0.0850115	None
W5PI41	Polypyrimidine tract binding protein 1	PTBP1	sheep-VS-goat	-0.625898	0.317344	0.187325	None
W5PI51	Protein arginine methyltransferase NDUFAF7	NDUFAF7	sheep-VS-goat	-1.33233	0.226533	0.0277132	Down
W5PI58	Uncharacterized protein	NDUFA9	sheep-VS-goat	-0.0134094	0.0819312	0.885038	None
W5PI81	Uncharacterized protein	AQP7	sheep-VS-goat	0.806611	0.178157	0.0454815	None
W5PI88	EF-hand calcium binding domain 5	EFCAB5	sheep-VS-goat	-0.194084	0.0361447	0.0329764	None
W5PIA7	Proteasome assembly chaperone 1	PSMG1	sheep-VS-goat	-0.0623557	0.130151	0.679136	None
W5PIB4	NME/NM23 family member 7	NME7	sheep-VS-goat	-0.27969	0.0795171	0.0721863	None
W5PIC7	Discs large MAGUK scaffold protein 5	DLG5	sheep-VS-goat	-0.311489	0.0468997	0.0219272	None
W5PIE3	Protein phosphatase methylesterase 1	PPME1	sheep-VS-goat	0.437168	0.234009	0.202689	None
W5PIE9	Nitrilase 1	NIT1	sheep-VS-goat	1.61656	0.111946	0.0440153	Up
W5PIF6	L-lactate dehydrogenase	LDHC	sheep-VS-goat	0.499628	0.106217	0.0423455	None
W5PIG5	ATP binding cassette subfamily C member 1	ABCC1	sheep-VS-goat	0.14172	0.230277	NA	None
W5PIG7	Uncharacterized protein	ENO1	sheep-VS-goat	-0.863333	0.549311	0.256639	None
W5PIH0	Dephospho-CoA kinase domain containing	DCAKD	sheep-VS-goat	0.44615	0.0691004	0.0231583	None
W5PII6	A-kinase anchoring protein 3	AKAP3	sheep-VS-goat	-0.172782	0.0520657	0.080052	None
W5PII9	Mitochondrial calcium uptake family member 3	MICU3	sheep-VS-goat	-0.25247	0.0498262	0.0368117	None
W5PIJ9	Zinc finger MYND domain-containing protein 10	ZMYND10	sheep-VS-goat	0.442154	0.0843671	0.12003	None
W5PIK6	Solute carrier family 25 member 42	SLC25A42	sheep-VS-goat	1.42456	0.103739	NA	None
W5PIL1	UBX domain protein 6	UBXN6	sheep-VS-goat	0.640291	0.130943	0.0393693	None
W5PIM8	Galactokinase 1	GALK1	sheep-VS-goat	1.13718	0.388492	0.0995816	None
W5PIM9	T-complex-associated-testis-expressed 1	TCTE1	sheep-VS-goat	-0.367217	0.0980819	0.0645128	None
W5PIN4	L-lactate dehydrogenase	LDHA	sheep-VS-goat	0.344178	0.0648916	0.0337579	None
W5PIP4	Azurocidin 1	AZU1	sheep-VS-goat	-0.966904	0.1229	0.0804871	None
W5PIQ2	Family with sequence similarity 114 member A2	FAM114A2	sheep-VS-goat	0.719616	0.72829	NA	None
W5PIR2	Angel homolog 2	ANGEL2	sheep-VS-goat	0.605574	0.131098	0.0438095	None
W5PIT5	Protoporphyrinogen oxidase	PPOX	sheep-VS-goat	3.14028	0.120096	0.00145938	Up
W5PIU9	Armadillo repeat containing 6	ARMC6	sheep-VS-goat	0.632877	0.209395	0.0942485	None
W5PIY3	40S ribosomal protein S24	RPS24	sheep-VS-goat	-0.16873	0.402125	0.715556	None
W5PIZ5	Actin related protein T1	ACTRT1	sheep-VS-goat	-0.714	0.137636	0.0352084	None
W5PIZ6	Uncharacterized protein	NA	sheep-VS-goat	0.168348	0.113912	0.277504	None
W5PJ03	ATP binding cassette subfamily E member 1	ABCE1	sheep-VS-goat	-0.0490047	0.0481058	0.415524	None
W5PJ13	Pleiotrophin	PTN	sheep-VS-goat	0.185023	0.114119	0.246403	None
W5PJ73	NADH:ubiquinone oxidoreductase core subunit S2	NDUFS2	sheep-VS-goat	0.0137492	0.066278	0.854866	None
W5PJ95	Serine/threonine-protein phosphatase 2A 55 kDa regulatory subunit B	PPP2R2A	sheep-VS-goat	-0.739488	0.196446	0.0638827	None
W5PJ98	Capping actin protein of muscle Z-line beta subunit	CAPZB	sheep-VS-goat	-0.486832	0.123669	0.058888	None
W5PJA0	CutA divalent cation tolerance homolog	CUTA	sheep-VS-goat	-0.60014	0.937298	0.587552	None
W5PJC2	Proteasome subunit beta type	PSMB3	sheep-VS-goat	-0.252353	0.0868174	0.100782	None
W5PJG3	Uncharacterized protein	NA	sheep-VS-goat	3.10228	0.214479	0.0439434	Up
W5PJG4	Leucine rich repeat containing 69	LRRC69	sheep-VS-goat	-0.0930826	0.193275	0.677633	None
W5PJG7	Calreticulin	CALR	sheep-VS-goat	1.85321	0.661557	0.107309	None
W5PJH7	Translocase of outer mitochondrial membrane 40 like	TOMM40L	sheep-VS-goat	-0.32819	0.387775	0.48648	None
W5PJI8	Abhydrolase domain containing 16B	ABHD16B	sheep-VS-goat	0.68881	0.564049	0.346435	None
W5PJJ3	La ribonucleoprotein domain family member 1	LARP1	sheep-VS-goat	0.817081	0.0692379	NA	None
W5PJJ7	Uncharacterized protein	NA	sheep-VS-goat	0.501982	0.263619	0.197189	None
W5PJJ9	Uncharacterized protein	LOC101114850	sheep-VS-goat	5.95691	0.58246	0.00942574	Up
W5PJK2	Uncharacterized protein	NA	sheep-VS-goat	-0.646009	0.0470308	0.00525839	None
W5PJL1	Prominin 1	PROM1	sheep-VS-goat	0.163724	0.22598	0.544047	None
W5PJM6	Nipsnap homolog 2	NIPSNAP2	sheep-VS-goat	-1.05551	0.335117	0.0877389	None
W5PJP1	Prolyl-tRNA synthetase 2, mitochondrial (putative)	PARS2	sheep-VS-goat	-0.542729	0.221552	0.133959	None
W5PJQ0	Uncharacterized protein	LOC101121319	sheep-VS-goat	-0.22256	1.55031	0.909228	None
W5PJR2	Glutathione S-transferase C-terminal domain containing	GSTCD	sheep-VS-goat	-1.12373	0.149289	0.0171955	Down
W5PJU2	Uncharacterized protein	LOC105611550	sheep-VS-goat	0.778472	0.243893	0.0857222	None
W5PJU4	Chromosome 17 open reading frame 98	C17orf98	sheep-VS-goat	-0.0214758	0.128379	0.882531	None
W5PJU6	Phenylalanyl-tRNA synthetase alpha subunit	FARSA	sheep-VS-goat	0.107887	0.311404	0.762055	None
W5PJV5	Uncharacterized protein	LOC101117912	sheep-VS-goat	-1.59477	0.508015	0.0882487	None
W5PJW1	Succinate dehydrogenase complex subunit C	SDHC	sheep-VS-goat	0.224033	0.262203	0.482882	None
W5PJX0	Uncharacterized protein	CCT6A	sheep-VS-goat	0.389453	0.134056	0.100875	None
W5PJX9	Cilia and flagella associated protein 126	CFAP126	sheep-VS-goat	0.355702	0.0182662	0.0026267	None
W5PJZ6	Lipoyl(octanoyl) transferase 2 (putative)	LIPT2	sheep-VS-goat	-0.431683	1.13786	0.769157	None
W5PJZ7	A-kinase anchoring protein 4	AKAP4	sheep-VS-goat	0.0270994	0.0598736	0.695186	None
W5PK12	Ornithine aminotransferase	OAT	sheep-VS-goat	-0.707288	0.271106	0.120857	None
W5PK34	Uncharacterized protein	LOC101122332	sheep-VS-goat	-0.163304	0.147975	0.384793	None
W5PK37	Spermatogenesis associated 45	SPATA45	sheep-VS-goat	-0.263852	0.284846	0.45208	None
W5PK42	Solute carrier family 25 member 37	SLC25A37	sheep-VS-goat	-0.788173	0.0603141	0.00580497	None
W5PK58	Ubiquitin like modifier activating enzyme 3	UBA3	sheep-VS-goat	0.926252	0.37068	0.242344	None
W5PK66	Parkinsonism associated deglycase	PARK7	sheep-VS-goat	0.943214	0.244378	0.0610457	None
W5PK73	Uncharacterized protein	NA	sheep-VS-goat	-0.0522595	0.419532	0.912258	None
W5PK74	Uncharacterized protein	LOC101122578	sheep-VS-goat	-0.460909	0.270602	0.230629	None
W5PK89	Outer dense fiber of sperm tails 2	ODF2	sheep-VS-goat	-0.0137235	0.0429062	0.779404	None
W5PK95	Uncharacterized protein	HNRNPA2B1	sheep-VS-goat	-0.319246	0.692028	0.68988	None
W5PKB8	Ankyrin repeat and EF-hand domain containing 1	ANKEF1	sheep-VS-goat	-0.12419	0.0499877	0.130937	None
W5PKD0	SAC1 like phosphatidylinositide phosphatase	SACM1L	sheep-VS-goat	0.232622	0.300117	0.519373	None
W5PKD2	Glutaryl-CoA dehydrogenase	GCDH	sheep-VS-goat	0.0141081	0.199084	0.949954	None
W5PKF5	Phosphatidylethanolamine binding protein 4	PEBP4	sheep-VS-goat	0.41143	0.0674163	0.0258145	None
W5PKH1	Uncharacterized protein	LOC105605656	sheep-VS-goat	-0.140749	0.00136206	9.3636e-05	None
W5PKJ7	Ubiquitin protein ligase E3 component n-recognin 4	UBR4	sheep-VS-goat	0.984103	0.243482	0.0561117	None
W5PKK4	Cell cycle and apoptosis regulator 2	CCAR2	sheep-VS-goat	-0.948737	0.931314	0.415516	None
W5PKK9	Uncharacterized protein	NA	sheep-VS-goat	0.298696	0.0717397	0.0531295	None
W5PKM1	Phospholipid-transporting ATPase	ATP11C	sheep-VS-goat	0.33211	0.231193	0.287386	None
W5PKM2	Uncharacterized protein	NA	sheep-VS-goat	0.0286225	0.129714	0.845836	None
W5PKM4	DPY30 domain containing 1	DYDC1	sheep-VS-goat	-0.364875	0.183251	0.184717	None
W5PKM5	PGAM family member 5, mitochondrial serine/threonine protein phosphatase	PGAM5	sheep-VS-goat	-0.650122	0.104991	0.0251025	None
W5PKN0	Adenylate kinase 9	AK9	sheep-VS-goat	-0.326715	0.0897752	0.0679041	None
W5PKN2	Nucleoporin 155	NUP155	sheep-VS-goat	-0.671427	0.0677955	0.0100421	None
W5PKQ2	Family with sequence similarity 213 member A	FAM213A	sheep-VS-goat	-1.08601	0.256006	0.0513279	None
W5PKR7	Spermatogenesis associated 32	SPATA32	sheep-VS-goat	0.190591	0.113083	0.233953	None
W5PKS2	Store-operated calcium entry associated regulatory factor	SARAF	sheep-VS-goat	1.81109	0.416852	NA	None
W5PKS7	Hydroxysteroid dehydrogenase like 1	HSDL1	sheep-VS-goat	0.728296	0.0335117	0.00211057	None
W5PKT1	Chromosome 7 open reading frame 31	C7orf31	sheep-VS-goat	-0.182494	0.0650962	0.107169	None
W5PKT2	Radial spoke head 6 homolog A	RSPH6A	sheep-VS-goat	-0.272474	0.0338652	0.0150985	None
W5PKT3	Serine/threonine-protein phosphatase	PPP3CC	sheep-VS-goat	-0.117911	0.181272	0.582134	None
W5PKV4	Coiled-coil alpha-helical rod protein 1	CCHCR1	sheep-VS-goat	-0.496326	0.199876	0.131043	None
W5PKW0	Uncharacterized protein	PA2G4	sheep-VS-goat	0.00545675	0.0547929	0.929754	None
W5PKX4	Dynein assembly factor 1, axonemal	DNAAF1	sheep-VS-goat	-1.08588	1.24094	0.473828	None
W5PKX5	Quinoid dihydropteridine reductase	QDPR	sheep-VS-goat	0.892012	0.355187	0.128656	None
W5PL17	Uncharacterized protein	LOC101116368	sheep-VS-goat	0.546648	0.134503	0.055545	None
W5PL49	Sphingomyelin phosphodiesterase 2	SMPD2	sheep-VS-goat	-1.01179	0.180574	0.0304059	Down
W5PL60	Solute carrier family 27 member 4	SLC27A4	sheep-VS-goat	-0.55214	0.1284	0.14546	None
W5PL66	Pyrophosphatase (inorganic) 2	PPA2	sheep-VS-goat	-0.112249	0.225654	0.668187	None
W5PL67	Succinate--CoA ligase [GDP-forming] subunit beta, mitochondrial	SUCLG2	sheep-VS-goat	0.877019	0.22184	0.0584309	None
W5PL79	Aldehyde dehydrogenase 4 family member A1	ALDH4A1	sheep-VS-goat	1.99073	0.247962	0.0151629	Up
W5PL89	Uncharacterized protein	NA	sheep-VS-goat	1.06333	0.0791391	0.00549362	Up
W5PLA5	Peptidylprolyl isomerase like 6	PPIL6	sheep-VS-goat	-0.334593	0.0283491	0.00710229	None
W5PLB7	Peptidoglycan-recognition protein	PGLYRP1	sheep-VS-goat	-0.701908	0.642088	NA	None
W5PLB9	Proteasome 26S subunit, non-ATPase 11	PSMD11	sheep-VS-goat	0.62896	0.109901	0.0292016	None
W5PLC9	Uncharacterized protein	CKMT1A	sheep-VS-goat	0.0565704	0.234683	0.849416	None
W5PLD7	Nudix hydrolase 18	NUDT18	sheep-VS-goat	-3.33636	0.370369	0.0121	Down
W5PLM3	Sperm surface protein Sp17	SPA17	sheep-VS-goat	-0.549168	0.115977	0.0418219	None
W5PLQ6	Coatomer subunit delta	ARCN1	sheep-VS-goat	0.097915	0.363832	0.813057	None
W5PLQ9	SBDS, ribosome maturation factor	SBDS	sheep-VS-goat	0.180778	0.0209199	0.0131284	None
W5PLR7	Exportin 7	XPO7	sheep-VS-goat	0.84488	0.345241	0.134176	None
W5PLS0	Carboxypeptidase D	CPD	sheep-VS-goat	-1.55373	0.153558	0.00962699	Down
W5PLV2	Aldehyde dehydrogenase 2 family (mitochondrial)	ALDH2	sheep-VS-goat	-1.21755	0.198608	0.0255917	Down
W5PLV3	RAB5B, member RAS oncogene family	RAB5B	sheep-VS-goat	-0.0428533	0.0611316	0.555883	None
W5PLW6	Acyl-CoA dehydrogenase, very long chain	ACADVL	sheep-VS-goat	0.264669	0.174158	0.267942	None
W5PLY1	Eukaryotic translation initiation factor 3 subunit H	EIF3H	sheep-VS-goat	0.986186	0.216957	NA	None
W5PLY3	Uncharacterized protein	LOC101105132	sheep-VS-goat	0.0988621	0.31035	0.780256	None
W5PLZ0	ATPase H+ transporting V1 subunit B2	ATP6V1B2	sheep-VS-goat	0.0905971	0.138044	0.579051	None
W5PM04	Uncharacterized protein	NA	sheep-VS-goat	-0.184009	0.0926859	0.18552	None
W5PM24	Lysozyme	LYZL6	sheep-VS-goat	0.0261955	0.0765084	0.764693	None
W5PM26	X-ray radiation resistance associated 1	XRRA1	sheep-VS-goat	-0.209132	0.0873966	0.139108	None
W5PM29	Uncharacterized protein	GOSR2	sheep-VS-goat	-0.139194	0.441155	0.782247	None
W5PM44	Uncharacterized protein	NA	sheep-VS-goat	-0.682303	0.154771	0.0477955	None
W5PM65	Serine/threonine-protein phosphatase 2A 56 kDa regulatory subunit	PPP2R5A	sheep-VS-goat	-0.480214	0.291337	0.241056	None
W5PM77	AFG1 like ATPase	AFG1L	sheep-VS-goat	0.770215	0.300804	0.124641	None
W5PM81	Uncharacterized protein	NA	sheep-VS-goat	-1.03604	0.23323	0.140964	None
W5PM86	Alpha-mannosidase	NA	sheep-VS-goat	1.32075	0.0737516	0.00310367	Up
W5PMA0	AP complex subunit sigma	AP2S1	sheep-VS-goat	-0.312237	0.162134	0.193988	None
W5PMA2	WD repeat domain 78	WDR78	sheep-VS-goat	-0.239738	0.0854274	0.106983	None
W5PMC5	Uncharacterized protein	LOC101110546	sheep-VS-goat	-0.22925	0.253017	0.460538	None
W5PMC6	Uncharacterized protein	NA	sheep-VS-goat	-0.172316	0.109826	0.257204	None
W5PMD1	Signal peptidase complex subunit 2	SPCS2	sheep-VS-goat	-0.382748	0.309674	0.341938	None
W5PMD2	Uncharacterized protein	NA	sheep-VS-goat	-0.38793	0.1827	0.167709	None
W5PME2	TBC1 domain family member 31	TBC1D31	sheep-VS-goat	-0.375385	0.975183	0.737363	None
W5PMF0	Radial spoke head 1 homolog	RSPH1	sheep-VS-goat	-0.174903	0.0363674	0.0406185	None
W5PMF2	Diacylglycerol kinase	DGKA	sheep-VS-goat	-1.33024	0.210148	0.02406	Down
W5PMG3	Mediator of cell motility 1	MEMO1	sheep-VS-goat	-1.9218	0.228158	0.0138036	Down
W5PMI3	Dynein axonemal heavy chain 11	DNAH11	sheep-VS-goat	-0.403498	0.197971	0.290381	None
W5PMJ1	Uncharacterized protein	PTGES2	sheep-VS-goat	0.832131	0.510353	0.244566	None
W5PMJ7	NAD kinase 2, mitochondrial	NADK2	sheep-VS-goat	0.426738	0.0982173	0.0491038	None
W5PML8	Tudor domain containing 6	TDRD6	sheep-VS-goat	0.0515098	0.0360482	NA	None
W5PMM2	Endoplasmic reticulum protein 44	ERP44	sheep-VS-goat	0.155598	0.324676	0.679052	None
W5PMN0	SEC63 homolog, protein translocation regulator	SEC63	sheep-VS-goat	-1.27635	0.24225	0.0341872	Down
W5PMQ9	SUMO1 activating enzyme subunit 1	SAE1	sheep-VS-goat	0.0530855	0.504102	0.925742	None
W5PMR6	Derlin	DERL1	sheep-VS-goat	0.193774	0.13005	0.274689	None
W5PMS2	N-ethylmaleimide sensitive factor, vesicle fusing ATPase	NSF	sheep-VS-goat	0.500783	0.216997	0.14736	None
W5PMS8	Solute carrier family 25 member 25	SLC25A25	sheep-VS-goat	0.692893	0.132415	0.0346347	None
W5PMV8	Protein inhibitor of activated STAT 4	PIAS4	sheep-VS-goat	-0.259084	0.589924	0.703423	None
W5PMX3	DnaJ heat shock protein family (Hsp40) member C11	DNAJC11	sheep-VS-goat	0.294487	0.0733424	0.056794	None
W5PMX7	RAB35, member RAS oncogene family	RAB35	sheep-VS-goat	0.988138	0.00694044	0.00447138	None
W5PMZ6	Alpha-mannosidase	MAN2B2	sheep-VS-goat	1.22485	0.140775	0.0129532	Up
W5PN01	NADH:ubiquinone oxidoreductase subunit V3	NDUFV3	sheep-VS-goat	-0.812662	0.345368	0.142892	None
W5PN39	Serine/threonine kinase 31	STK31	sheep-VS-goat	0.867916	0.0694437	0.0063411	None
W5PN65	Uncharacterized protein	PI4K2A	sheep-VS-goat	-0.400035	0.0748777	0.0332956	None
W5PN67	Family with sequence similarity 71 member B	FAM71B	sheep-VS-goat	-0.0471537	0.0816426	0.621917	None
W5PN84	Eukaryotic translation elongation factor 2	EEF2	sheep-VS-goat	-0.437319	0.362821	0.351337	None
W5PN85	Acetyl-CoA acetyltransferase 1	ACAT1	sheep-VS-goat	0.965773	0.162882	0.0272857	None
W5PN93	Coronin	CORO2A	sheep-VS-goat	-0.240625	0.596766	0.756	None
W5PN95	Uncharacterized protein	CTDNEP1	sheep-VS-goat	0.358634	0.0877957	0.0550298	None
W5PNA6	Reticulon 4 interacting protein 1	RTN4IP1	sheep-VS-goat	0.450927	0.464446	0.434017	None
W5PNC6	Family with sequence similarity 221 member A	FAM221A	sheep-VS-goat	-0.992082	0.38716	0.236869	None
W5PNE0	Translocase of inner mitochondrial membrane 22	TIMM22	sheep-VS-goat	-1.22884	0.342962	0.0698328	None
W5PNH3	Leucine rich colipase like 1	LRCOL1	sheep-VS-goat	2.82055	0.596147	0.0418858	Up
W5PNJ7	Nucleoredoxin	NXN	sheep-VS-goat	1.36699	0.239631	0.0293819	Up
W5PNM6	NSF attachment protein alpha	NAPA	sheep-VS-goat	-0.0646363	0.0404051	0.250791	None
W5PNN3	Small ArfGAP 1	SMAP1	sheep-VS-goat	-0.338018	0.509283	NA	None
W5PNN6	NADH:ubiquinone oxidoreductase complex assembly factor 5	NDUFAF5	sheep-VS-goat	1.97828	0.229957	0.0132441	Up
W5PNP1	Milk fat globule-EGF factor 8 protein	MFGE8	sheep-VS-goat	0.707166	0.137002	0.035544	None
W5PNP5	T-complex 11	TCP11	sheep-VS-goat	1.75998	0.134715	0.00580784	Up
W5PNR6	Phosphatidylserine decarboxylase proenzyme, mitochondrial	PISD	sheep-VS-goat	0.132445	0.429845	0.80972	None
W5PNR7	Succinate dehydrogenase complex iron sulfur subunit B	SDHB	sheep-VS-goat	0.0972522	0.0534176	0.210268	None
W5PNS1	Abhydrolase domain containing 2	ABHD2	sheep-VS-goat	-0.955745	0.493972	0.303689	None
W5PNT5	Proteasome 26S subunit, non-ATPase 6	PSMD6	sheep-VS-goat	0.296034	0.0895196	0.0805494	None
W5PNV0	Ribosomal protein L12	RPL12	sheep-VS-goat	0.207345	0.394665	0.651761	None
W5PNV2	Serine/threonine-protein phosphatase	PPP1CA	sheep-VS-goat	-0.374838	0.0169953	0.00204944	None
W5PNV5	GCN1, eIF2 alpha kinase activator homolog	GCN1	sheep-VS-goat	-0.597401	0.136703	NA	None
W5PNV6	Coiled-coil domain containing 180	CCDC180	sheep-VS-goat	0.00449915	0.0697103	0.95441	None
W5PNW8	Ankyrin repeat domain 53	ANKRD53	sheep-VS-goat	-0.260026	0.0421828	0.0253218	None
W5PNX0	Sperm flagellar 2	SPEF2	sheep-VS-goat	-0.471727	0.198499	0.140651	None
W5PNZ5	Peptidylprolyl isomerase	FKBP4	sheep-VS-goat	1.23751	0.259623	0.0413057	Up
W5PNZ9	Palmitoyltransferase	ZDHHC3	sheep-VS-goat	-0.179993	0.24817	0.600525	None
W5PP03	ATP synthase, H+ transporting, mitochondrial F1 complex, delta subunit	ATP5D	sheep-VS-goat	0.221069	0.109126	0.180036	None
W5PP04	Guanine nucleotide-binding protein subunit gamma	GNG12	sheep-VS-goat	-1.69024	0.414661	0.153155	None
W5PP11	ADP ribosylation factor guanine nucleotide exchange factor 2	ARFGEF2	sheep-VS-goat	0.804479	0.113523	0.0892468	None
W5PP19	Uncharacterized protein	LOC101122710	sheep-VS-goat	-0.189394	0.160899	0.36027	None
W5PP20	Uncharacterized protein	TRAPPC2	sheep-VS-goat	0.132994	0.0978454	0.307049	None
W5PP34	Mitochondrial Rho GTPase	RHOT1	sheep-VS-goat	-0.225058	0.184182	0.436622	None
W5PP83	Ribosomal RNA processing 1	RRP1	sheep-VS-goat	0.234647	0.0210391	0.00794376	None
W5PPC4	Cyclic nucleotide binding domain containing 1	CNBD1	sheep-VS-goat	-0.291779	0.0834912	0.0730236	None
W5PPC7	Uncharacterized protein	NA	sheep-VS-goat	-0.395188	0.0315937	0.00633077	None
W5PPC8	Gem nuclear organelle associated protein 4	GEMIN4	sheep-VS-goat	-0.861349	0.0665969	0.00592484	None
W5PPD3	Cartilage acidic protein 1	CRTAC1	sheep-VS-goat	2.16012	0.501123	0.0498304	Up
W5PPD5	Glyoxylate and hydroxypyruvate reductase	GRHPR	sheep-VS-goat	-0.578794	0.188136	0.0914019	None
W5PPE8	Cytochrome c oxidase subunit 4I1	COX4I1	sheep-VS-goat	0.479214	0.093928	0.0363367	None
W5PPF1	1-acylglycerol-3-phosphate O-acyltransferase 3	AGPAT3	sheep-VS-goat	-0.888428	0.162371	0.0318166	None
W5PPG3	Aldehyde dehydrogenase 9 family member A1	ALDH9A1	sheep-VS-goat	0.576063	0.233204	0.13216	None
W5PPG9	Uncharacterized protein	FAM57A	sheep-VS-goat	-0.756182	0.030108	0.00158153	None
W5PPH5	Spermatogenesis associated 17	SPATA17	sheep-VS-goat	-0.441156	0.162685	0.113335	None
W5PPH6	Ribosomal protein S3	RPS3	sheep-VS-goat	-0.0488442	0.628169	0.945101	None
W5PPI1	Epididymal sperm binding protein 1	ELSPBP1	sheep-VS-goat	2.25561	0.139352	0.00379508	Up
W5PPQ6	SEC13 homolog, nuclear pore and COPII coat complex component	SEC13	sheep-VS-goat	0.522302	0.394757	NA	None
W5PPR9	Mitochondrial import inner membrane translocase subunit TIM17	TIMM17B	sheep-VS-goat	0.631362	0.196427	0.0846797	None
W5PPT2	Chromosome 1 open reading frame 158	C1orf158	sheep-VS-goat	-0.219114	0.103839	0.169307	None
W5PPT6	Tubulin beta chain	TUBB	sheep-VS-goat	0.0521801	0.892185	0.95868	None
W5PPX0	Lysophospholipase like 1	LYPLAL1	sheep-VS-goat	-0.312705	0.256882	0.347626	None
W5PPX2	Uncharacterized protein	SENP8	sheep-VS-goat	-0.0855288	0.0401607	0.166947	None
W5PPZ8	Coiled-coil domain containing 114	CCDC114	sheep-VS-goat	-0.077326	0.217982	0.756701	None
W5PQ11	Transmembrane protein 143	TMEM143	sheep-VS-goat	0.00692847	0.385039	0.987277	None
W5PQ12	Acrosomal vesicle protein 1	ACRV1	sheep-VS-goat	-0.181157	0.0615891	0.0987577	None
W5PQ33	Family with sequence similarity 221 member B	FAM221B	sheep-VS-goat	-0.117805	0.0482787	0.134807	None
W5PQ34	Damage specific DNA binding protein 1	DDB1	sheep-VS-goat	1.02207	0.957474	0.397544	None
W5PQ42	DAZ associated protein 1	DAZAP1	sheep-VS-goat	-0.684259	0.130912	0.0347088	None
W5PQ45	Histidine triad nucleotide binding protein 2	HINT2	sheep-VS-goat	1.35836	0.382226	0.0708656	None
W5PQ48	Uncharacterized protein	NA	sheep-VS-goat	-0.367567	0.013911	0.00142927	None
W5PQ61	Sperm associated antigen 8	SPAG8	sheep-VS-goat	-0.256515	0.0715441	0.0697492	None
W5PQ64	Cilia and flagella associated protein 157	CFAP157	sheep-VS-goat	0.238853	0.289473	0.49605	None
W5PQ69	Leucine rich repeat containing 43	LRRC43	sheep-VS-goat	-1.37248	0.207414	0.0220845	Down
W5PQ92	WD repeat domain 93	WDR93	sheep-VS-goat	-0.39854	0.177435	0.153766	None
W5PQB5	Testis expressed 26	TEX26	sheep-VS-goat	0.308945	0.0410284	0.0171831	None
W5PQB6	Acyl-CoA synthetase long chain family member 5	ACSL5	sheep-VS-goat	1.54922	0.360854	0.0502043	None
W5PQC8	Sulfurtransferase	TSTD3	sheep-VS-goat	1.45505	0.710241	0.177038	None
W5PQD0	Uncharacterized protein	NA	sheep-VS-goat	3.11638	0.511454	NA	None
W5PQD5	DEAH-box helicase 32 (putative)	DHX32	sheep-VS-goat	2.92049	0.16181	0.00305567	Up
W5PQE2	Non-lysosomal glucosylceramidase	GBA2	sheep-VS-goat	0.898356	0.254149	0.0715512	None
W5PQF0	Chaperonin containing TCP1 subunit 7	CCT7	sheep-VS-goat	0.382825	0.167559	0.149712	None
W5PQF5	Oxysterol-binding protein	OSBP	sheep-VS-goat	-0.873928	0.0143238	0.0104333	None
W5PQG2	Prostate and testis expressed 3	PATE3	sheep-VS-goat	1.99438	0.819967	0.135508	None
W5PQG6	Inositol-3-phosphate synthase 1	ISYNA1	sheep-VS-goat	0.657268	0.154771	0.0512258	None
W5PQI7	Uncharacterized protein	NA	sheep-VS-goat	0.612698	0.286766	0.166122	None
W5PQJ3	Uncharacterized protein	LOC101112445	sheep-VS-goat	0.8795	0.168186	0.0346776	None
W5PQL6	ALMS1, centrosome and basal body associated protein	ALMS1	sheep-VS-goat	-0.133535	0.0761098	0.221433	None
W5PQM4	Motile sperm domain containing 2	MOSPD2	sheep-VS-goat	1.30195	0.587232	0.156913	None
W5PQR5	Uncharacterized protein	RPL18	sheep-VS-goat	-0.993035	0.153657	NA	None
W5PQR6	EF-hand calcium binding domain 3	EFCAB3	sheep-VS-goat	-0.344544	0.0638425	0.0326616	None
W5PQR9	DEAD-box helicase 25	DDX25	sheep-VS-goat	0.80957	0.000120235	NA	None
W5PQT7	Solute carrier family 9 member C2 (putative)	SLC9C2	sheep-VS-goat	-0.525165	0.235744	0.155754	None
W5PQT8	Coiled-coil domain containing 38	CCDC38	sheep-VS-goat	0.0824069	0.372873	0.8456	None
W5PQT9	NADPH:adrenodoxin oxidoreductase, mitochondrial	FDXR	sheep-VS-goat	1.12087	0.0853177	0.00574401	Up
W5PQU5	Nucleoside diphosphate kinase	NME4	sheep-VS-goat	0.672187	0.079156	0.0135852	None
W5PQW1	Solute carrier family 9 member B1	SLC9B1	sheep-VS-goat	0.38957	0.142162	0.11136	None
W5PQW6	F-box and WD repeat domain containing 9	FBXW9	sheep-VS-goat	-0.304098	0.0856896	0.0710438	None
W5PQX3	Proprotein convertase subtilisin/kexin type 4	PCSK4	sheep-VS-goat	-0.125839	0.0995799	0.333688	None
W5PQZ5	Glycerophosphodiester phosphodiesterase 1	GDE1	sheep-VS-goat	-0.5486	0.114342	0.0408007	None
W5PR04	Isocitrate dehydrogenase [NADP]	IDH2	sheep-VS-goat	0.106567	0.292196	0.750281	None
W5PR16	Abhydrolase domain containing 11	ABHD11	sheep-VS-goat	1.48441	0.303672	0.0393944	Up
W5PR23	Chromosome segregation 1 like	CSE1L	sheep-VS-goat	0.753432	0.67738	0.381798	None
W5PR29	Phospholipid-transporting ATPase	LOC101109422	sheep-VS-goat	-0.327805	0.239469	0.304503	None
W5PR41	Coiled-coil domain containing 77	CCDC77	sheep-VS-goat	-0.0494696	0.201632	0.829068	None
W5PR44	Uncharacterized protein	NDUFAF4	sheep-VS-goat	-0.0166145	0.239894	0.951086	None
W5PR64	Methylmalonyl-CoA mutase	MUT	sheep-VS-goat	0.442272	0.0957427	0.0438068	None
W5PR77	Cilia and flagella associated protein 69	CFAP69	sheep-VS-goat	-0.401656	0.440052	0.52902	None
W5PRA0	3'(2'), 5'-bisphosphate nucleotidase 1	BPNT1	sheep-VS-goat	-0.124759	0.438275	0.823451	None
W5PRA1	Uncharacterized protein	ACTG2	sheep-VS-goat	-0.131917	0.0989339	0.313993	None
W5PRA2	Phosphatidylinositol-4-phosphate 5-kinase type 1 gamma	PIP5K1C	sheep-VS-goat	0.727512	0.227262	NA	None
W5PRB0	UFM1 specific ligase 1	UFL1	sheep-VS-goat	0.872067	0.209532	0.150116	None
W5PRD3	Maestro heat like repeat family member 9	MROH9	sheep-VS-goat	-0.0766809	0.359721	0.850951	None
W5PRD7	Stomatin like 2	STOML2	sheep-VS-goat	-0.323164	0.0886938	0.0677587	None
W5PRF8	Uncharacterized protein	NA	sheep-VS-goat	-1.08454	0.107315	0.0096496	Down
W5PRG3	Zona pellucida binding protein 2	ZPBP2	sheep-VS-goat	0.0908217	0.0364803	0.130493	None
W5PRJ2	Cation channel sperm associated auxiliary subunit beta	CATSPERB	sheep-VS-goat	1.64744	0.224963	0.018141	Up
W5PRJ4	Valosin containing protein	VCP	sheep-VS-goat	0.525325	0.0960362	0.0318333	None
W5PRK9	Leucine rich repeats and IQ motif containing 3	LRRIQ3	sheep-VS-goat	-0.249207	0.293226	0.484902	None
W5PRM8	Uncharacterized protein	PDHB	sheep-VS-goat	0.394018	0.0607612	0.0229645	None
W5PRN4	Solute carrier family 6 member 11	SLC6A11	sheep-VS-goat	0.0373072	0.157371	0.834676	None
W5PRQ7	Uncharacterized protein	LOC101110212	sheep-VS-goat	-0.158851	0.111652	0.290773	None
W5PRS0	Uncharacterized protein	NA	sheep-VS-goat	-0.544296	0.11455	0.0415508	None
W5PRS1	Ubiquinol-cytochrome c reductase complex assembly factor 1	UQCC1	sheep-VS-goat	0.436557	0.200116	0.160893	None
W5PRS8	Uncharacterized protein	LOC101110483	sheep-VS-goat	-0.0577147	0.0763822	0.528753	None
W5PRT7	Cytochrome c oxidase subunit 6A, mitochondrial	COX6A1	sheep-VS-goat	0.14373	0.0408231	0.0720601	None
W5PRV1	Adenylate cyclase 10, soluble	ADCY10	sheep-VS-goat	-0.471986	0.113952	0.0536417	None
W5PRV5	Ankyrin repeat domain 45	ANKRD45	sheep-VS-goat	0.369615	0.290322	NA	None
W5PRX5	BolA family member 3	BOLA3	sheep-VS-goat	0.0722719	0.190268	0.740604	None
W5PRX6	Testis expressed 50	TEX50	sheep-VS-goat	-0.0218482	0.237733	0.935152	None
W5PRY9	VPS51, GARP complex subunit	VPS51	sheep-VS-goat	0.205766	0.2392	0.480318	None
W5PRZ6	Isoleucyl-tRNA synthetase 2, mitochondrial	IARS2	sheep-VS-goat	0.552481	0.193447	0.10385	None
W5PS02	IQ motif containing K	IQCK	sheep-VS-goat	-0.683236	0.112142	0.0258981	None
W5PS03	Armadillo repeat containing 12	ARMC12	sheep-VS-goat	0.145038	0.0385989	0.0640913	None
W5PS11	Phosphoserine aminotransferase	PSAT1	sheep-VS-goat	0.132221	0.178077	NA	None
W5PS18	Uncharacterized protein	NA	sheep-VS-goat	-0.298228	0.0448269	0.0218554	None
W5PS34	Solute carrier family 37 member 4	SLC37A4	sheep-VS-goat	-0.311743	0.169235	0.206802	None
W5PS50	Mitochondrial pyruvate carrier	MPC2	sheep-VS-goat	1.74316	0.046709	0.000717231	Up
W5PS56	Uncharacterized protein	NA	sheep-VS-goat	-0.395719	0.0789301	0.0375574	None
W5PS58	SRP receptor alpha subunit	SRPRA	sheep-VS-goat	-0.317484	0.276898	0.370226	None
W5PS69	Uncharacterized protein	NA	sheep-VS-goat	2.48103	0.205438	0.00678674	Up
W5PS81	Glycerophosphodiester phosphodiesterase domain containing 1	GDPD1	sheep-VS-goat	-0.660526	0.157297	0.0523011	None
W5PS86	Espin	ESPN	sheep-VS-goat	-0.892696	0.270769	0.0809819	None
W5PS90	Dynein light chain LC8-type 1	DYNLL1	sheep-VS-goat	-0.215132	0.224972	0.439856	None
W5PSA6	Regulator of microtubule dynamics 1	RMDN1	sheep-VS-goat	-0.501398	0.175327	0.103616	None
W5PSA8	Protein tyrosine phosphatase type IVA, member 1	PTP4A1	sheep-VS-goat	0.155668	0.479822	0.776402	None
W5PSA9	Vacuolar protein sorting 13 homolog A	VPS13A	sheep-VS-goat	0.283974	0.18062	0.256521	None
W5PSB2	Transducin beta like 2	TBL2	sheep-VS-goat	-1.66504	0.569449	0.0997678	None
W5PSF2	Uncharacterized protein	NA	sheep-VS-goat	-0.214039	0.122252	0.22208	None
W5PSF5	Uncharacterized protein	LOC101113073	sheep-VS-goat	1.5818	0.469094	0.0778185	None
W5PSH6	SRSF protein kinase 1	SRPK1	sheep-VS-goat	0.523962	0.346033	0.269176	None
W5PSI1	Proteasome 26S subunit, non-ATPase 3	PSMD3	sheep-VS-goat	0.250242	0.129802	0.193681	None
W5PSI3	TOR signaling pathway regulator	TIPRL	sheep-VS-goat	-1.31229	0.456361	0.102651	None
W5PSI4	Trafficking protein particle complex 4	TRAPPC4	sheep-VS-goat	-0.650624	0.0642076	0.00959898	None
W5PSK0	Deoxyribonuclease	DNASE1L3	sheep-VS-goat	-1.8335	0.489886	0.0645529	None
W5PSK1	Hypoxia up-regulated 1	HYOU1	sheep-VS-goat	0.111744	0.258434	0.707614	None
W5PSL4	Uncharacterized protein	NA	sheep-VS-goat	-1.13244	0.19398	0.02811	Down
W5PSN9	Acyl-CoA thioesterase 7	ACOT7	sheep-VS-goat	0.184662	0.112649	0.242829	None
W5PSP7	RuvB-like helicase	RUVBL2	sheep-VS-goat	0.574415	0.82507	0.558329	None
W5PSQ7	Uncharacterized protein	NA	sheep-VS-goat	-0.385917	0.181542	0.167414	None
W5PSQ9	Uncharacterized protein	NA	sheep-VS-goat	-0.0854556	0.0835719	0.414071	None
W5PSR4	Protein disulfide isomerase like, testis expressed	PDILT	sheep-VS-goat	0.86019	0.140861	0.0257835	None
W5PST4	Collagen type XVIII alpha 1 chain	COL18A1	sheep-VS-goat	-0.412622	0.0992459	0.0532717	None
W5PST6	Solute carrier family 44 member 5	SLC44A5	sheep-VS-goat	0.0704609	0.239769	0.796549	None
W5PST9	Beta-defensin	DEFB133	sheep-VS-goat	-0.308935	0.233847	0.31736	None
W5PSU4	tRNA(His) guanylyltransferase	THG1L	sheep-VS-goat	0.37472	0.166843	0.153785	None
W5PSU5	Uncharacterized protein	C3H2orf81	sheep-VS-goat	0.670416	0.466933	0.287561	None
W5PSU8	Beta-defensin	DEFB110	sheep-VS-goat	1.42182	0.6026	NA	None
W5PSU9	KIAA1683	KIAA1683	sheep-VS-goat	-0.119823	0.0774836	0.262052	None
W5PSV1	Beta-defensin	DEFB112	sheep-VS-goat	0.794412	0.406989	0.190206	None
W5PSX3	Aspartyl-tRNA synthetase 2, mitochondrial	DARS2	sheep-VS-goat	2.46401	0.351408	0.0197392	Up
W5PSY6	Uncharacterized protein	SPACA5	sheep-VS-goat	-0.0238477	0.109787	0.848184	None
W5PSY7	Uncharacterized protein	NA	sheep-VS-goat	-0.0887794	0.0648359	0.304395	None
W5PSZ5	Annexin	ANXA1	sheep-VS-goat	-1.47083	0.458701	0.0850378	None
W5PSZ6	Testis anion transporter 1	SLC26A8	sheep-VS-goat	-0.134848	0.504765	0.81438	None
W5PSZ8	Triokinase and FMN cyclase	TKFC	sheep-VS-goat	3.52745	0.571509	0.0252595	Up
W5PT06	Uncharacterized protein	NA	sheep-VS-goat	-0.975404	0.190976	0.0362619	None
W5PT19	Phospholipid-transporting ATPase	ATP8B3	sheep-VS-goat	-0.734542	0.0928995	0.0156215	None
W5PT45	Calmegin	CLGN	sheep-VS-goat	-0.451032	0.566008	0.509098	None
W5PT68	Filamin B	FLNB	sheep-VS-goat	-0.546443	0.277993	0.188257	None
W5PT77	Transporter	NA	sheep-VS-goat	-1.0448	0.338614	0.0909366	None
W5PT91	Ubiquitin conjugating enzyme E2 J1	UBE2J1	sheep-VS-goat	0.61666	0.019046	0.000952564	None
W5PT98	Uncharacterized protein	ATP5O	sheep-VS-goat	0.17734	0.0332262	0.0333568	None
W5PTA5	CutC copper transporter	CUTC	sheep-VS-goat	-0.375385	0.180293	0.172778	None
W5PTA6	Transporter	LOC105608428	sheep-VS-goat	-0.276368	0.363485	0.526465	None
W5PTB3	Inositol polyphosphate-5-phosphatase K	INPP5K	sheep-VS-goat	1.13509	0.263469	NA	None
W5PTC7	HtrA serine peptidase 2	HTRA2	sheep-VS-goat	0.355215	0.181614	0.189642	None
W5PTE0	AP complex subunit sigma	AP1S2	sheep-VS-goat	0.327318	0.115738	0.105594	None
W5PTI4	Phospholipid-transporting ATPase	LOC101115135	sheep-VS-goat	0.434169	0.134433	0.0839725	None
W5PTJ4	NOP2/Sun RNA methyltransferase family member 7	NSUN7	sheep-VS-goat	-0.0458636	0.154348	0.794377	None
W5PTK3	Uncharacterized protein	NA	sheep-VS-goat	-0.68663	0.0300457	0.0019093	None
W5PTL1	Membrane spanning 4-domains A14	MS4A14	sheep-VS-goat	-0.189413	0.233046	0.501714	None
W5PTM1	Dynein axonemal intermediate chain 2	DNAI2	sheep-VS-goat	-0.451819	0.208047	0.162015	None
W5PTP8	Hexokinase 2	HK2	sheep-VS-goat	0.347011	0.163051	0.167118	None
W5PTR1	Uncharacterized protein	NA	sheep-VS-goat	-0.492551	0.147697	0.0793605	None
W5PTR2	Dickkopf like acrosomal protein 1	DKKL1	sheep-VS-goat	-0.96123	0.130431	0.0179188	None
W5PTS4	Ribonuclease A family member 4	RNASE4	sheep-VS-goat	2.13841	0.119943	0.00313132	Up
W5PTS8	Malectin	MLEC	sheep-VS-goat	-0.0924268	0.472916	0.863104	None
W5PTT1	Rab9 effector protein with kelch motifs	RABEPK	sheep-VS-goat	-0.812893	0.814662	0.500692	None
W5PTT9	Chromosome 9 open reading frame 135	C9orf135	sheep-VS-goat	-0.279112	0.072658	0.0615733	None
W5PTU5	Sperm acrosome associated 1	SPACA1	sheep-VS-goat	-0.0962583	0.071857	0.312309	None
W5PTU9	Uncharacterized protein	LOC105601887	sheep-VS-goat	-0.333723	0.0740188	0.045838	None
W5PTV7	Angiotensin-converting enzyme	ACE	sheep-VS-goat	2.32177	0.343498	0.0211948	Up
W5PTW4	Uncharacterized protein	PITPNA	sheep-VS-goat	0.873382	0.15122	0.0286943	None
W5PTW5	RAS like proto-oncogene B	RALB	sheep-VS-goat	0.663389	0.16077	0.0540173	None
W5PTX7	Spermatogenesis and centriole associated 1 like	SPATC1L	sheep-VS-goat	-0.564247	0.155682	0.0684078	None
W5PTZ0	Membrane spanning 4-domains A5	MS4A5	sheep-VS-goat	0.204363	0.403111	0.701296	None
W5PTZ7	Serine/threonine-protein phosphatase	PPP6C	sheep-VS-goat	-0.166047	0.164204	0.418355	None
W5PU37	Casein kinase 1 gamma 2	CSNK1G2	sheep-VS-goat	-0.240757	0.0419588	0.0290559	None
W5PU52	Frataxin	FXN	sheep-VS-goat	0.573104	0.166721	0.180224	None
W5PU66	IQ motif containing GTPase activating protein 1	IQGAP1	sheep-VS-goat	0.261843	0.0689419	0.0628586	None
W5PU71	Uncharacterized protein	CFAP206	sheep-VS-goat	-0.572916	0.123714	0.0436021	None
W5PU85	Angiotensin-converting enzyme	LOC105613829	sheep-VS-goat	-0.0433885	0.0766059	0.628213	None
W5PUA1	Protein phosphatase 1 regulatory subunit 32	PPP1R32	sheep-VS-goat	-0.165764	0.0358692	0.0437719	None
W5PUA8	Chromosome 6 open reading frame 163	C6orf163	sheep-VS-goat	0.272023	0.451547	0.608097	None
W5PUC2	Acyl-CoA dehydrogenase, C-2 to C-3 short chain	ACADS	sheep-VS-goat	1.13351	0.286069	0.0581893	None
W5PUD0	Uncharacterized protein	NA	sheep-VS-goat	-1.35382	8.37372e-05	3.93765e-05	Down
W5PUD6	Nucleoporin 58	NUP58	sheep-VS-goat	-0.156025	0.302512	0.657373	None
W5PUD8	Mitochondrial amidoxime reducing component 2	MARC2	sheep-VS-goat	1.40871	0.0675505	0.00229151	Up
W5PUE2	Membrane spanning 4-domains A13	MS4A13	sheep-VS-goat	0.192382	0.0608713	0.0872163	None
W5PUF8	Pitrilysin metallopeptidase 1	PITRM1	sheep-VS-goat	1.6723	0.0814719	0.00236506	Up
W5PUI6	Coiled-coil domain containing 126	CCDC126	sheep-VS-goat	0.898907	0.149683	0.0266255	None
W5PUJ2	Lysosomal associated membrane protein 2	LAMP2	sheep-VS-goat	0.728161	0.274231	NA	None
W5PUM6	Signal peptidase complex catalytic subunit SEC11	SEC11A	sheep-VS-goat	-0.0116537	0.127008	0.935255	None
W5PUM8	Huntingtin interacting protein 1	HIP1	sheep-VS-goat	1.2901	0.149926	0.0132378	Up
W5PUN4	Protocadherin related 15	PCDH15	sheep-VS-goat	0.20672	0.274526	0.530015	None
W5PUP9	Ubiquinol-cytochrome c reductase complex III subunit VII	UQCRQ	sheep-VS-goat	0.025173	0.243745	0.927167	None
W5PUR2	Protein kinase C	PRKCQ	sheep-VS-goat	-0.757449	0.495988	0.369082	None
W5PUT4	Spermatid maturation 1	SPEM1	sheep-VS-goat	-0.584611	0.0682353	0.0133512	None
W5PUT6	Clathrin heavy chain	CLTC	sheep-VS-goat	-0.482272	0.570528	0.486941	None
W5PUU4	Chromosome 17 open reading frame 74	C17orf74	sheep-VS-goat	-0.302629	0.104133	0.100813	None
W5PUU9	Haloacid dehalogenase like hydrolase domain containing 5	HDHD5	sheep-VS-goat	1.54451	0.190756	0.0149132	Up
W5PUV3	5'-nucleotidase ecto	NT5E	sheep-VS-goat	-2.56366	0.426266	NA	None
W5PUV8	WD repeat domain 38	WDR38	sheep-VS-goat	0.344756	0.213809	0.248191	None
W5PUX0	NADH dehydrogenase [ubiquinone] flavoprotein 1, mitochondrial	NDUFV1	sheep-VS-goat	-0.129532	0.0409723	0.0871684	None
W5PV03	DnaJ heat shock protein family (Hsp40) member B4	DNAJB4	sheep-VS-goat	0.183698	0.261505	0.555138	None
W5PV21	Translin	TSN	sheep-VS-goat	0.543811	0.0789148	0.0204155	None
W5PV38	MORN repeat containing 3	MORN3	sheep-VS-goat	-0.352703	0.0562199	0.0244784	None
W5PV55	Jumonji domain containing 8	JMJD8	sheep-VS-goat	-2.51869	0.429176	NA	None
W5PV61	Uncharacterized protein	PRMT1	sheep-VS-goat	0.54019	0.312134	0.225657	None
W5PV74	Acylaminoacyl-peptide hydrolase	APEH	sheep-VS-goat	3.23637	0.0588219	0.0115694	Up
W5PV93	Spermatogenesis associated 6 like	SPATA6L	sheep-VS-goat	-0.137041	0.167566	0.499387	None
W5PVB6	Protein S100	S100B	sheep-VS-goat	0.416729	0.235898	0.219339	None
W5PVD0	STIP1 homology and U-box containing protein 1	STUB1	sheep-VS-goat	0.127345	0.217577	0.617596	None
W5PVD4	GTP:AMP phosphotransferase AK3, mitochondrial	AK3	sheep-VS-goat	0.937215	0.332564	0.106226	None
W5PVE3	Cytochrome p450 oxidoreductase	POR	sheep-VS-goat	1.13003	0.220277	0.0359607	Up
W5PVE7	Testis specific serine kinase substrate	TSKS	sheep-VS-goat	0.35161	0.347249	0.417845	None
W5PVF4	Testis specific 10	TSGA10	sheep-VS-goat	-0.170618	0.0897995	0.197821	None
W5PVH5	Insulin like 6	INSL6	sheep-VS-goat	0.468679	0.0284201	0.00365691	None
W5PVL5	Uncharacterized protein	HSPA4	sheep-VS-goat	0.694562	0.16369	0.0513052	None
W5PVL6	AP-2 complex subunit alpha	AP2A1	sheep-VS-goat	0.461297	0.126671	0.0678228	None
W5PVL7	NAD-dependent protein deacylase sirtuin-5, mitochondrial	SIRT5	sheep-VS-goat	1.07345	0.327379	0.0817658	None
W5PVL8	Dynein axonemal heavy chain 5	DNAH5	sheep-VS-goat	0.434254	0.0462152	0.0111373	None
W5PVN4	Small glutamine rich tetratricopeptide repeat containing alpha	SGTA	sheep-VS-goat	0.406248	0.195986	NA	None
W5PVQ4	Transmembrane protein 120A	TMEM120A	sheep-VS-goat	-1.42394	0.0769776	0.00290968	Down
W5PVR9	Endoplasmic reticulum metallopeptidase 1	ERMP1	sheep-VS-goat	0.493704	0.128097	0.0612049	None
W5PVT6	Ubiquitin like modifier activating enzyme 1	UBA1	sheep-VS-goat	0.950065	0.101605	0.0112447	None
W5PVT7	Uncharacterized protein	NA	sheep-VS-goat	-2.13991	0.0888112	0.001718	Down
W5PVU2	Uncharacterized protein	NA	sheep-VS-goat	-0.575815	0.10487	0.0316051	None
W5PVU5	Proteasome subunit beta type	PSMB7	sheep-VS-goat	-0.189217	0.0568876	0.0797286	None
W5PVV7	MIA family member 3, ER export factor	MIA3	sheep-VS-goat	0.794385	0.263209	NA	None
W5PVW5	Palmitoyltransferase	ZDHHC20	sheep-VS-goat	-0.253736	0.0666608	0.0626082	None
W5PVX4	Drebrin like	DBNL	sheep-VS-goat	-1.03278	0.101832	NA	None
W5PVY5	Phosphoglycerate mutase	PGAM2	sheep-VS-goat	1.09813	0.13612	0.01502	Up
W5PVZ4	Trafficking protein particle complex 2 like	TRAPPC2L	sheep-VS-goat	-0.216106	0.0406969	0.1185	None
W5PW04	Acyl-CoA dehydrogenase family member 8	ACAD8	sheep-VS-goat	-2.03356	0.0243558	0.000143416	Down
W5PW05	Malate dehydrogenase 2	MDH2	sheep-VS-goat	0.450896	0.254488	0.218442	None
W5PW14	ARP1 actin related protein 1 homolog B	ACTR1B	sheep-VS-goat	0.372359	0.248081	0.272174	None
W5PW27	Cytochrome c oxidase subunit 5B	COX5B	sheep-VS-goat	0.0743058	0.0353895	0.170592	None
W5PW33	Interleukin 4 induced 1	IL4I1	sheep-VS-goat	-0.118443	0.147085	0.505184	None
W5PW40	Nucleoporin 62	NUP62	sheep-VS-goat	-0.413822	0.268367	0.263016	None
W5PW57	Uncharacterized protein	LOC101114663	sheep-VS-goat	0.17355	0.0527325	0.187792	None
W5PW66	LanC like 2	LANCL2	sheep-VS-goat	0.0562579	0.140137	0.726922	None
W5PW69	Vaccinia related kinase 3	VRK3	sheep-VS-goat	-0.652904	0.203577	0.0850078	None
W5PW83	Uncharacterized protein	NA	sheep-VS-goat	0.407572	0.277883	NA	None
W5PW84	Acylglycerol kinase	AGK	sheep-VS-goat	0.505957	0.139808	0.0685916	None
W5PW95	Tubulin alpha chain	TUBA8	sheep-VS-goat	-0.129473	0.11595	0.380306	None
W5PW97	Proteasome 26S subunit, ATPase 5	PSMC5	sheep-VS-goat	0.608525	0.16074	0.0632283	None
W5PW99	AarF domain containing kinase 5	ADCK5	sheep-VS-goat	-0.455184	0.0490385	0.0114082	None
W5PWA3	Hydroxyacylglutathione hydrolase like	HAGHL	sheep-VS-goat	1.06383	0.100168	0.00874955	Up
W5PWA7	IZUMO family member 2	IZUMO2	sheep-VS-goat	-0.661393	0.0723116	0.0117434	None
W5PWB0	Uncharacterized protein	SLC35G6	sheep-VS-goat	0.501115	0.215608	0.145718	None
W5PWC0	Uncharacterized protein	NA	sheep-VS-goat	-0.0930511	0.233257	0.728514	None
W5PWE3	Cyclin and CBS domain divalent metal cation transport mediator 4	CNNM4	sheep-VS-goat	1.0732	0.482287	0.156023	None
W5PWF1	Uncharacterized protein	NDUFB11	sheep-VS-goat	0.111916	0.0564632	0.185961	None
W5PWF2	ATPase H+ transporting V1 subunit H	ATP6V1H	sheep-VS-goat	0.183808	0.153549	0.353924	None
W5PWG1	6-phosphofructokinase	PFKP	sheep-VS-goat	0.227857	0.141554	0.248752	None
W5PWG4	Solute carrier family 25 member 40	SLC25A40	sheep-VS-goat	-0.619986	0.172195	0.0692251	None
W5PWL2	Uncharacterized protein	NA	sheep-VS-goat	-0.380271	0.0514956	0.0178486	None
W5PWM2	Uncharacterized protein	NA	sheep-VS-goat	1.01112	0.356638	0.10515	None
W5PWS5	Dynein axonemal heavy chain 3	DNAH3	sheep-VS-goat	-0.0477434	0.130257	0.749112	None
W5PWU4	Uncharacterized protein	DNAH12	sheep-VS-goat	-0.0280768	0.14278	0.862277	None
W5PWV2	Inositol 1,4,5-trisphosphate receptor interacting protein-like 1	ITPRIPL1	sheep-VS-goat	-0.186336	0.069165	0.114578	None
W5PWX1	Signal peptide peptidase like 2B	SPPL2B	sheep-VS-goat	0.204098	0.271401	0.589514	None
W5PWX8	Uncharacterized protein	LOC101110537	sheep-VS-goat	-0.830774	0.363503	0.149635	None
W5PWY1	BCL2 associated athanogene 5	BAG5	sheep-VS-goat	0.347554	0.0241995	0.00481309	None
W5PWY3	Pyridoxal phosphatase	PDXP	sheep-VS-goat	0.444347	0.0887892	0.0376853	None
W5PWY5	Galactosidase beta 1 like 3	GLB1L3	sheep-VS-goat	-0.165362	0.0890376	NA	None
W5PWZ7	Serine/threonine-protein phosphatase	PPEF1	sheep-VS-goat	0.26183	0.305315	0.481488	None
W5PX00	Ubiquitin specific peptidase 4	USP4	sheep-VS-goat	0.488038	0.244588	0.184138	None
W5PX02	Multiple inositol-polyphosphate phosphatase 1	MINPP1	sheep-VS-goat	0.427916	0.0312401	0.00528752	None
W5PX15	Solute carrier family 30 member 9	SLC30A9	sheep-VS-goat	-0.0634612	0.400988	0.888786	None
W5PX22	Small nuclear ribonucleoprotein D3 polypeptide	SNRPD3	sheep-VS-goat	0.31728	0.146276	NA	None
W5PX27	Rhophilin associated tail protein 1 like	ROPN1L	sheep-VS-goat	-0.280725	0.0994005	0.105842	None
W5PX28	Dolichyl-phosphate mannosyltransferase subunit 1, catalytic	DPM1	sheep-VS-goat	-2.01079	0.316605	0.023906	Down
W5PX30	Spermatogenesis associated 19	SPATA19	sheep-VS-goat	0.910407	0.296583	0.0917541	None
W5PX34	Uncharacterized protein	LYPLA1	sheep-VS-goat	0.447981	0.412583	0.391015	None
W5PX41	Leucine rich repeat and coiled-coil centrosomal protein 1	LRRCC1	sheep-VS-goat	-0.248907	0.0930504	0.115946	None
W5PX73	Uncharacterized protein	SPG7	sheep-VS-goat	-0.0229263	0.071066	0.777597	None
W5PXA1	Uncharacterized protein	LOC105611355	sheep-VS-goat	0.713884	0.0854425	0.0140243	None
W5PXA6	Uncharacterized protein	FAHD2A	sheep-VS-goat	1.19406	0.32045	0.0650713	None
W5PXE2	Centlein	CNTLN	sheep-VS-goat	0.106833	0.280757	0.740174	None
W5PXE3	Adhesion regulating molecule 1	ADRM1	sheep-VS-goat	0.265044	0.0937294	0.105616	None
W5PXE5	ATPase family, AAA domain containing 1	ATAD1	sheep-VS-goat	-0.252213	0.100986	0.129822	None
W5PXE6	Protease, serine 37	PRSS37	sheep-VS-goat	2.3461	0.0446392	0.000361829	Up
W5PXG3	Uncharacterized protein	1 SV	sheep-VS-goat	0.0312091	0.0717756	0.706117	None
W5PXK2	Phosphatase and tensin homolog	PTEN	sheep-VS-goat	-0.458006	0.396184	0.367103	None
W5PXL6	Uncharacterized protein	NA	sheep-VS-goat	0.772957	0.278106	0.108742	None
W5PXM1	Stabilizer of axonemal microtubules 1	SAXO1	sheep-VS-goat	-0.738894	0.0424738	0.00328801	None
W5PXM9	NLR family member X1	NLRX1	sheep-VS-goat	0.640087	0.232846	0.110772	None
W5PXR5	Uncharacterized protein	NA	sheep-VS-goat	-0.439777	0.175572	0.129205	None
W5PXT2	Uncharacterized protein	NA	sheep-VS-goat	0.976101	0.578725	0.233721	None
W5PXU2	Secretion associated Ras related GTPase 1B	SAR1B	sheep-VS-goat	0.459756	0.230562	0.184313	None
W5PXV5	WD repeat domain 63	WDR63	sheep-VS-goat	-0.733421	0.20855	0.072208	None
W5PXX7	Chaperonin containing TCP1 subunit 5	CCT5	sheep-VS-goat	0.269412	0.0423448	0.0238247	None
W5PY06	Uncharacterized protein	NA	sheep-VS-goat	0.0383609	0.166694	0.839388	None
W5PY08	Aldehyde dehydrogenase 3 family member B1	ALDH3B1	sheep-VS-goat	0.92878	0.365018	0.238391	None
W5PY15	SH3 domain containing GRB2 like 3, endophilin A3	SH3GL3	sheep-VS-goat	-0.425959	0.107908	0.0585919	None
W5PY41	OTU deubiquitinase, ubiquitin aldehyde binding 2	OTUB2	sheep-VS-goat	-0.340685	0.336805	0.418242	None
W5PY48	DNA topoisomerase 2	TOP2A	sheep-VS-goat	0.0974435	0.0580579	NA	None
W5PY51	Cysteine rich angiogenic inducer 61	CYR61	sheep-VS-goat	-0.701084	0.127483	0.0315105	None
W5PY88	MORN repeat containing 5	MORN5	sheep-VS-goat	-1.32908	0.535953	0.131329	None
W5PY91	EF-hand domain containing 1	EFHC1	sheep-VS-goat	-0.230151	0.0805568	0.103787	None
W5PYA5	NADH dehydrogenase [ubiquinone] 1 alpha subcomplex subunit 8	NDUFA8	sheep-VS-goat	0.0506087	0.0578432	0.473879	None
W5PYC8	NADH:ubiquinone oxidoreductase core subunit S8	NDUFS8	sheep-VS-goat	0.119715	0.0537816	0.155944	None
W5PYE2	G protein-coupled receptor kinase	GRK4	sheep-VS-goat	0.823564	0.113796	0.0185623	None
W5PYJ8	Maestro heat like repeat family member 1	MROH1	sheep-VS-goat	1.02159	0.290324	0.0721339	None
W5PYK0	Eukaryotic translation initiation factor 4A1	EIF4A1	sheep-VS-goat	0.675015	0.150517	0.0462957	None
W5PYL1	Uncharacterized protein	NA	sheep-VS-goat	-0.269801	0.0726672	0.0654957	None
W5PYL2	IZUMO family membe3	IZUMO3	sheep-VS-goat	-0.697366	0.133322	0.0346604	None
W5PYM5	Chaperonin containing TCP1 subunit 8	CCT8	sheep-VS-goat	1.01808	0.131334	0.016237	Up
W5PYP2	WD repeat domain 37	WDR37	sheep-VS-goat	0.317317	0.339304	0.521309	None
W5PYR6	Tetraspanin	TSPAN8	sheep-VS-goat	0.236096	0.0520323	0.0452958	None
W5PYR8	Uncharacterized protein	DNAH7	sheep-VS-goat	-0.450936	0.0932603	0.0402102	None
W5PYS5	Pyruvate dehydrogenase E1 component subunit alpha	PDHA1	sheep-VS-goat	0.514018	0.117706	0.048643	None
W5PYS9	Arginyl-tRNA synthetase	RARS	sheep-VS-goat	0.328145	0.178989	0.317895	None
W5PYV2	IZUMO family member 4	IZUMO4	sheep-VS-goat	-0.229731	0.0558899	0.0544023	None
W5PYX4	Uncharacterized protein	NA	sheep-VS-goat	-0.383509	0.164896	0.145562	None
W5PZ02	Protein phosphatase 2 scaffold subunit Abeta	PPP2R1B	sheep-VS-goat	0.0644335	0.113788	0.628284	None
W5PZ19	Equatorin	EQTN	sheep-VS-goat	0.0139874	0.0832123	0.881971	None
W5PZ22	Listerin E3 ubiquitin protein ligase 1	LTN1	sheep-VS-goat	-0.605096	0.417505	0.28428	None
W5PZ31	Uncharacterized protein	NFS1	sheep-VS-goat	-0.00102039	0.0784375	0.990802	None
W5PZ43	RING-type E3 ubiquitin transferase	RNF144A	sheep-VS-goat	-0.955226	0.273886	NA	None
W5PZ54	Uncharacterized protein	LOC101113508	sheep-VS-goat	0.405007	0.417592	0.434425	None
W5PZ65	Proteasome endopeptidase complex	PSMA7	sheep-VS-goat	-0.330907	0.111095	0.0966494	None
W5PZ69	Uncharacterized protein	LOC101113819	sheep-VS-goat	-0.12361	0.271609	0.693664	None
W5PZ99	Kinase D interacting substrate 220	KIDINS220	sheep-VS-goat	0.302027	0.367841	NA	None
W5PZB6	Uncharacterized protein	VSIG10L	sheep-VS-goat	1.06335	0.316146	0.0781698	None
W5PZD6	Reactive oxygen species modulator 1	ROMO1	sheep-VS-goat	0.262782	0.117147	0.154079	None
W5PZF1	GLI pathogenesis related 1 like 1	GLIPR1L1	sheep-VS-goat	-0.338208	0.179131	0.19963	None
W5PZF7	WD repeat domain 97	WDR97	sheep-VS-goat	-1.23794	0.14088	0.0127046	Down
W5PZH2	GLI pathogenesis related 1 like 2	GLIPR1L2	sheep-VS-goat	-0.294081	0.251061	0.362118	None
W5PZH6	Mannose-P-dolichol utilization defect 1	MPDU1	sheep-VS-goat	-0.541854	0.100301	0.0325985	None
W5PZH7	Eukaryotic translation initiation factor 3 subunit E	EIF3E	sheep-VS-goat	0.464937	0.210231	0.157524	None
W5PZI0	Clusterin	LOC101113728	sheep-VS-goat	1.48898	0.0547704	0.00135031	Up
W5PZJ8	Asparaginase like 1	ASRGL1	sheep-VS-goat	0.353396	0.0675464	0.0346453	None
W5PZK3	Intraflagellar transport 22	IFT22	sheep-VS-goat	1.32943	0.0475329	0.00127592	Up
W5PZM9	Annexin	ANXA5	sheep-VS-goat	2.76428	0.185374	0.00446699	Up
W5PZN4	Dehydrogenase E1 and transketolase domain containing 1	DHTKD1	sheep-VS-goat	-1.04299	0.260434	0.0570646	None
W5PZP8	Mitochondrial fission 1 protein	FIS1	sheep-VS-goat	-1.57966	0.0385293	0.0155247	Down
W5PZQ0	Serine/threonine kinase 33	STK33	sheep-VS-goat	0.457694	0.273632	0.236362	None
W5PZQ1	STT3B, catalytic subunit of the oligosaccharyltransferase complex	STT3B	sheep-VS-goat	0.685897	0.462956	NA	None
W5PZQ7	SH3 domain containing GRB2 like, endophilin B1	SH3GLB1	sheep-VS-goat	0.633598	0.120314	0.0342183	None
W5PZR4	Oxoglutarate dehydrogenase	OGDH	sheep-VS-goat	0.642682	0.126608	0.0366864	None
W5PZT1	Uncharacterized protein	LOC101114079	sheep-VS-goat	0.900692	0.431994	0.172417	None
W5PZZ9	Methylmalonic aciduria (cobalamin deficiency) cblB type	MMAB	sheep-VS-goat	1.27947	0.570763	0.154242	None
W5Q001	Protein interacting with PRKCA 1	PICK1	sheep-VS-goat	-0.177651	0.352334	0.702691	None
W5Q010	Chromosome 7 open reading frame 72	C7orf72	sheep-VS-goat	-0.073131	0.0643459	0.373573	None
W5Q011	Coiled-coil domain containing 150	CCDC150	sheep-VS-goat	-0.735774	0.175984	NA	None
W5Q039	Tubulin beta chain	TUBB3	sheep-VS-goat	-1.21004	0.325595	0.0653827	None
W5Q0A5	DEAD-box helicase 5	DDX5	sheep-VS-goat	-0.0691517	0.460714	0.894458	None
W5Q0A9	Cytochrome c1	CYC1	sheep-VS-goat	0.032578	0.118575	0.809291	None
W5Q0B4	Kynurenine aminotransferase 3	KYAT3	sheep-VS-goat	-0.792038	0.0978235	0.014914	None
W5Q0B5	Protein phosphatase 2 scaffold subunit Aalpha	PPP2R1A	sheep-VS-goat	0.505747	0.210337	0.138038	None
W5Q0D6	Methionine sulfoxide reductase A	MSRA	sheep-VS-goat	-1.67678	0.327535	0.122808	None
W5Q0E8	Uncharacterized protein	LOC101109597	sheep-VS-goat	2.45968	0.112853	0.0291883	Up
W5Q0F9	Ubiquinol-cytochrome c reductase core protein II	UQCRC2	sheep-VS-goat	0.544389	0.310026	0.221182	None
W5Q0G8	Inositol-1-monophosphatase	IMPA1	sheep-VS-goat	1.52765	0.279184	NA	None
W5Q0H0	Uncharacterized protein	IGBP1	sheep-VS-goat	0.0894915	0.166101	0.643988	None
W5Q0H7	Lysozyme	LOC101117350	sheep-VS-goat	0.854264	0.438044	0.190455	None
W5Q0I9	Chromosome 11 open reading frame 1	C11orf1	sheep-VS-goat	-0.271863	0.193589	0.295377	None
W5Q0J1	Phospholipase A2 group VI	PLA2G6	sheep-VS-goat	0.0654051	0.246457	0.815566	None
W5Q0K0	Centrosomal protein 95	CEP95	sheep-VS-goat	0.566859	0.0378241	NA	None
W5Q0K3	Glutaredoxin 3	GLRX3	sheep-VS-goat	-0.0436815	0.0813683	0.686349	None
W5Q0L1	Eukaryotic translation elongation factor 1 gamma	EEF1G	sheep-VS-goat	-0.172077	0.217146	0.511167	None
W5Q0L7	Uncharacterized protein	NA	sheep-VS-goat	-0.183614	0.0620077	0.0976302	None
W5Q0M0	Zona pellucida binding protein	ZPBP	sheep-VS-goat	0.0306543	0.155067	0.861562	None
W5Q0M4	Transmembrane p24 trafficking protein 4	TMED4	sheep-VS-goat	0.845958	0.343272	0.132666	None
W5Q0N9	Lin-7 homolog A, crumbs cell polarity complex component	LIN7A	sheep-VS-goat	0.0422672	0.246873	0.879814	None
W5Q0P4	Myotubularin related protein 9	MTMR9	sheep-VS-goat	0.0185274	0.488385	0.975861	None
W5Q0Q1	Tyrosine 3-monooxygenase/tryptophan 5-monooxygenase activation protein theta	YWHAQ	sheep-VS-goat	0.705515	0.376884	0.202099	None
W5Q0Q2	Dynein cytoplasmic 1 light intermediate chain 1	DYNC1LI1	sheep-VS-goat	0.099744	0.0629188	NA	None
W5Q0Q5	ATP synthase-coupling factor 6, mitochondrial	ATP5J	sheep-VS-goat	0.00380237	0.0791963	0.96607	None
W5Q0R1	Sex hormone binding globulin	SHBG	sheep-VS-goat	-0.893712	0.111366	0.0151753	None
W5Q0X2	Uncharacterized protein	FDFT1	sheep-VS-goat	0.574638	0.218914	0.231721	None
W5Q0Z1	Eukaryotic translation initiation factor 3 subunit F	EIF3F	sheep-VS-goat	0.669742	0.0844245	0.015521	None
W5Q104	Uncharacterized protein	LOC101111942	sheep-VS-goat	-0.281271	0.160672	0.222118	None
W5Q110	Growth arrest specific 8	GAS8	sheep-VS-goat	-0.28609	0.0706093	0.055859	None
W5Q137	Cyclic nucleotide binding domain containing 2	CNBD2	sheep-VS-goat	-0.306191	0.204519	0.27305	None
W5Q145	Archaelysin family metallopeptidase 2	AMZ2	sheep-VS-goat	-1.3003	0.0125949	9.38085e-05	Down
W5Q146	Serine racemase	SRR	sheep-VS-goat	-0.0781816	0.148186	0.650468	None
W5Q157	Centrosomal protein 44	CEP44	sheep-VS-goat	0.646043	0.258591	0.129753	None
W5Q160	Keratin 10	KRT10	sheep-VS-goat	-1.51817	0.769528	0.187248	None
W5Q173	5-oxoprolinase (ATP-hydrolysing)	OPLAH	sheep-VS-goat	0.380242	0.215448	0.219628	None
W5Q181	Importin subunit alpha	KPNA2	sheep-VS-goat	0.502683	0.376063	0.31309	None
W5Q1B0	NADH dehydrogenase [ubiquinone] 1 beta subcomplex subunit 8, mitochondrial	NDUFB8	sheep-VS-goat	0.280034	0.190398	0.279167	None
W5Q1F6	Apoptosis inducing factor mitochondria associated 1	AIFM1	sheep-VS-goat	0.336936	0.274797	0.344924	None
W5Q1F9	C1q and TNF related 5	C1QTNF5	sheep-VS-goat	0.70839	0.668696	0.400471	None
W5Q1G3	Uncharacterized protein	NA	sheep-VS-goat	0.655797	0.262628	NA	None
W5Q1L2	Uncharacterized protein	HSPD1	sheep-VS-goat	0.814175	0.179393	0.0452768	None
W5Q1M0	Beta-galactosidase	GLB1	sheep-VS-goat	1.04631	0.122603	0.0134539	Up
W5Q1M1	Spermatogenesis and centriole associated 1	SPATC1	sheep-VS-goat	0.307038	0.271709	0.375758	None
W5Q1P4	Coiled-coil domain containing 27	CCDC27	sheep-VS-goat	-0.155614	0.126917	0.344932	None
W5Q1P5	Protease, serine 58	PRSS58	sheep-VS-goat	3.08375	0.218025	0.0049615	Up
W5Q1P6	Syntaxin 2	STX2	sheep-VS-goat	1.0744	0.358055	NA	None
W5Q1R1	Vacuolar protein sorting-associated protein 35	VPS35	sheep-VS-goat	-0.00754556	0.477747	0.988833	None
W5Q1T8	Polycystin 2 like 2, transient receptor potential cation channel	PKD2L2	sheep-VS-goat	0.597335	0.277208	0.163971	None
W5Q1U0	Carbonyl reductase 4	CBR4	sheep-VS-goat	0.358053	0.206048	0.224392	None
W5Q1W5	Uncharacterized protein	LOC101111538	sheep-VS-goat	0.185237	0.314195	0.615215	None
W5Q1Z7	Pre-mRNA processing factor 19	PRPF19	sheep-VS-goat	0.532543	0.387032	0.400092	None
W5Q216	Succinate dehydrogenase [ubiquinone] flavoprotein subunit, mitochondrial	SDHA	sheep-VS-goat	0.271369	0.0390699	0.0201054	None
W5Q232	Methionyl-tRNA synthetase 2, mitochondrial	MARS2	sheep-VS-goat	-0.828634	0.104823	0.0156282	None
W5Q250	POC1 centriolar protein B	POC1B	sheep-VS-goat	-0.348625	0.0810016	0.0499726	None
W5Q269	Coiled-coil domain containing 87	CCDC87	sheep-VS-goat	-0.362591	0.131159	0.109727	None
W5Q282	Protein disulfide isomerase family A member 6	PDIA6	sheep-VS-goat	-0.0289286	0.194596	0.895457	None
W5Q285	Uncharacterized protein	NA	sheep-VS-goat	-0.132284	0.10538	0.336162	None
W5Q291	NADH-cytochrome b5 reductase	CYB5R2	sheep-VS-goat	0.39307	0.0311124	0.00620681	None
W5Q293	Dynein axonemal heavy chain 8	DNAH8	sheep-VS-goat	-0.44255	0.116617	0.0629524	None
W5Q295	Cilia and flagella associated protein 161	CFAP161	sheep-VS-goat	-0.125361	0.105934	0.358257	None
W5Q2A0	Armadillo repeat containing 4	ARMC4	sheep-VS-goat	-0.246302	0.167861	0.27999	None
W5Q2A6	EF-hand domain family member B	EFHB	sheep-VS-goat	-0.27417	0.0335574	0.0146524	None
W5Q2C5	Acetyltransferase component of pyruvate dehydrogenase complex	DLAT	sheep-VS-goat	0.194905	0.0423285	0.0440704	None
W5Q2D8	EGF like repeats and discoidin domains 3	EDIL3	sheep-VS-goat	1.76852	0.504135	0.0725297	None
W5Q2E3	Calmin	CLMN	sheep-VS-goat	1.65127	0.231605	0.0191104	Up
W5Q2F4	S-(hydroxymethyl)glutathione dehydrogenase	ADH5	sheep-VS-goat	-0.232449	0.0965094	0.137661	None
W5Q2F9	Uncharacterized protein	ACSL6	sheep-VS-goat	-0.298349	0.148459	0.182197	None
W5Q2G5	Translocase of outer mitochondrial membrane 22	TOMM22	sheep-VS-goat	0.211312	0.0396144	0.0333942	None
W5Q2I1	Makorin ring finger protein 2	MKRN2	sheep-VS-goat	0.14115	0.175104	0.504802	None
W5Q2I7	USO1 vesicle transport factor	USO1	sheep-VS-goat	0.315635	0.382742	0.496261	None
W5Q2J7	StAR related lipid transfer domain containing 5	STARD5	sheep-VS-goat	-0.00403797	0.0766086	0.962755	None
W5Q2L5	NME/NM23 family member 5	NME5	sheep-VS-goat	-0.307791	0.0344426	0.0122917	None
W5Q2N2	Proteasome 26S subunit, non-ATPase 12	PSMD12	sheep-VS-goat	0.32429	0.159901	0.179737	None
W5Q2P3	Leucine zipper and EF-hand containing transmembrane protein 1	LETM1	sheep-VS-goat	0.107568	0.194292	0.635457	None
W5Q2R6	Intraflagellar transport 140	IFT140	sheep-VS-goat	0.429791	0.234176	0.317602	None
W5Q2R8	Chromosome 2 open reading frame 69	C2orf69	sheep-VS-goat	1.07936	0.190926	0.0298933	Up
W5Q2S9	Ferredoxin 2	FDX2	sheep-VS-goat	2.27926	0.165807	0.04623	Up
W5Q2U2	Coiled-coil domain containing 116	CCDC116	sheep-VS-goat	-0.0135525	0.138416	0.930932	None
W5Q2Y8	Eukaryotic translation initiation factor 4E	EIF4E	sheep-VS-goat	-1.32257	0.638045	0.286154	None
W5Q2Z2	YdjC chitooligosaccharide deacetylase homolog	YDJC	sheep-VS-goat	0.155705	0.364799	0.711062	None
W5Q302	Glucosidase II alpha subunit	GANAB	sheep-VS-goat	0.711368	0.187867	0.0632043	None
W5Q313	Choline dehydrogenase	CHDH	sheep-VS-goat	0.971219	0.0462174	0.00225685	None
W5Q322	Matrix AAA peptidase interacting protein 1	MAIP1	sheep-VS-goat	0.485705	0.236737	0.176651	None
W5Q333	Ubiquitin specific peptidase 2	USP2	sheep-VS-goat	-0.0178464	0.0780671	0.840424	None
W5Q334	Heat shock protein family A (Hsp70) member 4 like	HSPA4L	sheep-VS-goat	0.0521468	0.197519	0.816488	None
W5Q336	Methylmalonyl-CoA epimerase	MCEE	sheep-VS-goat	1.07829	0.552173	0.190079	None
W5Q337	Glutaredoxin 5	GLRX5	sheep-VS-goat	0.775842	0.0587402	0.0481077	None
W5Q354	DnaJ heat shock protein family (Hsp40) member A2	DNAJA2	sheep-VS-goat	0.27385	0.000687702	NA	None
W5Q358	Zonadhesin (gene/pseudogene)	ZAN	sheep-VS-goat	0.00532286	0.138019	0.97274	None
W5Q383	RING-type E3 ubiquitin transferase	ARIH2	sheep-VS-goat	0.545686	0.120922	0.0457604	None
W5Q399	Ubiquitin conjugating enzyme E2 L3	UBE2L3	sheep-VS-goat	-0.0292455	0.18546	0.889182	None
W5Q3A5	Platelet-activating factor acetylhydrolase IB subunit alpha	PAFAH1B1	sheep-VS-goat	-0.15103	0.145682	0.408778	None
W5Q3C1	NDRG family member 3	NDRG3	sheep-VS-goat	0.77231	0.0779886	0.0100438	None
W5Q3H2	Dynein axonemal light chain 4	DNAL4	sheep-VS-goat	-0.233265	0.219578	0.399395	None
W5Q3K0	Testis expressed 35	TEX35	sheep-VS-goat	0.169704	0.15272	0.382164	None
W5Q3K3	WD repeat containing, antisense to TP73	WRAP73	sheep-VS-goat	-0.0182034	0.0741273	0.828916	None
W5Q3L8	Uncharacterized protein	NA	sheep-VS-goat	0.411099	0.316214	0.323228	None
W5Q3M2	Solute carrier family 25 member 31	SLC25A31	sheep-VS-goat	-0.0256432	0.0306585	0.490936	None
W5Q3N5	Protein kinase cAMP-dependent type II regulatory subunit alpha	PRKAR2A	sheep-VS-goat	-0.475697	0.124659	0.062322	None
W5Q3V3	ATPase H+ transporting V1 subunit E2	ATP6V1E2	sheep-VS-goat	0.262538	0.101597	0.122777	None
W5Q3X2	Peptidylprolyl isomerase	NA	sheep-VS-goat	0.121485	0.148345	0.498881	None
W5Q3Y8	Calcium-transporting ATPase	ATP2A2	sheep-VS-goat	-0.10503	0.115885	0.460423	None
W5Q3Z6	Cornichon family AMPA receptor auxiliary protein 4	CNIH4	sheep-VS-goat	0.166569	0.155716	0.396743	None
W5Q402	Phosphodiesterase	PDE4A	sheep-VS-goat	-0.925829	0.11973	0.0163159	None
W5Q411	Heat shock protein family A (Hsp70) member 13	HSPA13	sheep-VS-goat	1.00016	0.281806	0.0710334	None
W5Q414	Uncharacterized protein	NA	sheep-VS-goat	1.30606	0.0810395	0.00382797	Up
W5Q420	Reticulocalbin 1	RCN1	sheep-VS-goat	1.62572	0.101963	0.00391055	Up
W5Q433	Piwi like RNA-mediated gene silencing 1	PIWIL1	sheep-VS-goat	0.0544602	0.476449	0.919437	None
W5Q437	3-hydroxyisobutyryl-CoA hydrolase, mitochondrial	HIBCH	sheep-VS-goat	2.73177	0.350246	0.0160438	Up
W5Q465	Tripartite motif containing 36	TRIM36	sheep-VS-goat	1.38624	0.576109	0.137877	None
W5Q492	Adenylate kinase 7	AK7	sheep-VS-goat	-0.256877	0.0898803	0.103726	None
W5Q4B0	Uncharacterized protein	LOC101119387	sheep-VS-goat	0.255607	0.174166	0.279917	None
W5Q4C4	Ankyrin and armadillo repeat containing	ANKAR	sheep-VS-goat	-0.283687	0.104167	0.112524	None
W5Q4D9	NAD(P)(+)--arginine ADP-ribosyltransferase	ART3	sheep-VS-goat	2.86922	0.169254	0.00346171	Up
W5Q4E1	Heat shock protein 90 beta family member 1	HSP90B1	sheep-VS-goat	0.795215	0.293101	0.113238	None
W5Q4E3	DEAD-box helicase 1	DDX1	sheep-VS-goat	1.00251	0.041035	0.0260436	Up
W5Q4F7	Solute carrier family 25 member 32	SLC25A32	sheep-VS-goat	0.237619	0.0613334	0.0606284	None
W5Q4H1	Uncharacterized protein	TMED7	sheep-VS-goat	0.0618845	0.0397134	NA	None
W5Q4I4	Cysteine dioxygenase type 1	CDO1	sheep-VS-goat	0.782349	0.216344	0.0686843	None
W5Q4I8	Forkhead box K2	FOXK2	sheep-VS-goat	0.0428457	0.257937	0.883345	None
W5Q4K1	Tumor protein p63 regulated 1 like	TPRG1L	sheep-VS-goat	-0.33617	0.207686	0.246939	None
W5Q4K8	Uncharacterized protein	NA	sheep-VS-goat	-1.298	0.51747	0.128908	None
W5Q4L4	Acetyl-CoA carboxylase beta	ACACB	sheep-VS-goat	1.51307	0.100982	0.00442465	Up
W5Q4P0	Uncharacterized protein	NA	sheep-VS-goat	-0.434573	0.0641833	0.0211244	None
W5Q4P1	Lipase I	LIPI	sheep-VS-goat	0.199766	0.27915	0.604574	None
W5Q4P4	Uncharacterized protein	PCBP2	sheep-VS-goat	0.187017	0.248222	0.529811	None
W5Q4Q8	Synaptosome associated protein 29	SNAP29	sheep-VS-goat	-2.13511	0.0546972	0.0163054	Down
W5Q4S3	Uncharacterized protein	RPL3	sheep-VS-goat	0.146119	0.17449	0.556188	None
W5Q4U9	Nucleotide binding protein 2	NUBP2	sheep-VS-goat	-0.0906369	0.120119	0.588481	None
W5Q4V6	Aladin WD repeat nucleoporin	AAAS	sheep-VS-goat	-0.233469	0.153389	0.267414	None
W5Q4W8	Heat shock protein family A (Hsp70) member 9	HSPA9	sheep-VS-goat	0.659481	0.227098	0.100946	None
W5Q4X0	Uncharacterized protein	NA	sheep-VS-goat	13.1541	6.58415	0.183798	None
W5Q4X4	Chromosome 12 open reading frame 10	C12orf10	sheep-VS-goat	1.30347	0.257442	0.0368645	Up
W5Q4X8	Tektin 3	TEKT3	sheep-VS-goat	-0.293065	0.0480577	0.0258522	None
W5Q4X9	Motile sperm domain containing 3	MOSPD3	sheep-VS-goat	-0.980661	0.146478	0.0943916	None
W5Q4Z0	Uncharacterized protein	PFDN5	sheep-VS-goat	0.0789333	0.339518	0.837785	None
W5Q519	Eukaryotic translation initiation factor 3 subunit M	EIF3M	sheep-VS-goat	0.6724	0.0218349	0.00105284	None
W5Q532	Peroxiredoxin 4	PRDX4	sheep-VS-goat	-0.173618	0.12897	0.310528	None
W5Q537	Aspartate beta-hydroxylase	ASPH	sheep-VS-goat	0.0856828	0.0517315	0.239504	None
W5Q540	Hydroxyacylglutathione hydrolase	HAGH	sheep-VS-goat	0.887982	0.224335	0.0582987	None
W5Q563	Tissue specific transplantation antigen P35B	TSTA3	sheep-VS-goat	-0.0852906	0.182033	0.721054	None
W5Q569	Cyclin Y	CCNY	sheep-VS-goat	0.615972	0.076507	0.0150789	None
W5Q572	Ferritin	FTMT	sheep-VS-goat	0.628664	0.22264	0.105873	None
W5Q587	Transmembrane protein 89	TMEM89	sheep-VS-goat	0.411526	0.107105	0.061549	None
W5Q589	Pyruvate dehydrogenase alpha 2	PDHA2	sheep-VS-goat	0.510531	0.00831094	0.0002649	None
W5Q595	NIF3-like protein 1	NIF3L1	sheep-VS-goat	1.91165	0.180665	0.00881365	Up
W5Q596	LYR motif containing 7	LYRM7	sheep-VS-goat	-1.31013	0.273525	0.0409306	Down
W5Q5C1	Tubulin alpha chain	NA	sheep-VS-goat	-0.0417781	0.08861	0.683725	None
W5Q5C2	Fibrous sheath interacting protein 2	FSIP2	sheep-VS-goat	-0.300673	0.101678	0.0978584	None
W5Q5C3	Uncharacterized protein	NA	sheep-VS-goat	-0.0158736	0.298729	0.962453	None
W5Q5E7	Pyrroline-5-carboxylate reductase	PYCRL	sheep-VS-goat	0.466909	0.522833	0.466071	None
W5Q5F5	Acyl-CoA thioesterase 9	ACOT9	sheep-VS-goat	0.296219	0.145342	0.178418	None
W5Q5G6	Ubiquinol-cytochrome c reductase core protein I	UQCRC1	sheep-VS-goat	-0.0577773	0.0828669	0.557804	None
W5Q5H5	Nucleoporin NUP53	NUP35	sheep-VS-goat	-0.380892	0.129316	NA	None
W5Q5I4	Nucleoporin 54	NUP54	sheep-VS-goat	-0.236909	0.193098	0.344693	None
W5Q5L3	Uncharacterized protein	NA	sheep-VS-goat	-1.09684	0.086234	0.00612448	Down
W5Q5N7	Retinol dehydrogenase 14 (all-trans/9-cis/11-cis)	RDH14	sheep-VS-goat	0.108789	0.14962	0.542755	None
W5Q5P5	Gamma-glutamyl hydrolase	GGH	sheep-VS-goat	0.355178	0.299564	0.357535	None
W5Q5Q3	Keratin 78	KRT78	sheep-VS-goat	-2.1326	1.17066	NA	None
W5Q5Q5	Uncharacterized protein	LOC101102216	sheep-VS-goat	0.539437	0.0650608	0.0142366	None
W5Q5Q6	Collagen type XIV alpha 1 chain	COL14A1	sheep-VS-goat	-0.061213	0.106302	0.622884	None
W5Q5R8	Thioredoxin reductase 1	TXNRD1	sheep-VS-goat	0.554321	0.105132	0.0341391	None
W5Q5S2	Uncharacterized protein	NA	sheep-VS-goat	-0.619242	0.0543301	0.00760993	None
W5Q5S5	Uncharacterized protein	HNRNPUL2	sheep-VS-goat	1.08941	0.00379291	0.00221646	Up
W5Q5S9	POC5 centriolar protein	POC5	sheep-VS-goat	0.285172	0.236833	0.35172	None
W5Q5T4	NADH:ubiquinone oxidoreductase subunit B3	NDUFB3	sheep-VS-goat	-0.014008	0.234528	0.957803	None
W5Q5T7	V-type proton ATPase subunit C	ATP6V1C1	sheep-VS-goat	-0.350231	0.194472	0.322689	None
W5Q5U5	Keratin 4	KRT4	sheep-VS-goat	-2.49178	0.525553	0.041721	Down
W5Q5U7	Uncharacterized protein	ATP5L	sheep-VS-goat	0.0446709	0.076177	0.616969	None
W5Q5V9	Keratin 3	KRT3	sheep-VS-goat	-2.01119	0.838496	NA	None
W5Q5X0	Axonemal dynein light chain domain containing 1	AXDND1	sheep-VS-goat	-0.6595	0.075458	0.0128396	None
W5Q5Y9	NADH:ubiquinone oxidoreductase subunit B10	NDUFB10	sheep-VS-goat	0.0496698	0.0398787	0.339069	None
W5Q5Z6	MICOS complex subunit	APOO	sheep-VS-goat	-0.860808	0.101745	0.0136844	None
W5Q603	Chromosome 7 open reading frame 61	C7orf61	sheep-VS-goat	-0.18186	0.0319577	0.0295194	None
W5Q611	Keratin 1	KRT1	sheep-VS-goat	-0.413997	0.387491	0.397207	None
W5Q613	IQ motif containing GTPase activating protein 2	IQGAP2	sheep-VS-goat	0.383404	0.152135	0.127926	None
W5Q627	Family with sequence similarity 81 member B	FAM81B	sheep-VS-goat	-0.363276	0.0959575	0.0632271	None
W5Q629	DNA damage inducible 1 homolog 1	DDI1	sheep-VS-goat	-0.938028	0.248516	0.0635704	None
W5Q633	Biliverdin reductase A	BLVRA	sheep-VS-goat	0.724129	0.123643	0.0279386	None
W5Q644	Vacuolar protein sorting-associated protein 29	VPS29	sheep-VS-goat	-0.502249	0.380998	0.318149	None
W5Q648	Uncharacterized protein	MATR3	sheep-VS-goat	1.24833	0.709681	0.329094	None
W5Q656	Cancer/testis antigen 83	CT83	sheep-VS-goat	0.345392	0.284894	0.349156	None
W5Q665	Keratin 13	KRT13	sheep-VS-goat	-1.85026	0.306902	0.0264269	Down
W5Q675	Uncharacterized protein	LOC101109132	sheep-VS-goat	-0.157835	0.373539	0.713725	None
W5Q682	Uncharacterized protein	EEF1E1	sheep-VS-goat	0.122715	0.254125	0.676863	None
W5Q687	Keratin 5	KRT5	sheep-VS-goat	-2.07874	0.378419	0.0315782	Down
W5Q6A4	Keratin, type I cytoskeletal 15	KRT15	sheep-VS-goat	-2.76659	0.419553	0.0222336	Down
W5Q6A8	Sphingomyelin phosphodiesterase 4	SMPD4	sheep-VS-goat	-0.095398	0.198313	0.677968	None
W5Q6B1	Cytochrome c oxidase assembly factor 1 homolog	COA1	sheep-VS-goat	1.00983	0.246092	0.0545716	None
W5Q6B9	Centromere protein V	CENPV	sheep-VS-goat	-0.389622	NA	NA	None
W5Q6C4	Glutamate-cysteine ligase modifier subunit	GCLM	sheep-VS-goat	0.990917	0.0647978	0.00424885	None
W5Q6D0	Chromosome 11 open reading frame 71	C11orf71	sheep-VS-goat	1.48754	0.215681	0.0203821	Up
W5Q6H9	Triacylglycerol lipase	PNLIPRP2	sheep-VS-goat	-3.82764	0.560812	0.0926161	None
W5Q6L8	Keratin 14	KRT14	sheep-VS-goat	-2.55269	0.283381	0.0121006	Down
W5Q6N4	Transmembrane protein 223	TMEM223	sheep-VS-goat	-0.0969736	0.0919985	0.402391	None
W5Q6Q7	VAMP associated protein B and C	VAPB	sheep-VS-goat	-0.156815	0.0514704	0.0929544	None
W5Q6S3	WASH complex subunit 4	WASHC4	sheep-VS-goat	-0.327664	0.0593117	0.0312388	None
W5Q6T4	Outer dense fiber of sperm tails 1	ODF1	sheep-VS-goat	-0.135377	0.104921	0.326005	None
W5Q6U3	Chromosome 10 open reading frame 82	C10orf82	sheep-VS-goat	0.070431	0.065894	0.397047	None
W5Q6V1	Spermatogenesis associated 24	SPATA24	sheep-VS-goat	-0.846975	0.115261	0.0180203	None
W5Q6V2	Keratin 7	KRT7	sheep-VS-goat	-2.21625	0.421014	0.0342444	Down
W5Q6V5	Dynamin 2	DNM2	sheep-VS-goat	-0.368102	0.126582	0.100705	None
W5Q6W6	C2 calcium dependent domain containing 6	C2CD6	sheep-VS-goat	0.246384	0.288479	0.483036	None
W5Q6Y5	Cilia and flagella associated protein 46	CFAP46	sheep-VS-goat	-1.0208	0.0671881	0.00430421	Down
W5Q718	Uncharacterized protein	NA	sheep-VS-goat	0.0858229	0.0451415	0.197639	None
W5Q723	Betaine--homocysteine S-methyltransferase	BHMT	sheep-VS-goat	1.76902	0.949121	0.203362	None
W5Q734	Pyruvate dehydrogenase kinase 3	PDK3	sheep-VS-goat	1.52777	0.139463	0.00823026	Up
W5Q743	Transporter	LOC101119236	sheep-VS-goat	2.06431	0.694145	0.0969125	None
W5Q758	Uncharacterized protein	DCTN5	sheep-VS-goat	-0.470645	0.199413	0.142206	None
W5Q770	Chromosome 6 open reading frame 10	C6orf10	sheep-VS-goat	-0.942092	0.294689	0.0854859	None
W5Q799	Polypeptide N-acetylgalactosaminyltransferase	GALNT6	sheep-VS-goat	0.159195	0.148516	0.395953	None
W5Q7B9	ADP ribosylation factor like GTPase 13B	ARL13B	sheep-VS-goat	0.496283	0.382228	0.323701	None
W5Q7D8	Uncharacterized protein	LOC101103784	sheep-VS-goat	1.1416	0.216686	0.0341902	Up
W5Q7H9	Tetratricopeptide repeat domain 19	TTC19	sheep-VS-goat	-0.539589	0.0938831	0.0289638	None
W5Q7I2	Uncharacterized protein	NA	sheep-VS-goat	-0.547157	0.354577	NA	None
W5Q7L0	LETM1 domain containing 1	LETMD1	sheep-VS-goat	0.439664	0.0397347	0.00806895	None
W5Q7N9	Metaxin 2	MTX2	sheep-VS-goat	0.218491	0.0644029	0.0769855	None
W5Q7P1	Nudix hydrolase 6	NUDT6	sheep-VS-goat	2.70484	0.224666	0.00682849	Up
W5Q7P4	Prolactin induced protein	PIP	sheep-VS-goat	-1.51448	0.208456	0.0184233	Down
W5Q7S6	Paraneoplastic Ma antigen 1	PNMA1	sheep-VS-goat	2.76485	0.326004	0.0747191	None
W5Q7U5	Succinyl-CoA:glutarate-CoA transferase	SUGCT	sheep-VS-goat	0.11149	0.183389	0.652253	None
W5Q7U9	Transmembrane protease, serine 12	TMPRSS12	sheep-VS-goat	1.47329	0.179849	0.0145768	Up
W5Q7X0	Maestro heat like repeat family member 8	MROH8	sheep-VS-goat	-1.1975	1.09281	0.387504	None
W5Q7X4	Polypyrimidine tract binding protein 2	PTBP2	sheep-VS-goat	0.301277	0.555007	0.64165	None
W5Q7X8	Uncharacterized protein	NA	sheep-VS-goat	-0.641851	0.112823	0.0295357	None
W5Q7Z7	Desmoplakin	DSP	sheep-VS-goat	-1.83017	0.915112	NA	None
W5Q805	Uncharacterized protein	PSMC6	sheep-VS-goat	0.334317	0.137722	0.13594	None
W5Q831	Destrin, actin depolymerizing factor	DSTN	sheep-VS-goat	-0.358892	0.131062	0.111495	None
W5Q852	D-2-hydroxyglutarate dehydrogenase	D2HGDH	sheep-VS-goat	-0.193207	0.033305	0.0284529	None
W5Q859	Syntaxin 5	STX5	sheep-VS-goat	-1.14885	0.306358	0.0643252	None
W5Q860	Ubiquitin recognition factor in ER associated degradation 1	UFD1	sheep-VS-goat	-0.13389	0.341031	0.761831	None
W5Q861	Deoxythymidylate kinase	DTYMK	sheep-VS-goat	0.696702	0.421113	0.239865	None
W5Q863	Migration and invasion inhibitory protein	MIIP	sheep-VS-goat	-0.299146	0.276449	0.392322	None
W5Q888	ASPSCR1, UBX domain containing tether for SLC2A4	ASPSCR1	sheep-VS-goat	0.24105	0.132357	0.210168	None
W5Q893	Coiled-coil domain containing 63	CCDC63	sheep-VS-goat	-0.33807	0.00803096	0.00056384	None
W5Q894	Glutathione S-transferase kappa	GSTK1	sheep-VS-goat	-0.328167	0.537081	0.60338	None
W5Q8B1	Glutathione peroxidase	NA	sheep-VS-goat	0.776191	0.351532	0.157915	None
W5Q8B7	Leucine rich repeats and death domain containing 1	LRRD1	sheep-VS-goat	-0.0182484	0.0564314	0.777094	None
W5Q8E7	Enolase family member 4	ENO4	sheep-VS-goat	-0.618193	0.110679	0.030591	None
W5Q8F8	Coproporphyrinogen oxidase	CPOX	sheep-VS-goat	1.01091	0.702019	NA	None
W5Q8H2	Membrane metalloendopeptidase like 1	MMEL1	sheep-VS-goat	-0.27181	0.504973	0.644283	None
W5Q8I6	DNA polymerase delta interacting protein 2	POLDIP2	sheep-VS-goat	-0.0410354	0.540765	0.946419	None
W5Q8I7	Torsin 1A interacting protein 2	TOR1AIP2	sheep-VS-goat	0.288875	0.334515	NA	None
W5Q8I9	Coiled-coil domain containing 7	CCDC7	sheep-VS-goat	-0.264905	0.22773	0.36475	None
W5Q8J8	VPS41, HOPS complex subunit	VPS41	sheep-VS-goat	-0.301763	0.164426	0.317613	None
W5Q8L2	Cytochrome b5 domain containing 1	CYB5D1	sheep-VS-goat	-0.394175	0.0606123	0.0228383	None
W5Q8L7	Valosin containing protein interacting protein 1	VCPIP1	sheep-VS-goat	0.218337	0.1651	0.412171	None
W5Q8N2	Kelch like family member 10	KLHL10	sheep-VS-goat	0.897108	0.078952	0.00765643	None
W5Q8P2	Family with sequence similarity 186 member A	FAM186A	sheep-VS-goat	-0.47648	0.0812235	0.0278503	None
W5Q8P3	Unconventional SNARE in the ER 1	USE1	sheep-VS-goat	0.0713198	0.0587493	0.438665	None
W5Q8P8	Uncharacterized protein	LOC105605372	sheep-VS-goat	-0.875358	0.560374	0.258674	None
W5Q8Q2	X-prolyl aminopeptidase 3	XPNPEP3	sheep-VS-goat	-0.678413	0.187017	0.0682991	None
W5Q8Q7	Ribophorin II	RPN2	sheep-VS-goat	-0.254882	0.331577	0.522438	None
W5Q8S5	Aminopeptidase	ERAP1	sheep-VS-goat	0.0254277	0.0772639	0.773346	None
W5Q8S9	Caseinolytic mitochondrial matrix peptidase chaperone subunit	CLPX	sheep-VS-goat	0.452878	0.137221	0.0808322	None
W5Q8U2	Uncharacterized protein	NA	sheep-VS-goat	-1.2973	0.385427	0.0780706	None
W5Q8V1	Profilin	PFN4	sheep-VS-goat	-0.250567	0.0896516	0.107724	None
W5Q8V7	MTOR associated protein, LST8 homolog	MLST8	sheep-VS-goat	-1.59232	0.206961	0.016477	Down
W5Q8X9	Phosphoglycolate phosphatase	PGP	sheep-VS-goat	0.625754	0.059674	0.00897194	None
W5Q8Z1	Dynein heavy chain domain 1	DNHD1	sheep-VS-goat	-0.48314	0.125814	0.0616123	None
W5Q902	Thioredoxin reductase 2	TXNRD2	sheep-VS-goat	-0.140163	0.225426	0.597524	None
W5Q922	Ubiquitin carboxyl-terminal hydrolase	LOC101105383	sheep-VS-goat	0.87498	0.200087	0.0485187	None
W5Q927	CD59 glycoprotein	CD59	sheep-VS-goat	-0.85771	0.0923967	0.0114065	None
W5Q929	Uncharacterized protein	LOC101108533	sheep-VS-goat	0.107999	0.421257	0.821625	None
W5Q933	Putative homeodomain transcription factor 2	PHTF2	sheep-VS-goat	-1.52981	0.177117	0.0131406	Down
W5Q942	COP9 signalosome subunit 6	COPS6	sheep-VS-goat	0.304524	0.160325	0.197907	None
W5Q946	Barrier to autointegration factor 2	BANF2	sheep-VS-goat	-0.288519	0.141196	0.177724	None
W5Q986	Ribonucleic acid export 1	RAE1	sheep-VS-goat	-0.153632	0.169089	0.459475	None
W5Q990	Very-long-chain (3R)-3-hydroxyacyl-CoA dehydratase	HACD3	sheep-VS-goat	0.417239	0.102443	0.0553275	None
W5Q9C4	Nitrilase family member 2	NIT2	sheep-VS-goat	2.01781	0.23704	0.0135208	Up
W5Q9D0	Protein phosphatase 1 regulatory subunit 7	PPP1R7	sheep-VS-goat	1.11165	0.223314	0.0380653	Up
W5Q9D9	tRNA-splicing ligase RtcB homolog	RTCB	sheep-VS-goat	-0.304719	0.128614	0.141337	None
W5Q9E0	Iron-sulfur cluster assembly enzyme	ISCU	sheep-VS-goat	-0.79116	0.0677664	0.00725693	None
W5Q9E1	Translocase of outer mitochondrial membrane 70	TOMM70	sheep-VS-goat	1.50191	0.155703	NA	None
W5Q9F0	PAS domain containing serine/threonine kinase	PASK	sheep-VS-goat	-0.338994	0.148365	0.149697	None
W5Q9G6	Uncharacterized protein	NA	sheep-VS-goat	-0.0700766	0.0465384	NA	None
W5Q9G8	Enoyl-CoA delta isomerase 1	ECI1	sheep-VS-goat	-0.533528	0.170025	0.0883111	None
W5Q9H2	Protein disulfide-isomerase	P4HB	sheep-VS-goat	0.990281	0.440908	0.153778	None
W5Q9I6	OCIA domain containing 1	OCIAD1	sheep-VS-goat	0.303182	0.0696755	0.0489677	None
W5Q9K0	Tetratricopeptide repeat domain 25	TTC25	sheep-VS-goat	0.272272	0.204049	0.313729	None
W5Q9K1	Sulfhydryl oxidase	QSOX1	sheep-VS-goat	-0.824038	0.23108	0.0704311	None
W5Q9L2	NADH-cytochrome b5 reductase	CYB5R1	sheep-VS-goat	0.464668	0.121097	0.0616981	None
W5Q9L8	Aldehyde dehydrogenase	ALDH3A2	sheep-VS-goat	0.551185	0.251448	0.159702	None
W5Q9N2	Chromosome 3 open reading frame 20	C3orf20	sheep-VS-goat	-0.3739	0.100888	0.0657114	None
W5Q9R1	RNA 3'-terminal phosphate cyclase	RTCA	sheep-VS-goat	0.315658	0.18479	0.229723	None
W5Q9S1	Uncharacterized protein	LOC101118805	sheep-VS-goat	0.353168	0.191885	0.207049	None
W5Q9V9	Transmembrane protein 205	TMEM205	sheep-VS-goat	0.506557	0.0786467	0.0232669	None
W5Q9W3	ATP binding cassette subfamily B member 7	ABCB7	sheep-VS-goat	-0.489846	0.0674848	0.0184561	None
W5Q9W9	Coiled-coil domain containing 159	CCDC159	sheep-VS-goat	-0.410948	0.077553	0.033818	None
W5Q9Z5	Testis expressed 43	TEX43	sheep-VS-goat	-0.139123	0.0482907	0.102324	None
W5QA15	Zwilch kinetochore protein	ZWILCH	sheep-VS-goat	0.302433	NA	NA	None
W5QA55	NFKB inhibitor interacting Ras like 2	NKIRAS2	sheep-VS-goat	-0.76746	0.0931385	0.0144105	None
W5QA65	Zw10 kinetochore protein	ZW10	sheep-VS-goat	0.60874	0.207745	0.0994026	None
W5QA83	Uncharacterized protein	ABCA3	sheep-VS-goat	-0.0802576	0.246784	0.775888	None
W5QAA8	Trafficking protein particle complex 1	TRAPPC1	sheep-VS-goat	-1.35774	0.0872322	0.00410242	Down
W5QAA9	Aconitate hydratase, mitochondrial	ACO2	sheep-VS-goat	0.749318	0.251795	0.0967998	None
W5QAD3	IQ motif containing H	IQCH	sheep-VS-goat	-0.353364	0.150589	0.143521	None
W5QAE8	Aldehyde dehydrogenase 7 family member A1	ALDH7A1	sheep-VS-goat	0.199024	0.152935	0.322863	None
W5QAF5	Solute carrier organic anion transporter family member	SLCO6A1	sheep-VS-goat	0.124989	0.167502	0.533339	None
W5QAH1	Coiled-coil domain containing 151	CCDC151	sheep-VS-goat	-0.109117	0.0852358	0.328897	None
W5QAH8	NADH dehydrogenase [ubiquinone] 1 alpha subcomplex subunit 2	NDUFA2	sheep-VS-goat	0.00174734	0.0440113	0.971938	None
W5QAI4	Family with sequence similarity 3 member C	FAM3C	sheep-VS-goat	-0.0917453	0.358335	0.840432	None
W5QAJ8	Desumoylating isopeptidase 1	DESI1	sheep-VS-goat	-0.0102963	0.12371	0.94125	None
W5QAL0	Protein kinase C substrate 80K-H	PRKCSH	sheep-VS-goat	0.76414	0.0289029	0.0240681	None
W5QAL9	NPL4 homolog, ubiquitin recognition factor	NPLOC4	sheep-VS-goat	0.563544	0.975851	0.621957	None
W5QAQ5	Leucine carboxyl methyltransferase 1	LCMT1	sheep-VS-goat	0.139689	0.164322	0.484806	None
W5QAR1	Ankyrin repeat and MYND domain containing 1	ANKMY1	sheep-VS-goat	-0.243293	0.166098	0.280589	None
W5QAT2	Uncharacterized protein	SIRPD	sheep-VS-goat	-0.4402	0.195514	0.153192	None
W5QAX4	Dehydrogenase/reductase 11	DHRS11	sheep-VS-goat	1.03855	0.149349	0.0200597	Up
W5QAZ0	Phosphoribosyl pyrophosphate synthetase associated protein 2	PRPSAP2	sheep-VS-goat	0.910819	NA	NA	None
W5QAZ6	Spermatogenesis associated 18	SPATA18	sheep-VS-goat	-0.0556569	0.0459835	0.349771	None
W5QB03	Uncharacterized protein	DNAJB8	sheep-VS-goat	-0.343007	0.0588962	0.0282398	None
W5QB06	Uncharacterized protein	LOC101103876	sheep-VS-goat	-0.399685	0.140369	0.104383	None
W5QB30	Uncharacterized protein	NA	sheep-VS-goat	-0.30348	0.109832	0.10982	None
W5QB34	NADH:ubiquinone oxidoreductase core subunit S1	NDUFS1	sheep-VS-goat	0.062399	0.0231355	0.114363	None
W5QB42	Carboxylic ester hydrolase	CES5A	sheep-VS-goat	-1.80403	0.454288	0.0579548	None
W5QB48	Uncharacterized protein	ATP5J2	sheep-VS-goat	-0.0437255	0.040827	0.396278	None
W5QB51	Coiled-coil domain containing 146	CCDC146	sheep-VS-goat	-0.290362	0.141381	0.17638	None
W5QB58	Aminoadipate-semialdehyde synthase	AASS	sheep-VS-goat	0.680604	0.149253	0.0448775	None
W5QB59	Testis specific serine kinase 1B	TSSK1B	sheep-VS-goat	-0.437443	0.071572	0.0257405	None
W5QBE6	Phosphoribosyl pyrophosphate synthetase 1	PRPS1	sheep-VS-goat	-0.0268634	0.160974	0.882811	None
W5QBF5	NADH dehydrogenase [ubiquinone] 1 alpha subcomplex subunit 10, mitochondrial	NDUFA10	sheep-VS-goat	-0.0198655	0.0269427	0.537693	None
W5QBF9	Uncharacterized protein	HADHB	sheep-VS-goat	0.336674	0.103154	0.0824339	None
W5QBG6	Nuclear pore complex protein Nup93	NUP93	sheep-VS-goat	-0.251399	0.182893	0.303016	None
W5QBN6	Dihydrolipoamide acetyltransferase component of pyruvate dehydrogenase complex	PDHX	sheep-VS-goat	0.513713	0.0676781	0.016917	None
W5QBP2	Malate dehydrogenase 1B	MDH1B	sheep-VS-goat	-0.476759	0.0443158	0.00852973	None
W5QBP5	Protein-serine/threonine phosphatase	NA	sheep-VS-goat	-0.742333	0.213807	0.0738802	None
W5QBP6	Glutamine synthetase	GLUL	sheep-VS-goat	0.045947	0.0976634	0.684341	None
W5QBQ8	RAB5C, member RAS oncogene family	RAB5C	sheep-VS-goat	0.0741098	0.147303	0.664824	None
W5QBQ9	Myosin heavy chain 9	MYH9	sheep-VS-goat	-0.429695	0.204069	0.169857	None
W5QBS0	Acyl-CoA dehydrogenase family member 10	ACAD10	sheep-VS-goat	0.166773	0.0791265	0.169608	None
W5QBS8	Uncharacterized protein	NA	sheep-VS-goat	-0.618895	0.130036	0.0414229	None
W5QBV1	Tyrosine-protein kinase	FER	sheep-VS-goat	-0.934444	0.248315	0.0639193	None
W5QBV5	WBP2 N-terminal like	WBP2NL	sheep-VS-goat	-1.04053	0.0820259	0.00615694	Down
W5QBW1	Proteasome inhibitor subunit 1	PSMF1	sheep-VS-goat	0.622932	0.197623	0.0876197	None
W5QBW2	Dynein regulatory complex subunit 1	DRC1	sheep-VS-goat	-0.444189	0.0793446	0.0304577	None
W5QBX1	Uncharacterized protein	NA	sheep-VS-goat	-0.680888	0.138179	0.0388032	None
W5QBX4	Solute carrier family 25 member 24	SLC25A24	sheep-VS-goat	-2.41495	0.0795662	0.00108376	Down
W5QBX8	Solute carrier family 25 member 24	SLC25A24	sheep-VS-goat	-3.58844	0.333487	0.058994	None
W5QBY1	Uncharacterized protein	NA	sheep-VS-goat	0.113115	0.086971	0.323077	None
W5QBZ0	Regulator of G protein signaling like 1	RGSL1	sheep-VS-goat	-0.172269	0.0924707	0.2035	None
W5QC00	Thioredoxin 2	TXN2	sheep-VS-goat	0.887349	0.629199	0.392662	None
W5QC04	Uncharacterized protein	NA	sheep-VS-goat	0.289736	0.148763	0.19082	None
W5QC06	NADH:ubiquinone oxidoreductase subunit A6	NDUFA6	sheep-VS-goat	-0.0938168	0.0589736	0.252625	None
W5QC15	Uncharacterized protein	NA	sheep-VS-goat	-0.581352	0.0522198	0.00797213	None
W5QC41	Pyruvate kinase	PKM	sheep-VS-goat	-0.746578	0.0798651	0.0112509	None
W5QC44	Histone H2A	LOC105605424	sheep-VS-goat	-1.52186	0.258387	0.027637	Down
W5QC63	Armadillo repeat containing 10	ARMC10	sheep-VS-goat	1.16962	0.189358	0.0252234	Up
W5QC80	Transmembrane protein 232	TMEM232	sheep-VS-goat	-1.62032	0.236473	NA	None
W5QC83	N-acyl phosphatidylethanolamine phospholipase D	NAPEPLD	sheep-VS-goat	1.22386	0.127779	0.0107257	Up
W5QC84	Eukaryotic translation initiation factor 3 subunit D	EIF3D	sheep-VS-goat	1.00933	0.0513654	0.00257983	Up
W5QC91	Chromosome 2 open reading frame 70	C2orf70	sheep-VS-goat	-0.217489	0.165386	0.319037	None
W5QCB3	Solute carrier family 25 member 46	SLC25A46	sheep-VS-goat	-0.518886	0.161563	0.0847988	None
W5QCB6	RING-type E3 ubiquitin transferase	ARIH1	sheep-VS-goat	-0.264583	0.133819	0.186645	None
W5QCC2	Peptidase, mitochondrial processing beta subunit	PMPCB	sheep-VS-goat	0.630465	0.10812	0.0281727	None
W5QCG6	Uncharacterized protein	NA	sheep-VS-goat	-0.399613	0.127301	0.0882537	None
W5QCI3	NADH-cytochrome b5 reductase	CYB5R3	sheep-VS-goat	-0.293987	0.168484	0.223121	None
W5QCK4	G protein-coupled receptor kinase	GRK3	sheep-VS-goat	-0.940875	0.389961	0.137279	None
W5QCK6	TBC1 domain family member 21	TBC1D21	sheep-VS-goat	0.595499	0.00193998	1.06127e-05	None
W5QCL4	Short chain dehydrogenase/reductase family 39U member 1	SDR39U1	sheep-VS-goat	-0.98837	0.192124	0.0357702	None
W5QCL5	Casein kinase 2 alpha 3	CSNK2A3	sheep-VS-goat	-0.231883	0.063249	0.0670077	None
W5QCP2	Chromosome 1 open reading frame 194	C1orf194	sheep-VS-goat	-0.972488	0.277658	0.0727359	None
W5QCP6	Proteasome 26S subunit, ATPase 2	PSMC2	sheep-VS-goat	0.294894	0.280501	0.403402	None
W5QCQ1	Importin 9	IPO9	sheep-VS-goat	1.6981	0.35468	0.131085	None
W5QCQ4	DExH-box helicase 9	DHX9	sheep-VS-goat	0.570625	0.416442	0.304148	None
W5QCQ9	Coiled-coil domain containing 65	CCDC65	sheep-VS-goat	-0.265349	0.0625468	0.0513219	None
W5QCT2	COP9 signalosome subunit 8	COPS8	sheep-VS-goat	0.852801	0.522791	NA	None
W5QCT8	IQ motif containing with AAA domain 1	IQCA1	sheep-VS-goat	-0.0798501	0.0417523	0.195954	None
W5QCT9	Abhydrolase domain containing 1	ABHD1	sheep-VS-goat	0.228708	0.13496	0.232227	None
W5QCU5	Malonyl-CoA-acyl carrier protein transacylase	MCAT	sheep-VS-goat	1.05297	0.257823	0.0550487	None
W5QCV4	Dehydrogenase/reductase 1	DHRS1	sheep-VS-goat	0.274744	0.0693299	0.0581759	None
W5QCW5	SHC binding and spindle associated 1 like	SHCBP1L	sheep-VS-goat	1.10815	0.253673	0.0486126	Up
W5QCY6	GMP reductase	GMPR2	sheep-VS-goat	2.68046	0.589991	0.045189	Up
W5QCZ0	Sulfurtransferase	MPST	sheep-VS-goat	1.93415	0.385834	0.0375661	Up
W5QCZ5	Chromosome 20 open reading frame 96	C20orf96	sheep-VS-goat	-0.90573	0.106234	0.0134797	None
W5QD03	Acyl-CoA dehydrogenase, long chain	ACADL	sheep-VS-goat	0.747101	0.591965	0.426572	None
W5QD06	Testis specific serine kinase 4	TSSK4	sheep-VS-goat	-0.646324	0.074335	0.012971	None
W5QD09	Testis expressed 49	TEX49	sheep-VS-goat	-0.254398	0.0104384	0.00167936	None
W5QD14	Importin 4	IPO4	sheep-VS-goat	0.848145	0.121132	0.0197938	None
W5QD23	LanC like 1	LANCL1	sheep-VS-goat	-0.274793	0.0583639	0.0422707	None
W5QD30	Proteasome subunit alpha type	PSMA5	sheep-VS-goat	-0.278552	0.0446681	0.0247636	None
W5QD40	EF-hand calcium binding domain 6	EFCAB6	sheep-VS-goat	-0.98898	0.0392171	0.00156874	None
W5QD41	Proteasome activator subunit 2	PSME2	sheep-VS-goat	-0.762132	0.350457	0.274386	None
W5QD48	Abhydrolase domain containing 10	ABHD10	sheep-VS-goat	1.2613	0.252162	0.0377219	Up
W5QD49	Proteasome activator subunit 1	PSME1	sheep-VS-goat	-1.74385	0.335997	0.0351767	Down
W5QD66	Phosphoenolpyruvate carboxykinase 2, mitochondrial	PCK2	sheep-VS-goat	-0.794743	0.11388	0.0199209	None
W5QD68	Solute carrier family 30 member 3	SLC30A3	sheep-VS-goat	-0.0854115	0.104962	0.50127	None
W5QD72	DnaJ heat shock protein family (Hsp40) member C5 gamma	DNAJC5G	sheep-VS-goat	0.485191	0.178714	0.113113	None
W5QD80	SAMM50 sorting and assembly machinery component	SAMM50	sheep-VS-goat	-0.279972	0.123324	0.151218	None
W5QD93	Uncharacterized protein	LOC101119050	sheep-VS-goat	1.43747	0.140935	0.00947619	Up
W5QDA2	Uncharacterized protein	NA	sheep-VS-goat	-0.913129	0.247634	0.0663138	None
W5QDB0	Solute carrier family 9 member C1	SLC9C1	sheep-VS-goat	0.018054	0.194798	0.934605	None
W5QDB7	Uncharacterized protein	LOC101107831	sheep-VS-goat	0.499368	0.124564	0.0569577	None
W5QDD0	Uncharacterized protein	LOC101108092	sheep-VS-goat	0.0556194	0.140552	0.730532	None
W5QDD4	ATP-dependent 6-phosphofructokinase	PFKM	sheep-VS-goat	-0.113982	0.20232	0.629918	None
W5QDE3	Glutathione S-transferase	NA	sheep-VS-goat	0.192212	0.965028	0.860537	None
W5QDF2	Autophagy-related protein 3	ATG3	sheep-VS-goat	0.774449	0.347043	NA	None
W5QDF4	Glutathione S-transferase	GSTM3	sheep-VS-goat	0.131133	0.0620407	0.168878	None
W5QDF8	Mitochondrial pyruvate carrier	MPC1L	sheep-VS-goat	2.12483	0.191839	0.00805296	Up
W5QDG4	Tyrosine--tRNA ligase	YARS2	sheep-VS-goat	0.226657	0.13088	0.225449	None
W5QDH8	Dynamin 1 like	DNM1L	sheep-VS-goat	1.45862	0.628027	NA	None
W5QDH9	Intraflagellar transport 172	IFT172	sheep-VS-goat	0.390085	0.730624	0.646803	None
W5QDL6	Chromosome 2 open reading frame 16	C2orf16	sheep-VS-goat	-0.259701	0.127463	0.178499	None
W5QDM2	Proteasome subunit beta type	PSMB5	sheep-VS-goat	-0.122607	0.0203338	0.0264196	None
W5QDN4	CUB and Sushi multiple domains 2	CSMD2	sheep-VS-goat	0.98968	0.233456	0.0513925	None
W5QDN6	Protein arginine N-methyltransferase 5	PRMT5	sheep-VS-goat	0.995367	0.249297	0.0573828	None
W5QDN9	Cilia and flagella associated protein 44	CFAP44	sheep-VS-goat	-0.242027	0.0412314	0.0278168	None
W5QDP6	RIB43A domain with coiled-coils 2	RIBC2	sheep-VS-goat	-0.326326	0.0731295	0.0467286	None
W5QDR7	Dual specificity phosphatase 21	DUSP21	sheep-VS-goat	2.52534	0.230389	NA	None
W5QDU1	Polycystin family receptor for egg jelly	PKDREJ	sheep-VS-goat	0.619073	0.176315	0.0724138	None
W5QDU4	Tetratricopeptide repeat domain 38	TTC38	sheep-VS-goat	0.556848	0.0903854	0.025349	None
W5QDY5	ATPase H+ transporting V1 subunit A	ATP6V1A	sheep-VS-goat	0.428286	0.0568243	0.017152	None
W5QE14	Poly(rC) binding protein 1	PCBP1	sheep-VS-goat	0.126976	0.460292	0.808546	None
W5QE19	Proteasome subunit beta type	PSMB2	sheep-VS-goat	-0.1562	0.0532595	0.0992524	None
W5QE31	Ciliogenesis associated TTC17 interacting protein	CATIP	sheep-VS-goat	-0.407408	0.065938	0.0252084	None
W5QE44	Serine/threonine-protein phosphatase	PPP1CB	sheep-VS-goat	-0.520763	0.172375	0.0943192	None
W5QEA3	Heat shock factor binding protein 1	HSBP1	sheep-VS-goat	-0.76992	0.212869	0.0686625	None
W5QEA6	WD repeat domain 77	WDR77	sheep-VS-goat	0.828065	0.102603	0.015008	None
W5QEA9	Uncharacterized protein	ATP5F1	sheep-VS-goat	0.00164764	0.0642658	0.981874	None
W5QEB5	Tektin 2	TEKT2	sheep-VS-goat	-0.288122	0.106852	0.114408	None
W5QEC5	Uncharacterized protein	LOC101104041	sheep-VS-goat	0.556629	0.300083	NA	None
W5QEC7	ERGIC and golgi 2	ERGIC2	sheep-VS-goat	0.256537	0.476928	0.644498	None
W5QED1	RAB2B, member RAS oncogene family	RAB2B	sheep-VS-goat	0.010385	0.0661214	0.88962	None
W5QED3	Phosphoinositide phospholipase C	PLCD4	sheep-VS-goat	0.31814	0.182834	0.223979	None
W5QED7	ADP-ribosylhydrolase like 2	ADPRHL2	sheep-VS-goat	0.616126	0.0191529	0.000964943	None
W5QEF7	BCS1 homolog, ubiquinol-cytochrome c reductase complex chaperone	BCS1L	sheep-VS-goat	0.0730901	0.045718	0.250995	None
W5QEH7	Uncharacterized protein	NA	sheep-VS-goat	-0.329737	0.41922	0.513944	None
W5QEK3	Tubulin polymerization promoting protein family member 2	TPPP2	sheep-VS-goat	0.81357	0.142774	0.0294437	None
W5QEL9	Rho GTPase activating protein 31	ARHGAP31	sheep-VS-goat	0.531853	0.0580382	0.0116996	None
W5QEP3	Ribonuclease A family member 9 (inactive)	RNASE9	sheep-VS-goat	0.791697	0.615453	0.420677	None
W5QEP9	Transmembrane protein 55B	TMEM55B	sheep-VS-goat	-0.355427	0.127992	0.108901	None
W5QET7	Dynein axonemal light intermediate chain 1	DNALI1	sheep-VS-goat	-0.0309962	0.156277	0.861111	None
W5QEU0	Cilia and flagella associated protein 65	CFAP65	sheep-VS-goat	-1.15299	0.25574	0.0458414	Down
W5QEU1	Uncharacterized protein	NA	sheep-VS-goat	-0.0423932	0.0773551	0.638664	None
W5QEV6	MYCBP associated and testis expressed 1	MAATS1	sheep-VS-goat	-0.351409	0.0242644	0.00473392	None
W5QEX1	Uncharacterized protein	NA	sheep-VS-goat	1.79026	0.480558	0.0650972	None
W5QEY8	Glutamine--fructose-6-phosphate transaminase 1	GFPT1	sheep-VS-goat	-0.340582	0.125129	0.11263	None
W5QEZ7	RAB42, member RAS oncogene family	RAB42	sheep-VS-goat	0.533484	0.161465	0.080674	None
W5QF08	Putative homeodomain transcription factor 1	PHTF1	sheep-VS-goat	-0.367519	0.0828881	0.047287	None
W5QF27	Sperm acrosome associated 4	SPACA4	sheep-VS-goat	-0.0508911	0.0916096	0.634383	None
W5QF98	AP complex subunit beta	AP4B1	sheep-VS-goat	0.139005	0.193035	0.546247	None
W5QFB2	Olfactomedin like 3	OLFML3	sheep-VS-goat	1.01555	0.324726	0.08883	None
W5QFD8	Uncharacterized protein	NA	sheep-VS-goat	1.49444	0.175038	0.0134425	Up
W5QFE8	Lamin tail domain containing 1	LMNTD1	sheep-VS-goat	-1.28058	0.187835	0.0927178	None
W5QFF0	Galactosidase beta 1 like	GLB1L	sheep-VS-goat	-0.348596	0.15581	0.154712	None
W5QFF9	NADH:ubiquinone oxidoreductase subunit S5	NDUFS5	sheep-VS-goat	0.19036	0.139419	0.305422	None
W5QFH0	Arylsulfatase A	ARSA	sheep-VS-goat	-0.429572	0.18093	0.140862	None
W5QFI1	Electron transfer flavoprotein regulatory factor 1	ETFRF1	sheep-VS-goat	0.0151398	0.261555	0.959104	None
W5QFJ9	Cancer susceptibility 1	CASC1	sheep-VS-goat	-0.639136	0.190283	0.0783599	None
[truncated: 111 more rows]
