# Supplementary material for: Proteomic characterization and comparison of ram (Ovis aries) and buck (Capra hircus) spermatozoa proteome using a data independent acquisition mass spectometry (DIA-MS) approach
Source: PLoS One. 2020 Feb 13;15(2):e0228656. doi: 10.1371/journal.pone.0228656 (PMC7018057; doi:10.1371/journal.pone.0228656)
Supplement: S5 Table — (XLSX) [file pone.0228656.s005.xlsx]

## Sheet: Sheet1
S5 Table. KEGG pathway analysis of the identified proteins in buck spermatozoa.
#Pathway	Numbers of all proteins in the pathway (1683)	Pathway ID	Proteins
Metabolic pathways	353	ko01100	A0A023NCY6;A0A023NCZ2;A0A023ND43;A0A023ND81;A0A023NDB2;A0A023NDE1;A0A023NEP0;A0A059U2L1;A0A097C2Z2;A0A0A7AKJ5;A0A0A7ALA0;A0A0P0KLF3;A0A0U1WU05;A5JST5;B2LSM6;B2LU26;B6UV59;B7P027;B7TJ13;B9VGZ9;B9VH04;C5IJA8;C5IWV1;D6QZ20;D7R7V6;E0A2A2;F8RKS1;G1DFN2;G1DFR0;G1DG29;G1DG30;G3CH53;I1SKJ7;I1Z736;I6U6S0;M4T8F1;P07846;Q2TCH3;Q7YS10;Q9N114;U5IKM0;W5NQC6;W5NQP9;W5NQT7;W5NR14;W5NRE6;W5NRK4;W5NRY1;W5NS43;W5NS…
Huntington's disease	105	ko05016	A0A023NCY6;A0A023NCZ2;A0A023ND81;A0A023NEP0;A0A0P0KLF3;A5JST5;B2LYK9;B2MVW8;B2MVW9;B2MVX0;B7P027;B9VGZ9;B9VH04;C8BKD6;D6QZ20;G1DFR0;G1DG83;I1Z736;Q9N114;W5NQT7;W5NR55;W5NRE6;W5NRY1;W5NRZ9;W5NTL9;W5NVZ5;W5NY50;W5NYJ3;W5NYM7;W5NZM0;W5P0I2;W5P248;W5P2X9;W5P473;W5P4E7;W5P550;W5P5V3;W5P642;W5P6B2;W5P8K0;W5P8Q0;W5PAR2;W5PB27;W5PC47;W5PD03;W5PD33;W5PEP7;W5PG36;W5PGA3;W5PHL3;W5PI58;W5PJ73;W5PJW1;W5PKK9;W…
Oxidative phosphorylation	89	ko00190	A0A023NCY6;A0A023NCZ2;A0A023ND43;A0A023ND81;A0A023NDB2;A0A023NDE1;A0A023NEP0;A0A0A7AKJ5;A0A0A7ALA0;A0A0P0KLF3;A5JST5;B7P027;B9VGZ9;B9VH04;D6QZ20;E0A2A2;G1DFR0;I1Z736;Q9N114;W5NQT7;W5NRE6;W5NRY1;W5NRZ9;W5NTL9;W5NV03;W5NXR2;W5NY50;W5NYE0;W5NYM7;W5P031;W5P0I2;W5P2X9;W5P3S7;W5P473;W5P479;W5P4E7;W5P5V3;W5P642;W5P6B2;W5P7L2;W5PAR2;W5PB27;W5PC47;W5PD03;W5PEP7;W5PF18;W5PGA3;W5PI58;W5PJ73;W5PJW1;W5PKK9;W5…
Parkinson's disease	88	ko05012	A0A023NCY6;A0A023NCZ2;A0A023ND43;A0A023ND81;A0A023NDB2;A0A023NDE1;A0A023NEP0;A0A0A7AKJ5;A0A0A7ALA0;A0A0P0KLF3;A5JST5;B2LYK9;B2MVW8;B2MVW9;B2MVX0;B7P027;B9VGZ9;B9VH04;D6QZ20;E0A2A2;G1DFR0;G1DG83;I1Z736;Q9MZD9;Q9N114;W5NQT7;W5NRE6;W5NRY1;W5NRZ9;W5NTL9;W5NY50;W5NYM7;W5NZM0;W5P0I2;W5P2X9;W5P473;W5P4E7;W5P5V3;W5P642;W5P6B2;W5PAR2;W5PB27;W5PC47;W5PD03;W5PEP7;W5PG36;W5PGA3;W5PI58;W5PJ73;W5PJW1;W5PK66;W5…
Alzheimer's disease	81	ko05010	A0A023NCY6;A0A023NCZ2;A0A023ND81;A0A023NEP0;A0A097P8P6;A0A0P0KLF3;A5JST5;B7P027;B9VGZ9;B9VH04;D6QZ20;D7R7V6;G1DFR0;I1Z736;Q6YNX6;Q9N114;W5NQ85;W5NQT7;W5NRE6;W5NRY1;W5NRZ9;W5NTL9;W5NY50;W5NYM7;W5P0I2;W5P2X9;W5P473;W5P496;W5P4E7;W5P5V3;W5P642;W5P6B2;W5PAR2;W5PB27;W5PC47;W5PD03;W5PEP7;W5PF12;W5PGA3;W5PGA9;W5PI58;W5PJ73;W5PJW1;W5PKK9;W5PKT3;W5PN01;W5PNR7;W5PP03;W5PPE8;W5PQR6;W5PRT7;W5PT98;W5PUP9;W5PU…
Carbon metabolism	70	ko01200	B2LU26;B6UV59;B7TJ13;C5IWV1;D7R7V6;G1DG30;I1Z736;W5NQC6;W5NQP9;W5NR14;W5NRK4;W5NS43;W5NTS6;W5NUG0;W5P1X9;W5P2A9;W5P2R0;W5P2V1;W5P323;W5P368;W5P432;W5P5W9;W5P655;W5P6K4;W5P8N8;W5P958;W5P9I9;W5PB39;W5PB83;W5PC18;W5PDK7;W5PE70;W5PEA2;W5PFR8;W5PG09;W5PG75;W5PI34;W5PIG7;W5PJM6;W5PJW1;W5PL67;W5PN85;W5PNR7;W5PR04;W5PR64;W5PRM8;W5PSZ8;W5PTP8;W5PUC2;W5PVY5;W5PW05;W5PWG1;W5PYS5;W5PZR4;W5Q216;W5Q2C5;W5Q2F4;…
Non-alcoholic fatty liver disease (NAFLD)	68	ko04932	A0A023NCZ2;A0A023ND81;A0A023NEP0;A0A097P8P6;A0A0P0KLF3;A5JST5;B9VGZ9;B9VH04;D6QZ20;E2IV79;G1DFR0;I1Z736;Q9N114;W5NQT7;W5NRE6;W5NRY1;W5NRZ9;W5NSW0;W5NTL9;W5NU92;W5NYM7;W5P0I2;W5P2X9;W5P321;W5P473;W5P4E7;W5P5V3;W5P642;W5P6B2;W5PAR2;W5PB27;W5PC47;W5PD03;W5PDY0;W5PGA3;W5PI58;W5PJ73;W5PJW1;W5PKK9;W5PN01;W5PNR7;W5PPE8;W5PRT7;W5PSB2;W5PUP9;W5PUX0;W5PW27;W5PWF1;W5PXG3;W5PYA5;W5PYC8;W5Q0A9;W5Q0F9;W5Q1B0;W…
Epstein-Barr virus infection	45	ko05169	A0A097P8P6;B7U170;C5IJA0;G1DFQ6;I3WAE6;P62262;Q9MZD9;Q9TUG3;W5NPN4;W5NSW0;W5NT21;W5NTB8;W5NU92;W5NXW9;W5NZR9;W5P024;W5P0D5;W5P3Y5;W5P3Z1;W5P4I3;W5P621;W5P6G0;W5P8Z3;W5P9K6;W5P9R3;W5P9T1;W5PFU1;W5PGB2;W5PGE9;W5PLB9;W5PNT5;W5PSI1;W5PV55;W5PW97;W5Q001;W5Q0Q1;W5Q2N2;W5Q4C4;W5Q805;W5QCL5;W5QCP6;W5QG19;W5QHD8;W5QHM6;W5QIG5
Protein processing in endoplasmic reticulum	43	ko04141	A8DR93;C6JUQ0;G1DFN2;M4NBE4;Q9TUG3;W5NPN4;W5NU92;W5NWJ7;W5NX15;W5P0B1;W5P1S6;W5P200;W5P2K9;W5P4S7;W5P6Z7;W5PAI3;W5PB89;W5PBA2;W5PD21;W5PGB2;W5PGX0;W5PHW0;W5PIL1;W5PJG7;W5PLY3;W5PMN0;W5PMR6;W5PRJ4;W5PRV5;W5PSK1;W5PT91;W5PV55;W5PVD0;W5PXU2;W5Q282;W5Q302;W5Q334;W5Q4E1;W5Q8Q7;W5Q9H2;W5QAL9;W5QD72;W5QHP3
RNA transport	40	ko03013	C5IJA0;G1DGD3;W5NRL8;W5NUS3;W5NVU4;W5NVY1;W5NY25;W5NZ10;W5NZI2;W5P0A8;W5P1E8;W5P432;W5P508;W5P592;W5P9A4;W5PD15;W5PF71;W5PGT1;W5PH42;W5PIM9;W5PJM6;W5PKN2;W5PPC8;W5PTL1;W5PUD6;W5PV93;W5PW40;W5PYK0;W5PZH7;W5Q0Z1;W5Q2Y8;W5Q4V6;W5Q5I4;W5Q6N4;W5Q986;W5QBG6;W5QC84;W5QDN6;W5QG19;W5QH43
Fluid shear stress and atherosclerosis	39	ko05418	A1YZ37;A4GZY3;A8DR93;B7VBV2;C5IJ99;I6W7A2;Q6YNX6;Q9TTY8;S5E1M6;W5NRN9;W5NSW0;W5NU92;W5NUB1;W5NVK7;W5NYG0;W5NZV0;W5P496;W5P4S2;W5P561;W5PAC3;W5PCC3;W5PCD5;W5PHW0;W5PIZ5;W5PMV8;W5PPC7;W5PPI1;W5PQR6;W5PVT7;W5Q2A0;W5Q2A6;W5Q4C4;W5Q4E1;W5Q7X8;W5QD40;W5QDB7;W5QDD0;W5QDE3;W5QDF4
Phagosome	38	ko04145	C5IJ98;D0VWY9;D0VWZ0;I6W7A2;O46399;W5NRC4;W5NRN9;W5NUI0;W5NV03;W5NVF9;W5NW24;W5NXR2;W5NXW9;W5NYE0;W5NYG0;W5P3S7;W5P561;W5P669;W5P7L2;W5PGE9;W5PIZ5;W5PJG7;W5PLV3;W5PLZ0;W5PPT6;W5PUJ2;W5PW95;W5PWF2;W5Q039;W5Q0Q2;W5Q3V3;W5Q5C1;W5Q9K0;W5QBQ8;W5QDY5;W5QGR5;W5QGX9;W5QJ49
Endocytosis	38	ko04144	A9LM14;C5IJ83;C5IJ84;C5IJ86;C5IJ98;C5IJ99;C5IWS9;C5IWU1;Q9TUG3;W5NPN4;W5P1F9;W5P1Q2;W5P824;W5P8Q0;W5PGB2;W5PJ98;W5PLV3;W5PMA0;W5PUT6;W5PV55;W5PVL6;W5PWL2;W5PY15;W5PYE2;W5PZQ7;W5Q1R1;W5Q4C4;W5Q569;W5Q644;W5Q6S3;W5Q6V5;W5QBQ8;W5QC15;W5QCK4;W5QG90;W5QGR5;W5QIH3;W5QIK1
Glycolysis / Gluconeogenesis	37	ko00010	B7TJ13;D7R7V6;Q7YS10;W5NQP9;W5NUN8;W5NXL6;W5P1X9;W5P2R0;W5P323;W5P448;W5P5W9;W5P655;W5P9I9;W5P9W1;W5PB39;W5PFR8;W5PG09;W5PIF6;W5PIG7;W5PIN4;W5PLV2;W5PPG3;W5PRM8;W5PTP8;W5PVY5;W5PWG1;W5PX02;W5PYS5;W5Q2C5;W5Q2F4;W5Q589;W5Q8E7;W5Q9L8;W5QAE8;W5QC41;W5QD66;W5QDD4
Biosynthesis of amino acids	36	ko01230	B2LU26;B7TJ13;D7R7V6;G1DG30;W5NQP9;W5NR14;W5NUG0;W5NWV8;W5P1X9;W5P2R0;W5P5R4;W5P5W9;W5P8L0;W5P8N8;W5P958;W5PB83;W5PC18;W5PE70;W5PG09;W5PG75;W5PI34;W5PIG7;W5PR04;W5PVY5;W5PWG1;W5PZ22;W5Q5E7;W5Q8E7;W5QAA9;W5QAE8;W5QBE6;W5QBP6;W5QC41;W5QDD4;W5QHY6;W5QJ54
Proteasome	36	ko03050	A0A1Q1N997;B6EBS6;K4P231;W5NS93;W5NZR9;W5P0D5;W5P0N8;W5P0T8;W5P6G0;W5P7G7;W5P8Z3;W5P9K6;W5P9R3;W5P9U4;W5PB07;W5PFU1;W5PJC2;W5PLB9;W5PNT5;W5PSI1;W5PVU5;W5PW97;W5PZ65;W5Q2N2;W5Q805;W5QBW1;W5QCP6;W5QD30;W5QD41;W5QD49;W5QDM2;W5QE19;W5QHD8;W5QHM6;W5QIL2;W5QIY3
Viral carcinogenesis	35	ko05203	C5IJ99;D5K776;F2YQ13;G1DG83;P62262;Q9MZD9;W5NR06;W5NU68;W5NWP4;W5NYE0;W5NZB9;W5NZM0;W5NZR9;W5P024;W5P3A2;W5P3U0;W5P4I3;W5P576;W5P621;W5P707;W5PEZ2;W5PHH3;W5PIC7;W5PJG4;W5PJJ9;W5PJV5;W5PKH1;W5PKJ7;W5PQ34;W5Q001;W5Q0Q1;W5Q4C4;W5QC41;W5QFS3;W5QIG5
Valine, leucine and isoleucine degradation	32	ko00280	B6UV59;G3CH53;W5NQC6;W5NS43;W5P220;W5P2V1;W5PAS5;W5PB39;W5PD90;W5PDK7;W5PEH2;W5PF12;W5PGM1;W5PHR0;W5PLV2;W5PN85;W5PPG3;W5PR64;W5PUC2;W5PW04;W5PW33;W5PWC0;W5Q336;W5Q437;W5Q9G6;W5Q9L8;W5QAE8;W5QBF9;W5QFN4;W5QFX2;W5QG64;W5QHK3
Pyruvate metabolism	32	ko00620	C5IWV1;Q7YS10;W5NU67;W5NXL6;W5P091;W5P1N9;W5P2A9;W5P368;W5P9I9;W5PB39;W5PG75;W5PIF6;W5PIN4;W5PLV2;W5PN85;W5PPD5;W5PPG3;W5PRM8;W5PW05;W5PWA3;W5PYS5;W5Q2C5;W5Q4L4;W5Q540;W5Q589;W5Q852;W5Q9L8;W5QAE8;W5QBP2;W5QC41;W5QD66;W5QFQ0
Tight junction	31	ko04530	B0FZM4;B9VH05;C5IJ83;C5IJ99;D0VWZ0;I6W7A2;Q9MZD9;W5NPI8;W5NRC4;W5NRN9;W5NU92;W5NVF9;W5NW24;W5NXN2;W5NYG0;W5NZH7;W5P321;W5P561;W5P707;W5PHQ8;W5PIC7;W5PIZ5;W5PJ95;W5PJG4;W5PQC8;W5PVL5;W5PW95;W5PZ02;W5Q0B5;W5Q5C1;W5QBQ9
Insulin signaling pathway	30	ko04910	A0A097P8P6;B3EYB8;B6Z9S4;B7U172;D0F094;Q6YNX6;Q9MZD9;R9Y0L2;W5NQN3;W5NSW0;W5NSX5;W5NU92;W5NZY2;W5P321;W5P496;W5P655;W5P9W1;W5PFR8;W5PNV2;W5PQR6;W5PTP8;W5Q2A6;W5Q2Y8;W5Q3N5;W5Q4L4;W5QBP5;W5QCT8;W5QD40;W5QD66;W5QE44
Purine metabolism	29	ko00230	A0A097C2Z2;C5IJA8;E7ECV8;W5NUW5;W5NVU7;W5NYH2;W5P3Y5;W5P3Z1;W5P451;W5P5X1;W5P6Y6;W5P9T1;W5PC18;W5PE70;W5PHQ4;W5PIB4;W5PKN0;W5PQU5;W5PRV1;W5PSY7;W5PUV3;W5PVD4;W5Q402;W5Q492;W5Q5Q5;W5QBE6;W5QC41;W5QCY6;W5QI77
Lysosome	29	ko04142	A0A060IV93;A2TJ54;B2LSM6;Q95327;W5NPI3;W5NSH8;W5NV03;W5NW80;W5NXR2;W5NYE0;W5NYK8;W5P0Z7;W5P3N6;W5P3S7;W5PA90;W5PAJ2;W5PTE0;W5PUJ2;W5PUT6;W5PWF2;W5PWY5;W5Q1M0;W5Q269;W5QC04;W5QE31;W5QF98;W5QFF0;W5QFH0;W5QG24
Pathways in cancer	28	ko05200	A0A097P8P6;A4GZY3;A8DR93;B7VBV2;C5IJ99;C5IWV1;G1DG14;Q9MZD9;W5NSW0;W5NU92;W5NVK7;W5NZU3;W5P4I3;W5P904;W5PCD5;W5PHW0;W5PP04;W5PPC7;W5PPI1;W5PTW5;W5PXK2;W5Q2A0;W5Q4C4;W5Q4E1;W5Q7D8;W5Q7R8;W5QGP2;W5QIG5
Influenza A	28	ko05164	A0A097P8P6;B2LYK9;I6W7A2;Q9TUG3;W5NPN4;W5NRN9;W5NSW0;W5NTB8;W5NU92;W5NUB6;W5NV88;W5NVY1;W5NYG0;W5NZ10;W5P561;W5PGB2;W5PIZ5;W5PV55;W5PXE6;W5PXM9;W5Q181;W5Q1P5;W5Q1W5;W5Q4C4;W5Q6N4;W5Q7D8;W5Q986;W5QG19
AMPK signaling pathway	28	ko04152	A9LM14;B3EYB8;C5IJ83;C5IJ84;C5IJB3;D0F094;I1W1N0;Q8SPI7;R9Y0L2;W5NPI8;W5NZH7;W5NZY2;W5P321;W5P645;W5P9W1;W5PFR8;W5PIZ6;W5PJ95;W5PM65;W5PN84;W5PWG1;W5PZ02;W5Q0B5;W5Q137;W5Q1F9;W5QCT8;W5QD66;W5QDD4
Alcoholism	27	ko05034	Q6YNX6;W5NPS2;W5NR06;W5NTP4;W5NU68;W5NYL0;W5NZA9;W5P169;W5P496;W5P576;W5PC36;W5PHH3;W5PJJ9;W5PJV5;W5PKH1;W5PNV2;W5PP04;W5PQR6;W5Q001;W5Q2A6;W5QBP5;W5QBX1;W5QC44;W5QD40;W5QE44;W5QFS3;W5QIG5
Citrate cycle (TCA cycle)	27	ko00020	C5IWV1;I1Z736;Q2TCH3;W5NR14;W5NTS6;W5P8N8;W5P958;W5PB39;W5PEA2;W5PG75;W5PI34;W5PJW1;W5PL67;W5PNR7;W5PR04;W5PRM8;W5PW05;W5PYS5;W5PZR4;W5Q216;W5Q2C5;W5Q589;W5QAA9;W5QBP2;W5QD66;W5QFQ0;W5QGQ8
Calcium signaling pathway	26	ko04020	A0A0U1WU05;B2LYK9;B2MVW8;B2MVW9;B2MVX0;B7U172;G1DG83;Q6YNX6;Q9MZD9;W5NPS2;W5NUL6;W5NXW9;W5NZM0;W5P496;W5P904;W5PG36;W5PGE9;W5PH02;W5PKT3;W5PQR6;W5Q2A6;W5Q3L8;W5Q3M2;W5Q3Y8;W5QD40;W5QED3
Ubiquitin mediated proteolysis	26	ko04120	G1DG14;S5E1M6;W5NUR6;W5NX15;W5P066;W5P0C6;W5P440;W5P7F4;W5P9B7;W5PBH2;W5PBI9;W5PD47;W5PE06;W5PFT9;W5PMQ9;W5PMV8;W5PQ34;W5PRD7;W5PT91;W5PVD0;W5PVT6;W5Q1Z7;W5Q399;W5Q587;W5QGR5;W5QGT1
cGMP-PKG signaling pathway	26	ko04022	B2LYK9;B2MVW8;B2MVW9;B2MVX0;C5IJ99;G1DG83;Q6YNX6;W5NR61;W5NUL6;W5NZM0;W5P496;W5P945;W5PEY3;W5PG36;W5PH02;W5PKT3;W5PNV2;W5PQR6;W5Q137;W5Q2A6;W5Q3L8;W5Q3M2;W5Q3Y8;W5QBP5;W5QD40;W5QE44
Cardiac muscle contraction	26	ko04260	A0A023NCZ2;A0A023ND81;A0A023NEP0;A0A0P0KLF3;B9VH04;G1DFR0;Q9N114;W5NRZ9;W5NTL9;W5P2X9;W5P473;W5P4E7;W5P642;W5P6B2;W5P945;W5PC47;W5PEY3;W5PKK9;W5PPE8;W5PRT7;W5PUP9;W5PW27;W5PXG3;W5Q0A9;W5Q0F9;W5Q5G6
Tuberculosis	26	ko05152	C5IJ98;C5IJ99;Q6YNX6;W5NU92;W5NV03;W5NW24;W5NXR2;W5NXW9;W5NYE0;W5P024;W5P3S7;W5P496;W5PGE9;W5PKT3;W5PLV3;W5PQR6;W5PUJ2;W5PWF2;W5Q1L2;W5Q2A6;W5Q4C4;W5Q4W8;W5Q4X4;W5Q7D8;W5QBQ8;W5QD40
Proteoglycans in cancer	26	ko05205	A0A140C4Q7;A4GZY3;B7VBV2;C5IJ99;I6W7A2;Q9MZD9;W5NRN9;W5NVK7;W5NXN2;W5NYG0;W5P561;W5P904;W5PCD5;W5PIZ5;W5PKB8;W5PNV2;W5PPC7;W5PPI1;W5PS86;W5PT68;W5PU66;W5Q0A5;W5Q2A0;W5Q4C4;W5QBP5;W5QE44
PI3K-Akt signaling pathway	25	ko04151	A0A097P8P6;A8DR93;E2IV79;P62262;W5NPI8;W5NSW0;W5NXW9;W5NZH7;W5P024;W5P9W1;W5PGE9;W5PHW0;W5PJ95;W5PM65;W5PP04;W5PXK2;W5PZ02;W5Q0B5;W5Q0Q1;W5Q2H4;W5Q2Y8;W5Q4C4;W5Q4E1;W5Q8V7;W5QD66
Hippo signaling pathway	25	ko04390	A0A097P8P6;B3F8Y0;I6W7A2;P62262;W5NPI8;W5NRN9;W5NVK7;W5NYG0;W5NZH7;W5NZU3;W5P561;W5PCD5;W5PIC7;W5PIZ5;W5PJ95;W5PJG4;W5PNV2;W5PZ02;W5Q0B5;W5Q0Q1;W5Q2A0;W5QBP5;W5QE44;W5QGP2;W5QGR5
cAMP signaling pathway	24	ko04024	B3EYB8;C5IJ99;D0F094;Q6YNX6;Q9MZD9;R9Y0L2;W5NPS2;W5NU92;W5NUL6;W5P496;W5P945;W5PC36;W5PEY3;W5PH02;W5PNV2;W5PQR6;W5PRV1;W5Q2A6;W5Q3L8;W5Q402;W5Q4C4;W5QBP5;W5QD40;W5QE44
Pathogenic Escherichia coli infection	24	ko05130	C5IJ99;D0VWY9;D0VWZ0;I6W7A2;O46399;W5NRC4;W5NRN9;W5NUI0;W5NVF9;W5NVK7;W5NW24;W5NXN2;W5NYG0;W5NZU3;W5P561;W5P669;W5P824;W5PCD5;W5PIZ5;W5PPT6;W5PW95;W5Q039;W5Q2A0;W5Q5C1
Glucagon signaling pathway	24	ko04922	B7U172;Q6YNX6;Q7YS10;Q8SPI7;Q9MZD9;W5NXL6;W5P2R0;W5P321;W5P496;W5P9W1;W5PIF6;W5PIN4;W5PKT3;W5PQR6;W5PRM8;W5PV61;W5PVY5;W5PYS5;W5Q2A6;W5Q4L4;W5Q589;W5QC41;W5QD40;W5QD66
Apoptosis	24	ko04210	A0A060IV93;D0VWZ0;E2IV79;I6W7A2;W5NRC4;W5NRN9;W5NSW0;W5NU92;W5NUU4;W5NVF9;W5NW24;W5NYG0;W5P561;W5P640;W5PIZ5;W5PMD2;W5PTC7;W5PW95;W5Q1F6;W5Q269;W5Q4C4;W5Q5C1;W5Q7D8;W5QFE8
Fatty acid metabolism	24	ko01212	B6UV59;G3CH53;Q8SPI7;W5NQC6;W5NS44;W5NWE0;W5NZY2;W5P066;W5P1U9;W5P878;W5P8P2;W5PEH2;W5PKS7;W5PLW6;W5PN85;W5PQB6;W5PUC2;W5Q2F9;W5Q990;W5QBF9;W5QCT8;W5QCU5;W5QG24;W5QGN0
Dopaminergic synapse	24	ko04728	A0A097P8P6;Q6YNX6;Q9MZD9;W5NPI8;W5NU92;W5NYL0;W5NZA9;W5NZH7;W5P496;W5P904;W5PDY0;W5PJ95;W5PKT3;W5PM65;W5PNV2;W5PP04;W5PQR6;W5PZ02;W5Q0B5;W5Q2A6;W5QBP5;W5QBX1;W5QD40;W5QE44
Insulin resistance	23	ko04931	A0A097P8P6;Q8SPI7;W5NPP9;W5NQN3;W5NSW0;W5NTN0;W5NU92;W5P321;W5P9W1;W5PEI9;W5PG83;W5PL60;W5PNV2;W5PSB2;W5PUR2;W5PXK2;W5Q4C4;W5Q4L4;W5QBP5;W5QD66;W5QE44;W5QEV6;W5QEY8
Ribosome	23	ko03010	A0A097C2Z0;A6YRY8;G1DFT2;G1DG33;G1DG86;K4P1S8;P0C276;Q30B85;W5NTJ6;W5NZ41;W5P114;W5P592;W5P694;W5P6A3;W5P7Z1;W5PBM0;W5PD61;W5PIY3;W5PMC5;W5PNV0;W5PPH6;W5Q4S3;W5Q675
HTLV-I infection	22	ko05166	A0A097P8P6;B2LYK9;B2MVW8;B2MVW9;B2MVX0;C5IJA0;G1DG83;Q9MZD9;W5NSW0;W5NUR6;W5NVK7;W5NZM0;W5P3A2;W5PCD5;W5PG36;W5PIC7;W5PJG7;W5PKT3;W5Q2A0;W5Q3M2;W5Q4C4;W5QG19
Fatty acid degradation	22	ko00071	B6UV59;G3CH53;Q8SPI7;W5NQ36;W5NQC6;W5P878;W5P8P2;W5PEH2;W5PKD2;W5PLV2;W5PLW6;W5PN85;W5PPG3;W5PQB6;W5PUC2;W5Q2F4;W5Q2F9;W5Q9G8;W5Q9L8;W5QAE8;W5QBF9;W5QGN0
Regulation of actin cytoskeleton	22	ko04810	B9VH05;C5IJ99;F2YQ13;I6W7A2;Q6B7M7;W5NRN9;W5NXN2;W5NYG0;W5P561;W5P5W8;W5P707;W5P7S0;W5P824;W5PIZ5;W5PNV2;W5PP04;W5PU66;W5Q613;W5Q8V1;W5QBP5;W5QE44;W5QIH3
NOD-like receptor signaling pathway	22	ko04621	A8DR93;B2LYK9;C5IJ99;G1DG83;W5NPP9;W5NRC4;W5NSC3;W5NSL6;W5NSP8;W5NSW0;W5NU92;W5NW24;W5NZM0;W5P4I3;W5P4S2;W5PAC3;W5PFM9;W5PG36;W5PHW0;W5PIM9;W5PXM9;W5Q4C4
Vascular smooth muscle contraction	21	ko04270	B0FZM4;C5IJ99;Q6YNX6;Q9MZD9;W5NPP9;W5NR61;W5NT88;W5P496;W5P561;W5P904;W5PIZ5;W5PNV2;W5PQR6;W5PRA1;W5PUR2;W5Q0J1;W5Q137;W5Q2A6;W5QBP5;W5QD40;W5QE44
Spliceosome	21	ko03040	D5K776;G1DFT4;Q9TUG3;W5NPN4;W5NVU4;W5P0A8;W5P0W1;W5P1D7;W5P416;W5P4I9;W5P4L5;W5P851;W5P8K1;W5P9V9;W5PGB2;W5PV55;W5PX22;W5Q0A5;W5Q1Z7;W5Q5S5;W5QE14
Ras signaling pathway	21	ko04014	C5IJ98;C5IJ99;C5IWU1;Q6YNX6;Q9MZD9;W5NR56;W5NSW0;W5NU92;W5P496;W5P904;W5PLV3;W5PP04;W5PQR6;W5PTW5;W5Q0J1;W5Q2A6;W5Q4C4;W5Q8B7;W5QBQ8;W5QD40;W5QH68
Oxytocin signaling pathway	21	ko04921	B0FZM4;C5IJ99;I6W7A2;Q6YNX6;Q9MZD9;W5NPS2;W5NRN9;W5NYG0;W5P321;W5P496;W5P561;W5P904;W5PIZ5;W5PKT3;W5PN84;W5PNV2;W5PQR6;W5Q2A6;W5QBP5;W5QD40;W5QE44
Glutathione metabolism	21	ko00480	A1YZ37;C7EXB8;G3FIP6;H9TN93;Q9TTY8;W5NZQ2;W5P1Z2;W5PCC3;W5PL89;W5PR04;W5PVT7;W5Q173;W5Q1M1;W5Q6C4;W5Q894;W5Q8B1;W5QDB7;W5QDD0;W5QDE3;W5QDF4;W5QFD8
Leukocyte transendothelial migration	20	ko04670	A4GZY3;B7VBV2;B9VH05;C5IJ99;I6W7A2;W5NRN9;W5NVK7;W5NXN2;W5NYG0;W5P561;W5P707;W5P904;W5PCD5;W5PHQ8;W5PIZ5;W5PPC7;W5PPI1;W5PQC8;W5Q2A0;W5QGP2
Pyrimidine metabolism	20	ko00240	I6U6S0;W5NUW5;W5NVU7;W5NYH2;W5P0R7;W5P3Y5;W5P3Z1;W5P9T1;W5PDW9;W5PHQ4;W5PIB4;W5PKN0;W5PQU5;W5PSY7;W5PUV3;W5Q2I7;W5Q5Q5;W5Q5R8;W5Q861;W5Q902
Cysteine and methionine metabolism	20	ko00270	G1DG30;Q7YS10;W5NUG0;W5NXL6;W5NYY5;W5P1Z2;W5PEF4;W5PHQ8;W5PIF6;W5PIN4;W5PQC8;W5PW05;W5PW33;W5PZ22;W5Q4I4;W5Q6C4;W5Q723;W5QBP2;W5QCZ0;W5QFQ0
Propanoate metabolism	20	ko00640	B6UV59;Q7YS10;W5NQC6;W5NS43;W5NXL6;W5P2V1;W5P9I9;W5PB39;W5PDK7;W5PEA2;W5PIF6;W5PIN4;W5PIZ6;W5PL67;W5PN85;W5PR64;W5Q336;W5Q437;W5Q4L4;W5QGQ8
Rap1 signaling pathway	20	ko04015	C5IJ99;I6W7A2;Q6YNX6;W5NRN9;W5NTB8;W5NVK7;W5NYG0;W5NZU3;W5P496;W5P561;W5P5W8;W5P904;W5PCD5;W5PIZ5;W5PQR6;W5PTW5;W5Q2A0;W5Q2A6;W5Q8V1;W5QD40
Adrenergic signaling in cardiomyocytes	20	ko04261	Q6YNX6;Q9MZD9;W5NPI8;W5NUL6;W5NZH7;W5P496;W5P945;W5PEY3;W5PH02;W5PJ95;W5PM65;W5PNV2;W5PQR6;W5PZ02;W5Q0B5;W5Q2A6;W5Q3L8;W5QBP5;W5QD40;W5QE44
Oocyte meiosis	20	ko04114	A0A0U1WU05;P62262;Q6YNX6;Q9MZD9;W5NPI8;W5NUD5;W5NUR6;W5P496;W5PKT3;W5PM65;W5PNV2;W5PQR6;W5PZ02;W5Q0B5;W5Q0Q1;W5Q2A6;W5QBP5;W5QD40;W5QE44;W5QGR5
Adherens junction	20	ko04520	B7U170;C5IJ99;G1DFQ6;I6W7A2;W5NQN3;W5NRN9;W5NT21;W5NVK7;W5NYG0;W5NZU3;W5P4V1;W5P561;W5P707;W5PCD5;W5PIZ5;W5PU66;W5Q2A0;W5QCL5;W5QGH6;W5QGP2
Synaptic vesicle cycle	19	ko04721	W5NV03;W5NXR2;W5NYE0;W5P7L2;W5P8Q0;W5P904;W5PLZ0;W5PMA0;W5PMS2;W5PNM6;W5PUT6;W5PVL6;W5PWF2;W5PWL2;W5Q3V3;W5Q6V5;W5Q9K0;W5QDY5;W5QJ49
Focal adhesion	19	ko04510	A0A097P8P6;B9VH05;C5IJ99;I6W7A2;W5NRN9;W5NU92;W5NVK7;W5NYG0;W5P561;W5P707;W5P904;W5PCD5;W5PIZ5;W5PNV2;W5PT68;W5PXK2;W5Q2A0;W5QBP5;W5QE44
Glycerophospholipid metabolism	19	ko00564	F8RKS1;W5NS18;W5NVQ3;W5NZ60;W5P410;W5P4N9;W5P5L6;W5P857;W5P8F3;W5PBJ7;W5PCW9;W5PDN7;W5PL17;W5PMF2;W5PNR6;W5PPF1;W5PX34;W5Q0J1;W5QGH1
Arginine and proline metabolism	19	ko00330	G1DG30;W5NSF7;W5NUG0;W5NWV8;W5NYL0;W5NZA9;W5NZQ2;W5P1Z2;W5P3I5;W5P8L0;W5PK12;W5PL79;W5PLV2;W5PPG3;W5Q5E7;W5Q8P8;W5Q9L8;W5QAE8;W5QJ54
Estrogen signaling pathway	19	ko04915	A4GZY3;A8DR93;B7VBV2;Q6YNX6;Q9MZD9;Q9TUG3;W5NPN4;W5NPP9;W5P496;W5PGB2;W5PHW0;W5PNZ5;W5PPC7;W5PPI1;W5PQR6;W5PV55;W5Q2A6;W5Q4E1;W5QD40
Amino sugar and nucleotide sugar metabolism	19	ko00520	B2LSM6;W5NTN0;W5NY53;W5NY82;W5P066;W5P323;W5P3N6;W5P5K7;W5P655;W5PB30;W5PHA7;W5PHB8;W5PIM8;W5PTP8;W5Q291;W5Q563;W5Q9L2;W5QCI3;W5QEY8
Transcriptional misregulation in cancer	19	ko05202	A4GZY3;B7VBV2;W5NVK7;W5NWV2;W5NXW9;W5P169;W5P7Y4;W5PCD5;W5PGE9;W5PJL1;W5PPC7;W5PPI1;W5Q0A5;W5Q2A0;W5Q4C4;W5Q7R8;W5Q888;W5QI98;W5QIG5
Phosphatidylinositol signaling system	19	ko04070	A0A0U1WU05;Q6YNX6;W5P496;W5P7S0;W5P904;W5P9Q0;W5PBJ7;W5PKD0;W5PMF2;W5PN65;W5PQR6;W5PTB3;W5PXK2;W5PXM1;W5Q2A6;W5QD40;W5QED3;W5QEP9;W5QIH3
Glyoxylate and dicarboxylate metabolism	19	ko00630	W5P1N9;W5P2V1;W5P432;W5P6K4;W5PB39;W5PB83;W5PDK7;W5PI34;W5PJM6;W5PN85;W5PPD5;W5PR64;W5PW05;W5Q336;W5Q8X9;W5QAA9;W5QBP2;W5QBP6;W5QFQ0
Herpes simplex infection	19	ko05168	A0A0K0WZB8;B7U170;D5K776;G1DFQ6;W5NSW0;W5NT21;W5NU92;W5NZL1;W5P4I3;W5P621;W5PFT9;W5PNV2;W5PSH6;W5Q4C4;W5Q6N4;W5Q7D8;W5QBP5;W5QCL5;W5QE44
PPAR signaling pathway	18	ko03320	B9VH00;Q8SPI7;W5NX51;W5P066;W5P1L2;W5P878;W5P8P2;W5P972;W5PDC1;W5PI81;W5PL60;W5PQB6;W5Q1F9;W5Q2F9;W5QD66;W5QEU1;W5QEV6;W5QGN0
Apelin signaling pathway	18	ko04371	B3EYB8;D0F094;Q6YNX6;Q9MZD9;R9Y0L2;W5NPS2;W5NYJ3;W5NZU3;W5P321;W5P496;W5P561;W5PIZ5;W5PP04;W5PQR6;W5PRV1;W5Q001;W5Q2A6;W5QD40
mTOR signaling pathway	18	ko04150	A0A097P8P6;C5IJ99;C5IJB3;W5NSW0;W5P7L2;W5P904;W5PCT9;W5PLZ0;W5PV55;W5PWF2;W5PXK2;W5Q137;W5Q2Y8;W5Q3V3;W5Q8V7;W5Q9K0;W5QDY5;W5QJ49
Salivary secretion	18	ko04970	A1Z181;K4P494;Q6YNX6;Q9MZD9;W5NUL6;W5P496;W5P904;W5P945;W5PAL4;W5PEB3;W5PEY3;W5PH02;W5PQR6;W5Q137;W5Q2A6;W5Q3L8;W5QD40;W5QDU4
Epithelial cell signaling in Helicobacter pylori infection	18	ko05120	W5NRC4;W5NSW0;W5NU92;W5NV03;W5NXR2;W5NYE0;W5P3S7;W5P7L2;W5PHQ8;W5PIM9;W5PLZ0;W5PQC8;W5PWF2;W5Q3V3;W5Q4C4;W5Q9K0;W5QDY5;W5QJ49
Glycerolipid metabolism	18	ko00561	F8RKS1;U5IKM0;W5NUN8;W5P6K4;W5P8F3;W5PBJ7;W5PCW9;W5PDC1;W5PLV2;W5PMF2;W5PPF1;W5PPG3;W5PSZ8;W5PW84;W5Q6H9;W5Q9L8;W5QAE8;W5QEU1
Peroxisome	17	ko04146	B2MVX4;C8BKD6;W5NQ36;W5NZ60;W5P772;W5P972;W5PAL7;W5PAS5;W5PBX4;W5PGA4;W5PIZ6;W5PQB6;W5PR04;W5Q2F9;W5Q894;W5QD93;W5QGN0
Systemic lupus erythematosus	17	ko05322	W5NR06;W5NSF8;W5NTP4;W5NXW9;W5NY43;W5P169;W5P576;W5P707;W5P9V9;W5PGE9;W5PHH3;W5PJJ9;W5PJV5;W5PKH1;W5PX22;W5QC44;W5QFS3
Bacterial invasion of epithelial cells	17	ko05100	C5IJ99;I6W7A2;W5NRN9;W5NVK7;W5NYG0;W5NZU3;W5P199;W5P1F9;W5P561;W5P824;W5PCD5;W5PIZ5;W5PUT6;W5PWL2;W5Q2A0;W5Q6V5;W5QGP2
Vibrio cholerae infection	17	ko05110	I6W7A2;Q9MZD9;W5NRN9;W5NV03;W5NXR2;W5NYE0;W5NYG0;W5P3S7;W5P561;W5P7L2;W5PIZ5;W5PLZ0;W5PWF2;W5Q3V3;W5Q9K0;W5QDY5;W5QJ49
mRNA surveillance pathway	17	ko03015	W5NPI8;W5NVU4;W5NZ10;W5NZH7;W5P2C0;W5P6J3;W5PER0;W5PJ95;W5PM65;W5PNV2;W5PQ42;W5PSB2;W5PZ02;W5Q0B5;W5Q6N4;W5QBP5;W5QE44
Gap junction	16	ko04540	B3F8Y0;D0VWY9;D0VWZ0;O46399;Q9MZD9;W5NRC4;W5NUI0;W5NVF9;W5NW24;W5P669;W5P904;W5PPT6;W5PW95;W5Q039;W5Q137;W5Q5C1
Phospholipase D signaling pathway	16	ko04072	C5IJ99;C5IWU1;F8RKS1;W5NXW9;W5P024;W5P8F3;W5PBJ7;W5PCW9;W5PGE9;W5PMF2;W5PPF1;W5PTW5;W5PWL2;W5Q4C4;W5Q6V5;W5QIH3
Glycine, serine and threonine metabolism	16	ko00260	B2LU26;W5NYL0;W5NZA9;W5P1N9;W5P2R0;W5P5R4;W5P6K4;W5PB39;W5PB83;W5PPD5;W5PVY5;W5PZ22;W5Q146;W5Q313;W5Q723;W5QAE8
Amphetamine addiction	16	ko05031	Q6YNX6;Q9MZD9;W5NPS2;W5NYL0;W5NZA9;W5P496;W5P904;W5PC36;W5PKT3;W5PNV2;W5PQR6;W5Q2A6;W5QBP5;W5QBX1;W5QD40;W5QE44
Wnt signaling pathway	16	ko04310	A0A097P8P6;B7U170;C5IJ99;G1DFQ6;P67829;Q9MZD9;W5NT21;W5NU92;W5NVK7;W5P4I0;W5P904;W5PCD5;W5PKT3;W5Q2A0;W5QCL5;W5QGR5
Shigellosis	16	ko05131	I6W7A2;W5NRC4;W5NRN9;W5NSW0;W5NU92;W5NW24;W5NYG0;W5P4L5;W5P561;W5P5W8;W5P824;W5PIM9;W5PIZ5;W5Q4C4;W5Q8V1;W5QGR5
Thyroid hormone signaling pathway	16	ko04919	A0A097P8P6;A0A0U1WU05;I6W7A2;Q9MZD9;W5NRN9;W5NVK7;W5NYG0;W5P561;W5P904;W5P945;W5PCD5;W5PEY3;W5PIZ5;W5Q2A0;W5QED3;W5QIG5
Hepatitis B	16	ko05161	A4GZY3;B7VBV2;G1DG83;W5NSW0;W5NU92;W5NWP4;W5NZM0;W5P3S7;W5P904;W5PPC7;W5PPI1;W5PQ34;W5PXK2;W5Q0Q1;W5Q4C4;W5Q7D8
Hippo signaling pathway - fly	16	ko04391	I6W7A2;P62262;W5NPI8;W5NRN9;W5NU92;W5NYG0;W5NZH7;W5P561;W5PIC7;W5PIZ5;W5PJ95;W5PJG4;W5PZ02;W5Q0B5;W5Q0Q1;W5QH03
MAPK signaling pathway	16	ko04010	I3WAE6;Q9MZD9;Q9TUG3;W5NPN4;W5NSW0;W5NTB8;W5NU92;W5P8T5;W5P904;W5PBH5;W5PGB2;W5PKT3;W5PP04;W5PT68;W5PV55;W5Q4C4
Measles	15	ko05162	A0A097P8P6;B7U170;G1DFQ6;Q9TUG3;S4TZR5;W5NPN4;W5NT21;W5NXW9;W5PGB2;W5PGE9;W5PUR2;W5PV55;W5PXA1;W5Q4C4;W5QCL5
Fructose and mannose metabolism	15	ko00051	P07846;U5IKM0;W5NQP9;W5NY53;W5P1X9;W5P5K7;W5P5W9;W5P655;W5PFR8;W5PSZ8;W5PTP8;W5PWG1;W5Q563;W5QDD4;W5QIT0
Tryptophan metabolism	15	ko00380	B6UV59;W5NQC6;W5NYL0;W5NZA9;W5PEH2;W5PKD2;W5PLV2;W5PN85;W5PPG3;W5PW33;W5PZR4;W5Q0B4;W5Q9L8;W5QAE8;W5QBX1
Inflammatory mediator regulation of TRP channels	15	ko04750	Q6YNX6;Q9MZD9;W5NPP9;W5NTB8;W5NU92;W5P496;W5P904;W5PNV2;W5PQR6;W5PUR2;W5Q0J1;W5Q2A6;W5QBP5;W5QD40;W5QE44
MicroRNAs in cancer	14	ko05206	A0A140C4Q7;A4GZY3;B7VBV2;C5IJ99;D5K776;E2IV79;W5NSW0;W5NXN2;W5P904;W5PIG5;W5PPC7;W5PPI1;W5PXK2;W5Q4C4
Neurotrophin signaling pathway	14	ko04722	A0A097P8P6;C5IJ99;P62262;Q6YNX6;W5NPP9;W5NPS2;W5NSW0;W5NU92;W5P496;W5PQR6;W5Q2A6;W5Q4C4;W5QD40;W5QHP6
Inositol phosphate metabolism	14	ko00562	A0A0U1WU05;W5NS43;W5P5W9;W5P7S0;W5P9Q0;W5PKD0;W5PN65;W5PQG6;W5PTB3;W5PX02;W5PXK2;W5PXM1;W5QED3;W5QIH3
HIF-1 signaling pathway	14	ko04066	D7R7V6;G1DG14;W5NSB1;W5P655;W5P904;W5PBI1;W5PIG7;W5PRM8;W5PTP8;W5PYS5;W5Q2Y8;W5Q4C4;W5Q589;W5Q8E7
Sphingolipid signaling pathway	14	ko04071	C5IJ99;W5NPI8;W5NU92;W5NZH7;W5P904;W5PIG5;W5PJ95;W5PL49;W5PM65;W5PXK2;W5PZ02;W5Q0B5;W5Q295;W5Q4C4
Pancreatic secretion	14	ko04972	C5IJ83;C5IJ99;W5NUL6;W5P904;W5P945;W5PEY3;W5PH02;W5PXE6;W5Q1P5;W5Q1W5;W5Q3L8;W5Q3Y8;W5Q6H9;W5Q9V9
Other glycan degradation	14	ko00511	B2LSM6;Q95327;W5NS83;W5NU21;W5NWN2;W5P3N6;W5PA90;W5PAQ4;W5PM86;W5PMZ6;W5PQE2;W5PWY5;W5Q1M0;W5QFF0
Adipocytokine signaling pathway	14	ko04920	Q8SPI7;W5NSW0;W5NU92;W5P321;W5P8P2;W5P9W1;W5PQB6;W5PUR2;W5Q1F9;W5Q2F9;W5Q4C4;W5Q4L4;W5QD66;W5QGN0
Aminoacyl-tRNA biosynthesis	14	ko00970	C5IWV2;W5NUB1;W5P3E7;W5P8H1;W5PAD0;W5PAG0;W5PDU8;W5PJP1;W5PJU6;W5PRZ6;W5PSX3;W5Q232;W5Q7X8;W5QDG4
IL-17 signaling pathway	14	ko04657	A0A097P8P6;A4GZY3;A8DR93;B7VBV2;W5NSF8;W5NSW0;W5NU92;W5P4I3;W5PHW0;W5PPC7;W5PPI1;W5PVB6;W5Q4C4;W5Q4E1
Platelet activation	13	ko04611	B9VH05;C5IJ99;I6W7A2;Q9MZD9;W5NRN9;W5NYG0;W5P024;W5P561;W5PIZ5;W5PNV2;W5Q137;W5QBP5;W5QE44
Metabolism of xenobiotics by cytochrome P450	13	ko00980	A1YZ37;Q9TTY8;W5PCC3;W5PJJ7;W5PJU2;W5PVT7;W5Q2F4;W5Q2R8;W5Q894;W5QDB7;W5QDD0;W5QDE3;W5QDF4
Galactose metabolism	13	ko00052	U5IKM0;W5NW80;W5P655;W5P9W1;W5PB30;W5PHB8;W5PIM8;W5PTP8;W5PWG1;W5PWY5;W5Q1M0;W5QDD4;W5QFF0
TNF signaling pathway	13	ko04668	A4GZY3;B7VBV2;W5NSW0;W5NTB8;W5NU92;W5NW24;W5P4I3;W5PBH5;W5PGG3;W5PKM5;W5PPC7;W5PPI1;W5Q4C4
Fc gamma R-mediated phagocytosis	13	ko04666	C5IWU1;F2YQ13;Q6B7M7;W5NPP9;W5NXW9;W5NYA7;W5P024;W5P824;W5P904;W5PCW9;W5PGE9;W5PKF5;W5QIH3
Legionellosis	13	ko05134	Q9TUG3;W5NPN4;W5P010;W5PD15;W5PGB2;W5PRJ4;W5PV55;W5PXU2;W5Q0L1;W5Q1L2;W5Q4C4;W5Q7D8;W5QGX9
Vasopressin-regulated water reabsorption	13	ko04962	A9LM14;C5IJ98;Q9MZD9;W5P8K0;W5PD33;W5PEV7;W5PLV3;W5PMS2;W5PS90;W5Q0Q2;W5Q758;W5QBQ8;W5QHP6
Rheumatoid arthritis	13	ko05323	W5NV03;W5NXR2;W5NXW9;W5NYE0;W5P3S7;W5P7L2;W5PGE9;W5PLZ0;W5PWF2;W5Q3V3;W5Q9K0;W5QDY5;W5QJ49
Phototransduction - fly	13	ko04745	I6W7A2;Q6YNX6;W5NRN9;W5NX81;W5NYG0;W5P496;W5P561;W5PIZ5;W5PQR6;W5PWZ7;W5Q2A6;W5QCK4;W5QD40
Central carbon metabolism in cancer	13	ko05230	W5NSB1;W5P2R0;W5P655;W5PGB0;W5PRM8;W5PTP8;W5PVY5;W5PWG1;W5PXK2;W5PYS5;W5Q589;W5QC41;W5QDD4
Thyroid hormone synthesis	13	ko04918	B3VHM9;G3FIP6;H9TN93;M4NBE4;Q9MZD9;W5P904;W5P945;W5PEY3;W5PL89;W5PRV5;W5Q4E1;W5Q8B1;W5QFD8
NF-kappa B signaling pathway	13	ko04064	B7U170;G1DFQ6;W5NSW0;W5NT21;W5NUU4;W5NXW9;W5P024;W5P4I3;W5PGE9;W5PMV8;W5PUR2;W5Q4C4;W5QCL5
Antigen processing and presentation	13	ko04612	A8DR93;C6JUQ0;Q9TUG3;W5NPN4;W5P0N8;W5PGB2;W5PHW0;W5PJG7;W5PV55;W5PVL5;W5QD41;W5QD49;W5QHP3
Hepatitis C	12	ko05160	A0A097P8P6;W5NPI8;W5NSW0;W5NU92;W5NZH7;W5P0N8;W5P4I3;W5PJ95;W5PZ02;W5PZH7;W5Q0B5;W5Q4C4
Chagas disease (American trypanosomiasis)	12	ko05142	Q4W1E4;W5NPI8;W5NSW0;W5NU92;W5NZH7;W5PJ95;W5PJG7;W5PTV7;W5PU85;W5PZ02;W5Q0B5;W5Q4C4
Chemical carcinogenesis	12	ko05204	A1YZ37;Q9TTY8;W5PCC3;W5PVT7;W5Q0B4;W5Q2F4;W5Q2R8;W5Q894;W5QDB7;W5QDD0;W5QDE3;W5QDF4
Chemokine signaling pathway	12	ko04062	A0A097P8P6;C5IJ99;Q9MZD9;W5NPP9;W5NSW0;W5NYA7;W5PDY0;W5PKF5;W5PP04;W5PYE2;W5Q4C4;W5QCK4
Lysine degradation	12	ko00310	B6UV59;W5NQC6;W5NTS6;W5PEH2;W5PKD2;W5PLV2;W5PN85;W5PPG3;W5PZR4;W5Q9L8;W5QAE8;W5QB58
Amoebiasis	12	ko05146	C5IJ98;I3WAE6;Q9MZD9;W5NSF8;W5NXW9;W5P707;W5P904;W5PGE9;W5PLV3;W5Q4C4;W5QBQ8;W5QJ54
Aldosterone synthesis and secretion	12	ko04925	B3EYB8;D0F094;Q6YNX6;Q9MZD9;R9Y0L2;W5NPS2;W5P496;W5P904;W5PQR6;W5Q2A6;W5Q2J7;W5QD40
Ribosome biogenesis in eukaryotes	12	ko03008	B7U170;C5IJA0;C5ISA3;G1DFQ6;W5NT21;W5NZ10;W5PB87;W5PLQ9;W5PVQ4;W5Q6N4;W5QCL5;W5QG19
Drug metabolism - cytochrome P450	12	ko00982	A1YZ37;Q9TTY8;W5NYL0;W5NZA9;W5PCC3;W5PVT7;W5Q2F4;W5Q894;W5QDB7;W5QDD0;W5QDE3;W5QDF4
Pentose phosphate pathway	12	ko00030	W5NQP9;W5P1X9;W5P323;W5P6K4;W5PC18;W5PE70;W5PFR8;W5PR62;W5PWG1;W5QBE6;W5QDD4;W5QHY6
Butanoate metabolism	12	ko00650	B6UV59;W5NQC6;W5P9A0;W5PAS5;W5PEH2;W5PGM1;W5PN85;W5PUC2;W5QFN4;W5QFX2;W5QGP1;W5QHH4
Arrhythmogenic right ventricular cardiomyopathy (ARVC)	12	ko05412	I6W7A2;W5NRN9;W5NVK7;W5NYG0;W5P561;W5P640;W5PCD5;W5PIZ5;W5Q2A0;W5Q7R8;W5Q7Z7;W5QGP2
Long-term potentiation	12	ko04720	Q6YNX6;Q9MZD9;W5NPS2;W5P496;W5P904;W5PKT3;W5PNV2;W5PQR6;W5Q2A6;W5QBP5;W5QD40;W5QE44
Salmonella infection	12	ko05132	I6W7A2;W5NRN9;W5NU92;W5NYG0;W5P561;W5P5W8;W5P824;W5PIZ5;W5PT68;W5Q0Q2;W5Q4C4;W5Q8V1
Melanogenesis	11	ko04916	A0A097P8P6;Q6YNX6;Q9MZD9;W5NVK7;W5P496;W5P904;W5PCD5;W5PQR6;W5Q2A0;W5Q2A6;W5QD40
Pertussis	11	ko05133	C5IJ99;Q6B7M7;Q6YNX6;W5NRC4;W5NU92;W5P496;W5PIM9;W5PQR6;W5Q2A6;W5Q4C4;W5QD40
Endocrine and other factor-regulated calcium reabsorption	11	ko04961	Q9MZD9;W5P8Q0;W5P904;W5P945;W5PEY3;W5PMA0;W5PUT6;W5PVL6;W5PWL2;W5Q4X4;W5Q6V5
MAPK signaling pathway - fly	11	ko04013	C8BKD6;W5NPI8;W5NTB8;W5NU92;W5NX15;W5P5W8;W5P8T5;W5Q0Q1;W5Q8V1;W5QG19;W5QI98
Olfactory transduction	11	ko04740	Q6YNX6;Q9MZD9;W5P2I2;W5P496;W5PE29;W5PQR6;W5Q137;W5Q2A6;W5Q7X8;W5QCK4;W5QD40
Sphingolipid metabolism	11	ko00600	W5NYK8;W5PCW9;W5PL49;W5PQE2;W5PWY5;W5Q1G3;W5Q1M0;W5Q295;W5Q6A8;W5QFF0;W5QFH0
Gastric acid secretion	11	ko04971	Q6YNX6;Q9MZD9;W5NXN2;W5P479;W5P496;W5P904;W5P945;W5PEY3;W5PQR6;W5Q2A6;W5QD40
beta-Alanine metabolism	11	ko00410	B6UV59;W5NQC6;W5NS43;W5P1Z2;W5P3I5;W5PIZ6;W5PLV2;W5PPG3;W5Q437;W5Q9L8;W5QAE8
Autophagy - animal	11	ko04140	Q9MZD9;W5NPI8;W5NPP9;W5NU92;W5PUJ2;W5PUR2;W5PXK2;W5PZQ7;W5Q0H0;W5Q4Q8;W5Q8V7
Tyrosine metabolism	11	ko00350	G1DG30;Q1ZZU7;W5NUG0;W5NWM7;W5NYL0;W5NZA9;W5P5P6;W5PW33;W5PXA6;W5Q2F4;W5QBX1
Renin secretion	11	ko04924	Q4W1E4;Q6YNX6;Q9MZD9;W5P496;W5PKT3;W5PQR6;W5PTV7;W5PU85;W5Q137;W5Q2A6;W5QD40
Fatty acid elongation	11	ko00062	B6UV59;G3CH53;W5NQC6;W5NS44;W5NWE0;W5PEH2;W5PKS7;W5PSN9;W5Q990;W5QBF9;W5QG24
Th17 cell differentiation	11	ko04659	A8DR93;W5NSW0;W5NU92;W5P3U0;W5PBY1;W5PEZ2;W5PHW0;W5PKT3;W5PUR2;W5Q4C4;W5Q7X0
Circadian entrainment	10	ko04713	Q6YNX6;Q9MZD9;W5P496;W5P904;W5PP04;W5PQR6;W5PRV1;W5Q137;W5Q2A6;W5QD40
Collecting duct acid secretion	10	ko04966	W5NV03;W5NXR2;W5NYE0;W5P479;W5P7L2;W5PLZ0;W5Q3V3;W5Q9K0;W5QDY5;W5QJ49
FoxO signaling pathway	10	ko04068	C8BKD6;E2IV79;W5NSW0;W5NU92;W5P321;W5P621;W5P9W1;W5PV61;W5PXK2;W5QD66
GnRH signaling pathway	10	ko04912	Q6YNX6;Q9MZD9;W5NPP9;W5NTB8;W5NU92;W5P496;W5PQR6;W5PSQ9;W5Q2A6;W5QD40
Prostate cancer	10	ko05215	A0A097P8P6;A8DR93;W5NSW0;W5NVK7;W5PCD5;W5PHW0;W5PXK2;W5Q2A0;W5Q4C4;W5Q4E1
Alanine, aspartate and glutamate metabolism	10	ko00250	G1DG30;W5NRK4;W5NTN0;W5NUG0;W5P9A0;W5PL79;W5PW33;W5Q9C4;W5QBP6;W5QEY8
Hypertrophic cardiomyopathy (HCM)	10	ko05410	I6W7A2;Q4W1E4;W5NRN9;W5NYG0;W5P321;W5P561;W5P640;W5PIZ5;W5PTV7;W5PU85
RNA degradation	10	ko03018	W5NRI5;W5NU20;W5NVU7;W5PIG7;W5PKM4;W5PWG1;W5Q1L2;W5Q4W8;W5Q8E7;W5QDD4
Protein export	9	ko03060	M4NBE4;W5NVK4;W5PA30;W5PF02;W5PMD1;W5PMN0;W5PRV5;W5PS58;W5PUM6
Protein digestion and absorption	9	ko04974	W5P726;W5P8H3;W5P945;W5PEY3;W5PST4;W5PXE6;W5Q1P5;W5Q1W5;W5Q5Q6
Toll and Imd signaling pathway	9	ko04624	H9TKZ2;W5NSW0;W5NTB8;W5NU92;W5NX15;W5PKB8;W5PS86;W5Q4C4;W5QGR5
Toxoplasmosis	9	ko05145	Q9TUG3;W5NPN4;W5NSW0;W5NTB8;W5NU92;W5PGB2;W5PV55;W5Q4C4;W5Q7D8
Longevity regulating pathway - worm	9	ko04212	C8BKD6;W5NU92;W5P8B9;W5PBX4;W5PXK2;W5Q0Q1;W5Q1L2;W5Q4W8;W5QEA3
Choline metabolism in cancer	9	ko05231	W5NU92;W5P904;W5PBJ7;W5PCW9;W5PMF2;W5PST6;W5PX34;W5QGH1;W5QIH3
Arachidonic acid metabolism	9	ko00590	A0A059U2L1;G3FIP6;H9TN93;W5PEM1;W5PKQ2;W5PMJ1;W5Q0J1;W5Q2R8;W5Q8B1
Dilated cardiomyopathy	9	ko05414	I6W7A2;Q9MZD9;W5NRN9;W5NXW9;W5NYG0;W5P561;W5P640;W5PGE9;W5PIZ5
Longevity regulating pathway - multiple species	9	ko04213	C8BKD6;Q9MZD9;Q9TUG3;W5NPN4;W5P321;W5P5H3;W5PGB2;W5PV55;W5QIG5
Complement and coagulation cascades	9	ko04610	W5NSF8;W5NTG9;W5P7Y4;W5P8H3;W5PXA1;W5PZI0;W5Q0R1;W5Q7P4;W5Q927
Fatty acid biosynthesis	9	ko00061	W5NZY2;W5P1U9;W5P8P2;W5PQB6;W5Q2F9;W5Q4L4;W5QCT8;W5QCU5;W5QGN0
Platinum drug resistance	9	ko01524	A1YZ37;Q9TTY8;W5PCC3;W5PVT7;W5Q7D8;W5QDB7;W5QDD0;W5QDE3;W5QDF4
Mineral absorption	8	ko04978	A1E459;W5NZV0;W5P6T9;W5P945;W5PEY3;W5Q4X4;W5QCG6;W5QE31
Signaling pathways regulating pluripotency of stem cells	8	ko04550	A0A097P8P6;W5NUB1;W5NVK7;W5P3U0;W5PCD5;W5PEZ2;W5Q2A0;W5Q7X8
Carbohydrate digestion and absorption	8	ko04973	Q8WMN1;W5P655;W5P945;W5P9W1;W5PEY3;W5PS34;W5PTP8;W5Q893
2-Oxocarboxylic acid metabolism	8	ko01210	G1DG30;W5NR14;W5NUG0;W5P8N8;W5P958;W5PI34;W5PR04;W5QAA9
N-Glycan biosynthesis	8	ko00510	G1DFN2;W5P090;W5P1S6;W5PGX0;W5PUI6;W5PX28;W5Q302;W5Q8Q7
Histidine metabolism	8	ko00340	W5NYL0;W5NZA9;W5P3I5;W5PLV2;W5PPG3;W5Q9L8;W5QAE8;W5QBX1
Hedgehog signaling pathway	8	ko04340	A0A097P8P6;B3F8Y0;P67829;Q9MZD9;W5PU37;W5QCK4;W5QGR5;W5QGT1
Viral myocarditis	8	ko05416	I6W7A2;W5NRN9;W5NXW9;W5NYG0;W5P561;W5PGE9;W5PIZ5;W5Q7D8
Amyotrophic lateral sclerosis (ALS)	8	ko05014	C5IJ98;W5NTB8;W5PI26;W5PJH7;W5PKT3;W5PMR6;W5PV38;W5Q7D8
Endocrine resistance	7	ko01522	A4GZY3;B7VBV2;Q9MZD9;W5NU92;W5P8H6;W5PPC7;W5PPI1
Type II diabetes mellitus	7	ko04930	W5NPP9;W5NSW0;W5NU92;W5P655;W5PTP8;W5Q1F9;W5QC41
Phenylalanine metabolism	7	ko00360	G1DG30;Q1ZZU7;W5NUG0;W5NYL0;W5NZA9;W5PW33;W5QBX1
Glutamatergic synapse	7	ko04724	Q9MZD9;W5P904;W5PC36;W5PKT3;W5PP04;W5QBP6;W5QCK4
Breast cancer	7	ko05224	A0A097P8P6;P67829;W5NVK7;W5P8H6;W5PCD5;W5PXK2;W5Q2A0
Cell cycle	7	ko04110	A0A097P8P6;P62262;W5NUR6;W5PF47;W5PRD7;W5Q0Q1;W5QIG5
Glioma	7	ko05214	Q6YNX6;W5P496;W5P904;W5PQR6;W5PXK2;W5Q2A6;W5QD40
Apoptosis - fly	7	ko04214	W5NU92;W5PP34;W5PTC7;W5Q1F6;W5Q532;W5Q7D8;W5QFE8
Longevity regulating pathway	7	ko04211	C8BKD6;Q9MZD9;W5NPS2;W5P321;W5Q1F9;W5Q2Y8;W5Q4C4
RIG-I-like receptor signaling pathway	7	ko04622	W5NSW0;W5NU92;W5NWP4;W5P4I3;W5PSZ8;W5PXM9;W5Q4C4
Sulfur metabolism	7	ko00920	I1SKJ7;W5PHQ8;W5PQC8;W5PRA0;W5Q7D8;W5QCZ0;W5QIQ6
B cell receptor signaling pathway	7	ko04662	A0A097P8P6;W5NSW0;W5NXW9;W5P024;W5PGE9;W5PKT3;W5Q4C4
Endometrial cancer	7	ko05213	A0A097P8P6;W5NVK7;W5NZU3;W5PCD5;W5PXK2;W5Q2A0;W5QGP2
ABC transporters	7	ko02010	C6KJ77;W5NWK0;W5PIG5;W5PZ69;W5PZT1;W5Q9W3;W5QA83
Morphine addiction	7	ko05032	Q9MZD9;W5P451;W5P904;W5PP04;W5PYE2;W5Q402;W5QCK4
Colorectal cancer	7	ko05210	A0A097P8P6;C5IJ99;W5NU92;W5NVK7;W5PCD5;W5Q2A0;W5Q7D8
Thiamine metabolism	7	ko00730	C5IJA8;G1DG29;W5P6Y6;W5PFB9;W5PZ31;W5Q492;W5QI77
Hedgehog signaling pathway - fly	7	ko04341	A0A097P8P6;P67829;Q9MZD9;W5PU37;W5PYE2;W5QGR5;W5QGT1
T cell receptor signaling pathway	7	ko04660	A0A097P8P6;C5IJ99;W5NSW0;W5PIC7;W5PKT3;W5PUR2;W5Q4C4
Nicotinate and nicotinamide metabolism	7	ko00760	W5NUW5;W5P9X8;W5PAI8;W5PFI3;W5PMJ7;W5PUV3;W5Q5Q5
Proximal tubule bicarbonate reclamation	7	ko04964	B2MVX1;W5NRK4;W5P945;W5PEY3;W5QBP2;W5QD66;W5QFQ0
SNARE interactions in vesicular transport	7	ko04130	W5NQJ1;W5NV40;W5PM29;W5Q4Q8;W5Q859;W5Q8P3;W5QGX9
Selenocompound metabolism	6	ko00450	W5PDW9;W5PZ22;W5Q0B4;W5Q232;W5Q5R8;W5Q902
Axon guidance	6	ko04360	A0A097P8P6;C5IJ99;Q6B7M7;W5NSB1;W5PKT3;W5PVI3
Glycosaminoglycan degradation	6	ko00531	B2LSM6;W5NSU1;W5P3N6;W5PWY5;W5Q1M0;W5QFF0
Regulation of lipolysis in adipocytes	6	ko04923	B3EYB8;D0F094;Q9MZD9;R9Y0L2;W5PI81;W5Q137
Acute myeloid leukemia	6	ko05221	W5NSW0;W5NVK7;W5PCD5;W5Q2A0;W5Q4C4;W5Q7R8
Ether lipid metabolism	6	ko00565	W5PCW9;W5PDJ4;W5PL17;W5PME2;W5Q0J1;W5Q3A5
Antifolate resistance	6	ko01523	C6KJ77;W5NSW0;W5PB83;W5PIG5;W5Q4C4;W5Q5P5
Cell adhesion molecules (CAMs)	6	ko04514	W5NQN3;W5NTW0;W5NX33;W5NZU3;W5PHQ8;W5PQC8
Retrograde endocannabinoid signaling	6	ko04723	Q9MZD9;W5NU92;W5NWR9;W5P904;W5PP04;W5QC83
Renin-angiotensin system	6	ko04614	Q4W1E4;W5NT93;W5P726;W5PTV7;W5PU85;W5QGB0
Porphyrin and chlorophyll metabolism	6	ko00860	W5NY82;W5NZV0;W5P9J8;W5PIT5;W5PZZ9;W5Q633
Osteoclast differentiation	6	ko04380	W5NPS2;W5NSW0;W5NU92;W5P024;W5PKT3;W5Q4C4
Biosynthesis of unsaturated fatty acids	6	ko01040	B6UV59;W5NS44;W5P066;W5PKS7;W5PSN9;W5Q990
Cocaine addiction	6	ko05030	Q9MZD9;W5NYL0;W5NZA9;W5PC36;W5Q4C4;W5QBX1
Th1 and Th2 cell differentiation	6	ko04658	W5NSW0;W5NU92;W5P8H6;W5PKT3;W5PUR2;W5Q4C4
EGFR tyrosine kinase inhibitor resistance	6	ko01521	A0A097P8P6;E2IV79;W5P904;W5PXK2;W5Q0R1;W5Q2Y8
African trypanosomiasis	6	ko05143	C6ZP48;P02075;W5NX51;W5NXW9;W5P904;W5PGE9
Serotonergic synapse	6	ko04726	Q9MZD9;W5NYL0;W5NZA9;W5P904;W5PP04;W5QBX1
Progesterone-mediated oocyte maturation	6	ko04914	A8DR93;Q9MZD9;W5NU92;W5NUR6;W5PHW0;W5PRD7
Synthesis and degradation of ketone bodies	6	ko00072	W5PAS5;W5PGM1;W5PN85;W5QFN4;W5QFX2;W5QGP1
TGF-beta signaling pathway	6	ko04350	C5IJ99;W5NPI8;W5NUB1;W5PZ02;W5Q0B5;W5Q7X8
Cholinergic synapse	5	ko04725	Q9MZD9;W5NPS2;W5NVQ3;W5P904;W5PP04
Arginine biosynthesis	5	ko00220	G1DG30;W5NRK4;W5NUG0;W5QBP6;W5QJ54
Vitamin digestion and absorption	5	ko04977	A1Z181;W5NX51;W5PEB3;W5PEK8;W5PIG5
Fc epsilon RI signaling pathway	5	ko04664	W5NTB8;W5NU92;W5NXW9;W5P024;W5PGE9
Phototransduction	5	ko04744	Q6YNX6;W5P496;W5PQR6;W5Q2A6;W5QD40
Starch and sucrose metabolism	5	ko00500	W5NW80;W5P323;W5P655;W5P9W1;W5PTP8
GABAergic synapse	5	ko04727	Q9MZD9;W5P904;W5PMS2;W5PP04;W5QBP6
Small cell lung cancer	5	ko05222	W5NSW0;W5P4I3;W5PXK2;W5Q4C4;W5Q7D8
Long-term depression	5	ko04730	W5NPI8;W5P904;W5PZ02;W5Q0B5;W5Q137
Natural killer cell mediated cytotoxicity	5	ko04650	W5NXW9;W5P024;W5P904;W5PGE9;W5PKT3
Glycosphingolipid biosynthesis - ganglio series	5	ko00604	B2LSM6;W5P3N6;W5PWY5;W5Q1M0;W5QFF0
Toll-like receptor signaling pathway	5	ko04620	W5NSW0;W5NTB8;W5NU92;W5P4I3;W5Q4C4
Neuroactive ligand-receptor interaction	5	ko04080	W5PC36;W5PSQ9;W5PXE6;W5Q1P5;W5Q1W5
Prolactin signaling pathway	5	ko04917	A0A097P8P6;W5NU92;W5PHB8;W5PSQ9;W5Q4C4
Insulin secretion	5	ko04911	Q9MZD9;W5NR61;W5P904;W5P945;W5PEY3
Apoptosis - multiple species	5	ko04215	E2IV79;W5NU92;W5PMD2;W5PTC7;W5Q7D8
Bladder cancer	5	ko05219	A4GZY3;B7VBV2;W5NZU3;W5PPC7;W5PPI1
Fat digestion and absorption	5	ko04975	F8RKS1;W5NUG0;W5NX51;W5PCW9;W5Q6H9
Prion diseases	5	ko05020	M4NBE4;Q9MZD9;W5NSF8;W5PRV5;W5Q9K0
Cytosolic DNA-sensing pathway	4	ko04623	W5NSW0;W5P3Y5;W5P3Z1;W5Q4C4
Hematopoietic cell lineage	4	ko04640	B0LXL2;W5NXW9;W5PGE9;W5Q927
Notch signaling pathway	4	ko04330	W5P8H6;W5PGA9;W5QHZ2;W5QIG5
Basal cell carcinoma	4	ko05217	A0A097P8P6;W5NVK7;W5PCD5;W5Q2A0
Pancreatic cancer	4	ko05212	W5NSW0;W5NU92;W5PTW5;W5Q4C4
Bile secretion	4	ko04976	C6KJ77;Q9MZD9;W5P945;W5PEY3
Sulfur relay system	4	ko04122	W5PHQ8;W5PQC8;W5PZ31;W5QCZ0
AGE-RAGE signaling pathway in diabetic complications	4	ko04933	W5NPP9;W5NU92;W5Q4C4;W5QED3
Pentose and glucuronate interconversions	4	ko00040	P07846;U5IKM0;W5NUN8;W5QIT0
Thyroid cancer	4	ko05216	W5NVK7;W5NZU3;W5PCD5;W5Q2A0
Jak-STAT signaling pathway	4	ko04630	C8BKC8;W5P3U0;W5PEZ2;W5PMV8
Ascorbate and aldarate metabolism	4	ko00053	W5PLV2;W5PPG3;W5Q9L8;W5QAE8
Cytokine-cytokine receptor interaction	4	ko04060	W5NUB1;W5P3U0;W5PEZ2;W5Q7X8
Insect hormone biosynthesis	3	ko00981	W5PLV2;W5Q9L8;W5QAX4
Nucleotide excision repair	3	ko03420	W5PBA2;W5PE06;W5PQ34
p53 signaling pathway	3	ko04115	W5NUU4;W5PXK2;W5Q7D8
Riboflavin metabolism	3	ko00740	G1DG29;W5NZC7;W5P9J8
Glycosphingolipid biosynthesis - globo and isoglobo series	3	ko00603	B2LSM6;W5P3N6;W5PNV6
Pantothenate and CoA biosynthesis	3	ko00770	W5NW49;W5NXJ7;W5PIH0
Terpenoid backbone biosynthesis	3	ko00900	W5PN85;W5QAX4;W5QG63
Steroid hormone biosynthesis	3	ko00140	W5NS44;W5PG98;W5PKS7
Folate biosynthesis	3	ko00790	W5PFB9;W5PKX5;W5Q5P5
Phenylalanine, tyrosine and tryptophan biosynthesis	3	ko00400	G1DG30;W5NUG0;W5PW33
VEGF signaling pathway	3	ko04370	I3WAE6;W5P904;W5PKT3
Type I diabetes mellitus	3	ko04940	W5P7F4;W5P7S2;W5Q1L2
ErbB signaling pathway	3	ko04012	A0A097P8P6;W5NU92;W5P904
Circadian rhythm	3	ko04710	B3F8Y0;W5P321;W5QGR5
Leishmaniasis	3	ko05140	W5NXW9;W5PGE9;W5Q4C4
Retinol metabolism	3	ko00830	W5Q2F4;W5QD93;W5QJ56
Aldosterone-regulated sodium reabsorption	3	ko04960	W5P904;W5P945;W5PEY3
Mucin type O-glycan biosynthesis	3	ko00512	W5P510;W5PSQ9;W5Q799
RNA polymerase	3	ko03020	W5P3Y5;W5P3Z1;W5PSY7
Ovarian steroidogenesis	3	ko04913	Q9MZD9;W5PSQ9;W5Q2J7
Chronic myeloid leukemia	3	ko05220	W5NSW0;W5Q4C4;W5QIG5
Melanoma	2	ko05218	W5NZU3;W5PXK2
Renal cell carcinoma	2	ko05211	C5IWV1;G1DG14
Malaria	2	ko05144	C6ZP48;P02075
Primary immunodeficiency	2	ko05340	W5NXW9;W5PGE9
Dorso-ventral axis formation	2	ko04320	W5Q433;W5QI98
Base excision repair	2	ko03410	G1DFN8;W5PN67
Allograft rejection	2	ko05330	W5NXW9;W5PGE9
alpha-Linolenic acid metabolism	2	ko00592	W5P066;W5Q0J1
Nitrogen metabolism	2	ko00910	W5NRK4;W5QBP6
Other types of O-glycan biosynthesis	2	ko00514	W5PEI9;W5QHM7
Ubiquinone and other terpenoid-quinone biosynthesis	2	ko00130	W5PFE3;W5PKM2
Neomycin, kanamycin and gentamicin biosynthesis	2	ko00524	W5P655;W5PTP8
Staphylococcus aureus infection	2	ko05150	W5NXW9;W5PGE9
Drug metabolism - other enzymes	2	ko00983	A0A097C2Z2;W5Q2I7
Non-small cell lung cancer	2	ko05223	W5P904;W5QH30
Taurine and hypotaurine metabolism	2	ko00430	W5P2Z2;W5Q4I4
Autoimmune thyroid disease	2	ko05320	W5NXW9;W5PGE9
Asthma	2	ko05310	W5NXW9;W5PGE9
Intestinal immune network for IgA production	2	ko04672	W5NXW9;W5PGE9
One carbon pool by folate	2	ko00670	W5PB83;W5QJ31
Taste transduction	2	ko04742	Q9MZD9;W5Q893
Inflammatory bowel disease (IBD)	2	ko05321	W5NW24;W5Q4C4
Lipoic acid metabolism	1	ko00785	W5PJZ6
Primary bile acid biosynthesis	1	ko00120	W5P972
Nicotine addiction	1	ko05033	W5PC36
Mannose type O-glycan biosynthesis	1	ko00515	W5QAI4
D-Glutamine and D-glutamate metabolism	1	ko00471	W5NRK4
Biotin metabolism	1	ko00780	W5P1U9
Linoleic acid metabolism	1	ko00591	W5Q0J1
Lysine biosynthesis	1	ko00300	W5QAE8
Circadian rhythm - fly	1	ko04711	A0A097P8P6
Phosphonate and phosphinate metabolism	1	ko00440	W5QGH1
DNA replication	1	ko03030	W5NUR6
ECM-receptor interaction	1	ko04512	W5PXH6
Vitamin B6 metabolism	1	ko00750	W5PWY3
