# Supplementary material for: Proteomic characterization and comparison of ram (Ovis aries) and buck (Capra hircus) spermatozoa proteome using a data independent acquisition mass spectometry (DIA-MS) approach
Source: PLoS One. 2020 Feb 13;15(2):e0228656. doi: 10.1371/journal.pone.0228656 (PMC7018057; doi:10.1371/journal.pone.0228656)
Supplement: S6 Table — (XLSX) [file pone.0228656.s006.xlsx]

## Sheet: Sheet1
S6 Table. Differentially expressed proteins in ram vs. buck spermatozoa.
Protein Accession	Protein Description	Gene Name	Label	log2FC	SE	p-value	Regulated Type
W5PD71	Pentaxin	CRP	sheep-VS-goat	6.42888	0.417899	0.0413244	Up
W5PJJ9	Uncharacterized protein	LOC101114850	sheep-VS-goat	5.95691	0.58246	0.00942574	Up
W5P1P8	Beta-defensin 1	DEFB1	sheep-VS-goat	5.93875	0.559017	0.00874449	Up
W5PHD0	Uncharacterized protein	LOC101111693	sheep-VS-goat	5.79224	0.413937	0.00506831	Up
A0A0P0KLF3	Cytochrome c oxidase subunit 2	COII	sheep-VS-goat	5.36093	0.127761	0.000567478	Up
W5P9A0	Aldehyde dehydrogenase 5 family member A1	ALDH5A1	sheep-VS-goat	4.40147	0.275676	0.00389992	Up
W5PEB3	Uncharacterized protein	LOC101111505	sheep-VS-goat	3.7305	0.269238	0.00516844	Up
W5PSZ8	Triokinase and FMN cyclase	TKFC	sheep-VS-goat	3.52745	0.571509	0.0252595	Up
W5NU21	Fucosidase, alpha-L- 2	FUCA2	sheep-VS-goat	3.48809	0.304234	0.00752175	Up
W5PV74	Acylaminoacyl-peptide hydrolase	APEH	sheep-VS-goat	3.23637	0.0588219	0.0115694	Up
W5P878	Carnitine palmitoyltransferase 2	CPT2	sheep-VS-goat	3.18149	0.202286	0.00401835	Up
W5PIT5	Protoporphyrinogen oxidase	PPOX	sheep-VS-goat	3.14028	0.120096	0.00145938	Up
W5NUN8	Aldo-keto reductase family 1 member A1	AKR1A1	sheep-VS-goat	3.11365	0.111711	0.00128474	Up
W5PJG3	Uncharacterized protein	NA	sheep-VS-goat	3.10228	0.214479	0.0439434	Up
W5Q1P5	Protease, serine 58	PRSS58	sheep-VS-goat	3.08375	0.218025	0.0049615	Up
W5QG64	Isovaleryl-CoA dehydrogenase	IVD	sheep-VS-goat	2.96182	0.0348765	0.00013863	Up
D3G9G3	Lactoferrin	LF	sheep-VS-goat	2.93471	0.197633	0.00450452	Up
W5PQD5	DEAH-box helicase 32 (putative)	DHX32	sheep-VS-goat	2.92049	0.16181	0.00305567	Up
W5P2A9	Malic enzyme	ME3	sheep-VS-goat	2.91469	0.212842	0.00529023	Up
W5Q4D9	NAD(P)(+)--arginine ADP-ribosyltransferase	ART3	sheep-VS-goat	2.86922	0.169254	0.00346171	Up
W5PNH3	Leucine rich colipase like 1	LRCOL1	sheep-VS-goat	2.82055	0.596147	0.0418858	Up
W5QGW1	Potassium channel modulatory factor 1	KCMF1	sheep-VS-goat	2.77985	0.261453	0.00873023	Up
W5PEK8	Uncharacterized protein	LOC101111242	sheep-VS-goat	2.77469	0.282167	0.0101838	Up
W5PZM9	Annexin	ANXA5	sheep-VS-goat	2.76428	0.185374	0.00446699	Up
A4GZY3	Seminal vesicle protein	rsvp20	sheep-VS-goat	2.75157	0.353299	0.0160894	Up
W5Q437	3-hydroxyisobutyryl-CoA hydrolase, mitochondrial	HIBCH	sheep-VS-goat	2.73177	0.350246	0.0160438	Up
W5Q7P1	Nudix hydrolase 6	NUDT6	sheep-VS-goat	2.70484	0.224666	0.00682849	Up
W5QCY6	GMP reductase	GMPR2	sheep-VS-goat	2.68046	0.589991	0.045189	Up
G3CH53	Acetyl-Coenzyme A acyltransferase 2	ACAA2	sheep-VS-goat	2.62069	0.195386	0.00551258	Up
A0A059U2V6	Beta-defensin	NA	sheep-VS-goat	2.4992	0.109342	0.00190865	Up
W5NUY3	ADAM metallopeptidase domain 32	ADAM32	sheep-VS-goat	2.49559	0.356535	0.0198063	Up
C5IWT0	ADP-ribosylation factor 4	ARF4	sheep-VS-goat	2.48734	0.104089	0.00174661	Up
W5PS69	Uncharacterized protein	NA	sheep-VS-goat	2.48103	0.205438	0.00678674	Up
W5PSX3	Aspartyl-tRNA synthetase 2, mitochondrial	DARS2	sheep-VS-goat	2.46401	0.351408	0.0197392	Up
W5Q0E8	Uncharacterized protein	LOC101109597	sheep-VS-goat	2.45968	0.112853	0.0291883	Up
W5NQ36	Enoyl-CoA delta isomerase 2	ECI2	sheep-VS-goat	2.42613	0.250111	0.0104612	Up
W5PXE6	Protease, serine 37	PRSS37	sheep-VS-goat	2.3461	0.0446392	0.000361829	Up
W5PAI8	Nicotinamide-nucleotide adenylyltransferase	NMNAT3	sheep-VS-goat	2.33828	0.396328	0.0275472	Up
W5PTV7	Angiotensin-converting enzyme	ACE	sheep-VS-goat	2.32177	0.343498	0.0211948	Up
W5PFF7	Testis expressed 101	TEX101	sheep-VS-goat	2.31992	0.213129	0.00833462	Up
W5Q2S9	Ferredoxin 2	FDX2	sheep-VS-goat	2.27926	0.165807	0.04623	Up
W5NWE0	Mitochondrial trans-2-enoyl-CoA reductase	MECR	sheep-VS-goat	2.25821	0.10648	0.00221597	Up
W5PPI1	Epididymal sperm binding protein 1	ELSPBP1	sheep-VS-goat	2.25561	0.139352	0.00379508	Up
Q4W1E4	Angiotensin-converting enzyme (Fragment)	ACE	sheep-VS-goat	2.24044	0.233061	0.0106486	Up
W5P7Y4	Uncharacterized protein	NA	sheep-VS-goat	2.18689	0.244722	0.0122922	Up
W5NSH8	NPC intracellular cholesterol transporter 2	NPC2	sheep-VS-goat	2.18634	0.219277	0.00990968	Up
W5NU43	Uncharacterized protein	TIMM8A	sheep-VS-goat	2.18291	0.243913	0.0122563	Up
W5PPD3	Cartilage acidic protein 1	CRTAC1	sheep-VS-goat	2.16012	0.501123	0.0498304	Up
W5PTS4	Ribonuclease A family member 4	RNASE4	sheep-VS-goat	2.13841	0.119943	0.00313132	Up
W5QDF8	Mitochondrial pyruvate carrier	MPC1L	sheep-VS-goat	2.12483	0.191839	0.00805296	Up
W5QIY5	Uncharacterized protein	NA	sheep-VS-goat	2.11023	0.146775	0.00480294	Up
W5P3S7	ATPase H+ transporting accessory protein 1	ATP6AP1	sheep-VS-goat	2.08671	0.138852	0.00439857	Up
W5PEW4	HIV-1 Tat interactive protein 2	HTATIP2	sheep-VS-goat	2.08157	0.191077	0.00832122	Up
W5PAL7	Peroxiredoxin 5	PRDX5	sheep-VS-goat	2.08119	0.280597	0.0176968	Up
W5P6V7	DExD-box helicase 39A	DDX39A	sheep-VS-goat	2.06253	0.0203398	0.00627788	Up
W5NZA0	Dipeptidase	DPEP3	sheep-VS-goat	2.04696	0.123689	0.00363137	Up
W5Q9C4	Nitrilase family member 2	NIT2	sheep-VS-goat	2.01781	0.23704	0.0135208	Up
W5P9S9	Uncharacterized protein	LY6G5B	sheep-VS-goat	2.00331	0.434415	0.0439468	Up
Q2TCH3	ATP-citrate synthase	ACLY	sheep-VS-goat	1.99711	0.142579	0.00505824	Up
W5NTW9	Receptor interacting serine/threonine kinase 1	RIPK1	sheep-VS-goat	1.99411	0.306562	0.0228279	Up
W5NWM7	Glutathione S-transferase zeta 1	GSTZ1	sheep-VS-goat	1.99145	0.162959	0.00662951	Up
W5PL79	Aldehyde dehydrogenase 4 family member A1	ALDH4A1	sheep-VS-goat	1.99073	0.247962	0.0151629	Up
W5PNN6	NADH:ubiquinone oxidoreductase complex assembly factor 5	NDUFAF5	sheep-VS-goat	1.97828	0.229957	0.0132441	Up
W5P645	RAB14, member RAS oncogene family	RAB14	sheep-VS-goat	1.96325	0.0881762	0.00201113	Up
W5QCZ0	Sulfurtransferase	MPST	sheep-VS-goat	1.93415	0.385834	0.0375661	Up
W5QHZ2	Aph-1 homolog B, gamma-secretase subunit	APH1B	sheep-VS-goat	1.91984	0.150707	0.00610578	Up
W5Q595	NIF3-like protein 1	NIF3L1	sheep-VS-goat	1.91165	0.180665	0.00881365	Up
W5P8K0	Dynactin subunit 2	DCTN2	sheep-VS-goat	1.8965	0.263744	0.0187965	Up
W5NY53	Mannose-6-phosphate isomerase	MPI	sheep-VS-goat	1.88361	0.175436	0.00856349	Up
W5PF98	Uncharacterized protein	LOC105612604	sheep-VS-goat	1.83052	0.297598	0.025427	Up
W5PNP5	T-complex 11	TCP11	sheep-VS-goat	1.75998	0.134715	0.00580784	Up
W5PS50	Mitochondrial pyruvate carrier	MPC2	sheep-VS-goat	1.74316	0.046709	0.000717231	Up
Q70IB1	Inactive ribonuclease-like protein 10	RNASE10	sheep-VS-goat	1.69661	0.268388	0.0241225	Up
W5PUF8	Pitrilysin metallopeptidase 1	PITRM1	sheep-VS-goat	1.6723	0.0814719	0.00236506	Up
W5Q2E3	Calmin	CLMN	sheep-VS-goat	1.65127	0.231605	0.0191104	Up
W5PRJ2	Cation channel sperm associated auxiliary subunit beta	CATSPERB	sheep-VS-goat	1.64744	0.224963	0.018141	Up
W5P508	Eukaryotic translation initiation factor 3 subunit B	EIF3B	sheep-VS-goat	1.64212	0.239106	0.0205504	Up
W5P0N8	Proteasome activator subunit 3	PSME3	sheep-VS-goat	1.62851	0.33448	0.0396907	Up
W5Q420	Reticulocalbin 1	RCN1	sheep-VS-goat	1.62572	0.101963	0.00391055	Up
W5PIE9	Nitrilase 1	NIT1	sheep-VS-goat	1.61656	0.111946	0.0440153	Up
W5PAV9	Lamin tail domain containing 2	LMNTD2	sheep-VS-goat	1.61337	0.205809	0.015886	Up
W5P368	Malic enzyme	ME2	sheep-VS-goat	1.60398	0.172443	0.0113617	Up
W5P857	Phosphoethanolamine/phosphocholine phosphatase	PHOSPHO1	sheep-VS-goat	1.56375	0.23592	0.0220125	Up
W5PUU9	Haloacid dehalogenase like hydrolase domain containing 5	HDHD5	sheep-VS-goat	1.54451	0.190756	0.0149132	Up
W5Q734	Pyruvate dehydrogenase kinase 3	PDK3	sheep-VS-goat	1.52777	0.139463	0.00823026	Up
C5IJ86	RAB4A	NA	sheep-VS-goat	1.52418	0.242611	0.0244125	Up
W5QG24	Palmitoyl-protein thioesterase 1	PPT1	sheep-VS-goat	1.51963	0.0253902	0.000279046	Up
W5Q4L4	Acetyl-CoA carboxylase beta	ACACB	sheep-VS-goat	1.51307	0.100982	0.00442465	Up
W5P1N9	Uncharacterized protein	LOC101122400	sheep-VS-goat	1.49735	0.0670752	0.00200065	Up
W5QFD8	Uncharacterized protein	NA	sheep-VS-goat	1.49444	0.175038	0.0134425	Up
W5PGA4	Carnitine	CRAT	sheep-VS-goat	1.49107	0.249924	0.0269633	Up
W5PZI0	Clusterin	LOC101113728	sheep-VS-goat	1.48898	0.0547704	0.00135031	Up
W5NVQ4	Cullin associated and neddylation dissociated 1	CAND1	sheep-VS-goat	1.48796	0.121348	0.00658529	Up
W5Q6D0	Chromosome 11 open reading frame 71	C11orf71	sheep-VS-goat	1.48754	0.215681	0.0203821	Up
W5PR16	Abhydrolase domain containing 11	ABHD11	sheep-VS-goat	1.48441	0.303672	0.0393944	Up
W5NUR6	Sideroflexin	SFXN2	sheep-VS-goat	1.48387	0.188959	0.015832	Up
W5Q7U9	Transmembrane protease, serine 12	TMPRSS12	sheep-VS-goat	1.47329	0.179849	0.0145768	Up
W5NTW0	Cell adhesion molecule 1	CADM1	sheep-VS-goat	1.47024	0.151922	0.0105093	Up
W5PFR8	Fructose-1,6-bisphosphatase 1	FBP1	sheep-VS-goat	1.46833	0.132487	0.00804337	Up
W5P676	Uncharacterized protein	NA	sheep-VS-goat	1.4606	0.0109639	0.00477865	Up
W5QD93	Uncharacterized protein	LOC101119050	sheep-VS-goat	1.43747	0.140935	0.00947619	Up
W5PUD8	Mitochondrial amidoxime reducing component 2	MARC2	sheep-VS-goat	1.40871	0.0675505	0.00229151	Up
C5IWS8	ADP-ribosylation factor-like 5A	ARL5A	sheep-VS-goat	1.40569	0.118651	0.00704942	Up
W5P759	Apoptosis inducing factor, mitochondria associated 2	AIFM2	sheep-VS-goat	1.39172	0.124695	0.00793233	Up
W5NSB1	Pyruvate dehydrogenase kinase 1	PDK1	sheep-VS-goat	1.38924	0.278916	0.0380242	Up
W5P1U9	3-oxoacyl-[acyl-carrier-protein] synthase, mitochondrial	OXSM	sheep-VS-goat	1.38338	0.157259	0.0126774	Up
W5PNJ7	Nucleoredoxin	NXN	sheep-VS-goat	1.36699	0.239631	0.0293819	Up
W5NTS0	Lymphocyte antigen 6 family member K	LY6K	sheep-VS-goat	1.3587	0.14174	0.0107082	Up
W5NS83	Uncharacterized protein	NA	sheep-VS-goat	1.3446	0.205357	0.02254	Up
R9Y0L2	Hormone-sensitive lipase (Fragment)	HSL	sheep-VS-goat	1.33224	0.187972	0.0193321	Up
W5PZK3	Intraflagellar transport 22	IFT22	sheep-VS-goat	1.32943	0.0475329	0.00127592	Up
W5PM86	Alpha-mannosidase	NA	sheep-VS-goat	1.32075	0.0737516	0.00310367	Up
W5Q414	Uncharacterized protein	NA	sheep-VS-goat	1.30606	0.0810395	0.00382797	Up
W5Q4X4	Chromosome 12 open reading frame 10	C12orf10	sheep-VS-goat	1.30347	0.257442	0.0368645	Up
W5P323	Glucose-6-phosphate isomerase	GPI	sheep-VS-goat	1.29719	0.20711	0.0245564	Up
W5PUM8	Huntingtin interacting protein 1	HIP1	sheep-VS-goat	1.2901	0.149926	0.0132378	Up
W5PFV5	Aminopeptidase	NPEPPS	sheep-VS-goat	1.28306	0.138903	0.0115179	Up
W5QD48	Abhydrolase domain containing 10	ABHD10	sheep-VS-goat	1.2613	0.252162	0.0377219	Up
W5NUY4	Phosducin like 2	PDCL2	sheep-VS-goat	1.2602	0.281432	0.0464277	Up
W5PNZ5	Peptidylprolyl isomerase	FKBP4	sheep-VS-goat	1.23751	0.259623	0.0413057	Up
W5NWN2	Mannosidase alpha class 2C member 1	MAN2C1	sheep-VS-goat	1.23645	0.285589	0.0494271	Up
W5NZH7	Serine/threonine-protein phosphatase 2A 55 kDa regulatory subunit B	PPP2R2B	sheep-VS-goat	1.22763	0.0830757	0.0045482	Up
W5PMZ6	Alpha-mannosidase	MAN2B2	sheep-VS-goat	1.22485	0.140775	0.0129532	Up
W5QC83	N-acyl phosphatidylethanolamine phospholipase D	NAPEPLD	sheep-VS-goat	1.22386	0.127779	0.0107257	Up
W5PBH2	Ubiquitin like modifier activating enzyme 6	UBA6	sheep-VS-goat	1.21537	0.0823186	0.00455622	Up
W5QGT1	Cullin 3	CUL3	sheep-VS-goat	1.20015	0.0990241	0.00673907	Up
B2LU26	PSPH	NA	sheep-VS-goat	1.19658	0.214222	0.0305881	Up
A9UFM4	Hormone sensitive lipase	HSL	sheep-VS-goat	1.19594	0.0281108	0.014961	Up
W5NW17	Syntaxin binding protein 2	STXBP2	sheep-VS-goat	1.19106	0.192557	0.0251547	Up
W5NSS1	Protein phosphatase 4 regulatory subunit 1	PPP4R1	sheep-VS-goat	1.18166	0.153742	0.0165097	Up
W5QHH7	Uncharacterized protein	DMAC2L	sheep-VS-goat	1.16988	0.0228847	0.000382432	Up
W5QC63	Armadillo repeat containing 10	ARMC10	sheep-VS-goat	1.16962	0.189358	0.0252234	Up
W5P9M2	Prostaglandin reductase 1	PTGR1	sheep-VS-goat	1.14458	0.213054	0.0329461	Up
W5Q7D8	Uncharacterized protein	LOC101103784	sheep-VS-goat	1.1416	0.216686	0.0341902	Up
W5P6X4	Eukaryotic translation initiation factor 3 subunit K	EIF3K	sheep-VS-goat	1.13863	0.0107027	8.83412e-05	Up
W5PVE3	Cytochrome p450 oxidoreductase	POR	sheep-VS-goat	1.13003	0.220277	0.0359607	Up
W5PH44	Uncharacterized protein	FAM205A	sheep-VS-goat	1.12499	0.117782	0.0107842	Up
W5P945	Sodium/potassium-transporting ATPase subunit beta	ATP1B3	sheep-VS-goat	1.12461	0.191089	0.0276783	Up
W5PQT9	NADPH:adrenodoxin oxidoreductase, mitochondrial	FDXR	sheep-VS-goat	1.12087	0.0853177	0.00574401	Up
W5PG09	Phosphoglycerate kinase	PGK2	sheep-VS-goat	1.11442	0.111087	0.00979073	Up
W5Q9D0	Protein phosphatase 1 regulatory subunit 7	PPP1R7	sheep-VS-goat	1.11165	0.223314	0.0380653	Up
W5QCW5	SHC binding and spindle associated 1 like	SHCBP1L	sheep-VS-goat	1.10815	0.253673	0.0486126	Up
W5PGV9	Maestro heat like repeat family member 2B	MROH2B	sheep-VS-goat	1.10738	0.0860149	0.00597925	Up
K4P494	Cystatin	CST3	sheep-VS-goat	1.09984	0.0736296	0.00445183	Up
W5PVY5	Phosphoglycerate mutase	PGAM2	sheep-VS-goat	1.09813	0.13612	0.01502	Up
W5Q5S5	Uncharacterized protein	HNRNPUL2	sheep-VS-goat	1.08941	0.00379291	0.00221646	Up
Q0PD85	Monocarboxylate transporter 1 (Fragment)	SLC16A1	sheep-VS-goat	1.08826	0.188428	0.0286952	Up
W5Q2R8	Chromosome 2 open reading frame 69	C2orf69	sheep-VS-goat	1.07936	0.190926	0.0298933	Up
W5PEY3	Sodium/potassium-transporting ATPase subunit alpha	ATP1A4	sheep-VS-goat	1.07669	0.182046	0.0274176	Up
B7TJ13	Phosphoglycerate kinase	PGK1	sheep-VS-goat	1.0701	0.130677	0.0145869	Up
W5QIK1	Ubiquitin specific peptidase 50	USP50	sheep-VS-goat	1.06719	0.208599	0.0361478	Up
A9LM14	RAB11B	rab11b	sheep-VS-goat	1.06494	0.115471	0.0115536	Up
W5PWA3	Hydroxyacylglutathione hydrolase like	HAGHL	sheep-VS-goat	1.06383	0.100168	0.00874955	Up
W5PL89	Uncharacterized protein	NA	sheep-VS-goat	1.06333	0.0791391	0.00549362	Up
W5Q1M0	Beta-galactosidase	GLB1	sheep-VS-goat	1.04631	0.122603	0.0134539	Up
W5PHR0	Uncharacterized protein	NA	sheep-VS-goat	1.04601	0.123531	0.013662	Up
W5QAX4	Dehydrogenase/reductase 11	DHRS11	sheep-VS-goat	1.03855	0.149349	0.0200597	Up
W5NZQ2	Leucine aminopeptidase 3	LAP3	sheep-VS-goat	1.03661	0.0664496	0.00408399	Up
B3EYB8	Hormone-sensitive lipase variant A	HSL	sheep-VS-goat	1.03374	0.136475	0.0169864	Up
W5PES1	Isoleucyl-tRNA synthetase	IARS	sheep-VS-goat	1.02857	0.0160207	0.00991498	Up
W5QFX2	Succinyl-CoA:3-ketoacid-coenzyme A transferase	NA	sheep-VS-goat	1.02758	0.18862	0.0320808	Up
W5PYM5	Chaperonin containing TCP1 subunit 8	CCT8	sheep-VS-goat	1.01808	0.131334	0.016237	Up
W5QC84	Eukaryotic translation initiation factor 3 subunit D	EIF3D	sheep-VS-goat	1.00933	0.0513654	0.00257983	Up
W5NUG0	Aspartate aminotransferase	GOT2	sheep-VS-goat	1.00649	0.189779	0.0337631	Up
W5Q4E3	DEAD-box helicase 1	DDX1	sheep-VS-goat	1.00251	0.041035	0.0260436	Up
W5NXL6	L-lactate dehydrogenase	LDHAL6B	sheep-VS-goat	1.0007	0.0724517	0.00520109	Up
W5PL49	Sphingomyelin phosphodiesterase 2	SMPD2	sheep-VS-goat	-1.01179	0.180574	0.0304059	Down
A0A059U2L0	Beta-defensin	NA	sheep-VS-goat	-1.01553	0.201612	0.0372264	Down
W5Q6Y5	Cilia and flagella associated protein 46	CFAP46	sheep-VS-goat	-1.0208	0.0671881	0.00430421	Down
W5P2X4	Selenoprotein T	SELENOT	sheep-VS-goat	-1.02647	0.208894	0.0390081	Down
W5NZA9	Amine oxidase	MAOB	sheep-VS-goat	-1.03839	0.197288	0.0342537	Down
W5QBV5	WBP2 N-terminal like	WBP2NL	sheep-VS-goat	-1.04053	0.0820259	0.00615694	Down
W5P3Z1	Uncharacterized protein	NA	sheep-VS-goat	-1.04747	0.189343	0.0311557	Down
W5NR06	Histone H2B	NA	sheep-VS-goat	-1.049	0.137267	0.0166953	Down
W5P169	Uncharacterized protein	LOC101115386	sheep-VS-goat	-1.06587	0.243618	0.0484741	Down
C8BKC8	Four and a half LIM domains 1 protein	FHL1	sheep-VS-goat	-1.066	0.208692	0.0362544	Down
W5PAD7	Uncharacterized protein	NA	sheep-VS-goat	-1.06993	0.21131	0.0368623	Down
W5P3A2	Vac14, PIKFYVE complex component	VAC14	sheep-VS-goat	-1.07328	0.0199863	0.0118536	Down
W5PRF8	Uncharacterized protein	NA	sheep-VS-goat	-1.08454	0.107315	0.0096496	Down
F2YQ13	Gelsolin isoform b	GSN	sheep-VS-goat	-1.09099	0.149876	0.0183542	Down
W5Q5L3	Uncharacterized protein	NA	sheep-VS-goat	-1.09684	0.086234	0.00612448	Down
W5PJR2	Glutathione S-transferase C-terminal domain containing	GSTCD	sheep-VS-goat	-1.12373	0.149289	0.0171955	Down
W5P3C9	Kinesin-like protein	KIF9	sheep-VS-goat	-1.12416	0.0959935	0.00721289	Down
W5PSL4	Uncharacterized protein	NA	sheep-VS-goat	-1.13244	0.19398	0.02811	Down
W5QEU0	Cilia and flagella associated protein 65	CFAP65	sheep-VS-goat	-1.15299	0.25574	0.0458414	Down
W5PB65	Uncharacterized protein	NA	sheep-VS-goat	-1.15785	0.168582	0.0205481	Down
W5NYZ1	Uncharacterized protein	NA	sheep-VS-goat	-1.19774	0.130468	0.0116583	Down
W5PLV2	Aldehyde dehydrogenase 2 family (mitochondrial)	ALDH2	sheep-VS-goat	-1.21755	0.198608	0.0255917	Down
W5PZF7	WD repeat domain 97	WDR97	sheep-VS-goat	-1.23794	0.14088	0.0127046	Down
W5PMN0	SEC63 homolog, protein translocation regulator	SEC63	sheep-VS-goat	-1.27635	0.24225	0.0341872	Down
W5P4E7	Cytochrome c oxidase subunit	COX6B1	sheep-VS-goat	-1.28206	0.258126	0.0382271	Down
W5P9D5	Leucine rich repeat containing 71	LRRC71	sheep-VS-goat	-1.28675	0.0564178	0.00191688	Down
W5Q145	Archaelysin family metallopeptidase 2	AMZ2	sheep-VS-goat	-1.3003	0.0125949	9.38085e-05	Down
W5PCI8	Cilia and flagella associated protein 70	CFAP70	sheep-VS-goat	-1.30661	0.267543	0.0394621	Down
W5Q596	LYR motif containing 7	LYRM7	sheep-VS-goat	-1.31013	0.273525	0.0409306	Down
W5PMF2	Diacylglycerol kinase	DGKA	sheep-VS-goat	-1.33024	0.210148	0.02406	Down
W5PI51	Protein arginine methyltransferase NDUFAF7	NDUFAF7	sheep-VS-goat	-1.33233	0.226533	0.0277132	Down
A0A097P8P6	Glycogen synthase kinase-3 beta variant 3	GSK3B3	sheep-VS-goat	-1.33783	0.0403277	0.000907425	Down
W5PUD0	Uncharacterized protein	NA	sheep-VS-goat	-1.35382	8.37372e-05	3.93765e-05	Down
W5QAA8	Trafficking protein particle complex 1	TRAPPC1	sheep-VS-goat	-1.35774	0.0872322	0.00410242	Down
W5P0C6	E3 ubiquitin-protein ligase	WWP2	sheep-VS-goat	-1.37243	0.307129	0.0466068	Down
W5PQ69	Leucine rich repeat containing 43	LRRC43	sheep-VS-goat	-1.37248	0.207414	0.0220845	Down
W5P5R4	Uncharacterized protein	NA	sheep-VS-goat	-1.37394	0.00846822	0.00392372	Down
W5PVQ4	Transmembrane protein 120A	TMEM120A	sheep-VS-goat	-1.42394	0.0769776	0.00290968	Down
B7VBV2	Seminal vesicles 14 kDa protein	rsvp14	sheep-VS-goat	-1.47356	0.0848922	0.00330251	Down
W5Q7P4	Prolactin induced protein	PIP	sheep-VS-goat	-1.51448	0.208456	0.0184233	Down
W5QC44	Histone H2A	LOC105605424	sheep-VS-goat	-1.52186	0.258387	0.027637	Down
W5Q933	Putative homeodomain transcription factor 2	PHTF2	sheep-VS-goat	-1.52981	0.177117	0.0131406	Down
W5PLS0	Carboxypeptidase D	CPD	sheep-VS-goat	-1.55373	0.153558	0.00962699	Down
G1DFN8	DNA-(apurinic or apyrimidinic site) lyase	A	sheep-VS-goat	-1.55467	0.143221	0.00838014	Down
W5PDT8	Patatin like phospholipase domain containing 8	PNPLA8	sheep-VS-goat	-1.55752	0.172733	0.012077	Down
W5NZ70	Galectin 3 binding protein	LGALS3BP	sheep-VS-goat	-1.57492	0.190198	0.0142731	Down
W5PZP8	Mitochondrial fission 1 protein	FIS1	sheep-VS-goat	-1.57966	0.0385293	0.0155247	Down
W5Q8V7	MTOR associated protein, LST8 homolog	MLST8	sheep-VS-goat	-1.59232	0.206961	0.016477	Down
W5PD89	N(alpha)-acetyltransferase 11, NatA catalytic subunit	NAA11	sheep-VS-goat	-1.68003	0.0205381	0.00778222	Down
W5NYA5	Family with sequence similarity 71 member F2	FAM71F2	sheep-VS-goat	-1.72528	0.0635025	0.00135202	Down
W5QD49	Proteasome activator subunit 1	PSME1	sheep-VS-goat	-1.74385	0.335997	0.0351767	Down
W5PFE3	Uncharacterized protein	NA	sheep-VS-goat	-1.81748	0.287894	0.0241849	Down
W5P1V5	MYCBP associated protein	MYCBPAP	sheep-VS-goat	-1.84794	0.367491	0.037346	Down
W5PMG3	Mediator of cell motility 1	MEMO1	sheep-VS-goat	-1.9218	0.228158	0.0138036	Down
W5PX28	Dolichyl-phosphate mannosyltransferase subunit 1, catalytic	DPM1	sheep-VS-goat	-2.01079	0.316605	0.023906	Down
W5P8Z1	Uncharacterized protein	NA	sheep-VS-goat	-2.0184	0.319393	0.0241372	Down
W5PW04	Acyl-CoA dehydrogenase family member 8	ACAD8	sheep-VS-goat	-2.03356	0.0243558	0.000143416	Down
W5PB60	Uncharacterized protein	LOC105614591	sheep-VS-goat	-2.04867	0.134786	0.00430067	Down
W5Q4Q8	Synaptosome associated protein 29	SNAP29	sheep-VS-goat	-2.13511	0.0546972	0.0163054	Down
B9VH00	Fatty acid binding protein 5	FABP5	sheep-VS-goat	-2.13772	0.0866903	0.00164048	Down
W5PVT7	Uncharacterized protein	NA	sheep-VS-goat	-2.13991	0.0888112	0.001718	Down
C6KJ77	Breast cancer resistance protein	ABCG2	sheep-VS-goat	-2.19593	0.215428	0.00948746	Down
W5PB83	Serine hydroxymethyltransferase	SHMT2	sheep-VS-goat	-2.20557	0.510843	0.0496817	Down
W5PHD3	Sigma non-opioid intracellular receptor 1	SIGMAR1	sheep-VS-goat	-2.26997	0.0638337	0.0178976	Down
W5QIV1	Protein S100	S100A11	sheep-VS-goat	-2.38925	0.260109	0.0116453	Down
W5QBX4	Solute carrier family 25 member 24	SLC25A24	sheep-VS-goat	-2.41495	0.0795662	0.00108376	Down
W5P220	Glyoxylate reductase 1 homolog	GLYR1	sheep-VS-goat	-2.57202	0.510453	0.0372037	Down
I3WAE6	HSP27 protein (Fragment)	HSP27	sheep-VS-goat	-2.63894	0.179578	0.0432548	Down
W5P6F3	Phospholipid scramblase	NA	sheep-VS-goat	-2.80727	0.196027	0.044382	Down
W5PLD7	Nudix hydrolase 18	NUDT18	sheep-VS-goat	-3.33636	0.370369	0.0121	Down
G1DGI1	Serpine 2 protein	SERPINE2	sheep-VS-goat	-4.64877	0.299355	0.00412103	Down
W5PEC3	Annexin	ANXA6	sheep-VS-goat	-4.94878	0.234245	0.0301113	Down
