# Supplementary material for: Proteomic characterization and comparison of ram (Ovis aries) and buck (Capra hircus) spermatozoa proteome using a data independent acquisition mass spectometry (DIA-MS) approach
Source: PLoS One. 2020 Feb 13;15(2):e0228656. doi: 10.1371/journal.pone.0228656 (PMC7018057; doi:10.1371/journal.pone.0228656)
Supplement: S7 Table — (XLSX) [file pone.0228656.s007.xlsx]

## Sheet: Sheet1
S7 Table. GO classification of the differentially expressed proteins in ram vs. buck spermatozoa.
Ontoloty	GO term	Number of Proteins	Protein members
biological_process	behavior	4	A0A097P8P6;Q0PD85;W5P8Z1;W5PBH2
biological_process	biological adhesion	8	A0A075W0S2;A0A097P8P6;A3QPC1;B0LXL2;D3G9G3;F2YQ13;Q70IB1;W5NVM0
biological_process	biological regulation	75	A0A075W0S2;A0A097P8P6;A3QPC1;A9LM14;B0LXL2;B7TJ13;B7VBV2;C5IJ86;C5IWS8;C5IWT0;C8BKC8;D3G9G3;F2YQ13;G1DFN8;G3CH53;K4P494;Q0PD85;Q70IB1;W5NSB1;W5NSH8;W5NUR6;W5NVQ4;W5P0C6;W5P0N8;W5P323;W5P363;W5P368;W5P3C9;W5P3S7;W5P6X4;W5P759;W5P8Z1;W5P945;W5P9A0;W5PAL7;W5PB83;W5PEE9;W5PEY3;W5PFE3;W5PFF7;W5PFR8;W5PFV5;W5PKQ2;W5PMF2;W5PMG3;W5PNZ5;W5PS50;W5PSZ8;W5PTR2;W5PUX7;W5PVE3;W5PVY5;W5PX87;W5PXE6;W5PZI0;W5PZM9…
biological_process	cell killing	2	A0A059U2V6;W5PEE9
biological_process	cell proliferation	9	A0A097P8P6;A3QPC1;B0LXL2;D3G9G3;W5NSB1;W5Q2E3;W5Q5L6;W5Q5U5;W5QIV1
biological_process	cellular component organization or biogenesis	45	A0A097P8P6;A9LM14;B0LXL2;C5IJ86;C5IWT0;C8BKC8;F2YQ13;G1DFN8;G3CH53;Q0PD85;W5NSW7;W5NT78;W5NVQ4;W5NY53;W5NZA0;W5P169;W5P363;W5P3C9;W5P6X4;W5P759;W5P9A0;W5PB83;W5PBH2;W5PDE6;W5PFR8;W5PFV5;W5PI51;W5PNN6;W5PNZ5;W5PUX7;W5PVQ4;W5PX87;W5PZI0;W5Q2E3;W5Q5L6;W5Q5U5;W5Q665;W5Q8V7;W5QAA8;W5QBV5;W5QC44;W5QCW5;W5QG24;W5QGS6;W5QGT1
biological_process	cellular process	129	A0A023NDE1;A0A075W0S2;A0A097P8P6;A0A0P0KLF3;A3QPC1;A9LM14;B0LXL2;B2LU26;B7TJ13;B7VBV2;B9VH00;C5IJ86;C5IWS8;C5IWT0;C8BKC8;D3G9G3;F2YQ13;G1DFN8;G3CH53;K4P494;O78751;Q0PD85;Q2TCH3;Q70IB1;R9Y0L2;W5NSB1;W5NSW7;W5NT78;W5NUN8;W5NVQ4;W5NW17;W5NWE0;W5NWM7;W5NY53;W5NZA0;W5P0C6;W5P0N8;W5P169;W5P1U9;W5P2A9;W5P323;W5P363;W5P368;W5P3C9;W5P3S7;W5P4N9;W5P6X4;W5P759;W5P7E0;W5P878;W5P8Z1;W5P945;W5P9A0;W5PAI8;W5PAL…
biological_process	developmental process	38	A0A097P8P6;A3QPC1;B0LXL2;B7TJ13;B7VBV2;C5IWT0;C8BKC8;D3G9G3;F2YQ13;W5NU43;W5NVQ4;W5NZA9;W5P0N8;W5P323;W5P363;W5P3S7;W5P4E7;W5P857;W5P9A0;W5PBH2;W5PFB9;W5PFE3;W5PKQ2;W5PMN0;W5PNZ5;W5PPI1;W5PTR2;W5PVQ4;W5PX87;W5PZN4;W5Q2E3;W5Q595;W5Q5L6;W5Q5U5;W5Q665;W5QG24;W5QGS6;W5QGT1
biological_process	growth	5	C8BKC8;W5PFR8;W5PUX7;W5Q5L6;W5QG24
biological_process	immune system process	20	A0A059U2L0;A0A059U2V6;A0A075W0S2;A3QPC1;C5IJ86;D3G9G3;F2YQ13;W5NVQ4;W5NW17;W5P0N8;W5P323;W5P3S7;W5PB83;W5PEE9;W5PKQ2;W5PSZ8;W5PZN4;W5QAA8;W5QD49;W5QGW1
biological_process	localization	47	A0A075W0S2;A0A097P8P6;A3QPC1;A9LM14;B0LXL2;B7VBV2;B9VH00;C5IJ86;C5IWS8;C5IWT0;C8BKC8;D3G9G3;F2YQ13;G3CH53;O78751;Q0PD85;Q70IB1;W5NSH8;W5NU43;W5NVQ4;W5NW17;W5P0C6;W5P0N8;W5P323;W5P3S7;W5P878;W5P945;W5PDT8;W5PEE9;W5PEY3;W5PFF7;W5PFV5;W5PG09;W5PMG3;W5PMN0;W5PS50;W5PU22;W5PW76;W5PXE6;W5QAA8;W5QBX4;W5QDF8;W5QG24;W5QGS6;W5QGT1;W5QGW1;W5QHH7
biological_process	locomotion	9	C5IWT0;F2YQ13;Q70IB1;W5PEY3;W5PFF7;W5PG09;W5PMG3;W5PXE6;W5QGT1
biological_process	metabolic process	98	A0A023NDE1;A0A097P8P6;A0A0P0KLF3;A9LM14;B0LXL2;B2LU26;B7TJ13;B9VH00;C5IJ86;C5IWT0;D0F094;F2YQ13;G1DFN8;G3CH53;K4P494;O78751;Q0PD85;Q2TCH3;R9Y0L2;W5NSB1;W5NSH8;W5NUN8;W5NVQ4;W5NWE0;W5NWM7;W5NY53;W5P0C6;W5P0N8;W5P1U9;W5P2A9;W5P323;W5P368;W5P3C6;W5P3S7;W5P4N9;W5P6X4;W5P7E0;W5P878;W5P9A0;W5PAI8;W5PAL7;W5PB83;W5PBH2;W5PDT8;W5PFE3;W5PFR8;W5PFV5;W5PG09;W5PGA4;W5PI51;W5PIT5;W5PKQ2;W5PL79;W5PLD7;W5PLV2;W5…
biological_process	multi-organism process	24	A0A059U2L0;A0A059U2V6;A0A075W0S2;A0A097P8P6;A3QPC1;B0LXL2;B7VBV2;D3G9G3;F2YQ13;Q70IB1;W5NSH8;W5NVM0;W5NZA0;W5P8Z1;W5PEB3;W5PEK8;W5PEY3;W5PFF7;W5PPI1;W5PSZ8;W5PTR2;W5PXE6;W5QBV5;W5QCW5
biological_process	multicellular organismal process	41	A0A075W0S2;A0A097P8P6;A3QPC1;B0LXL2;B7TJ13;B7VBV2;C5IWT0;C8BKC8;D3G9G3;F2YQ13;W5NU43;W5NZA0;W5NZA9;W5P0N8;W5P323;W5P3S7;W5P4E7;W5P857;W5P8Z1;W5P9A0;W5PBH2;W5PEY3;W5PFB9;W5PFE3;W5PKQ2;W5PMN0;W5PNZ5;W5PPI1;W5PSZ8;W5PTR2;W5PZM9;W5PZN4;W5Q2E3;W5Q595;W5Q5L6;W5Q665;W5Q749;W5QCW5;W5QG24;W5QGS6;W5QGT1
biological_process	negative regulation of biological process	32	A0A075W0S2;A0A097P8P6;A3QPC1;B0LXL2;B7TJ13;C5IWT0;C8BKC8;D3G9G3;F2YQ13;G1DFN8;G3CH53;K4P494;W5P0C6;W5P0N8;W5P363;W5PAL7;W5PFR8;W5PNZ5;W5PSZ8;W5PTR2;W5PUX7;W5PZI0;W5PZM9;W5Q2E3;W5Q595;W5Q5L6;W5Q5U5;W5Q749;W5QC44;W5QG24;W5QGT1;W5QI41
biological_process	pigmentation	1	A9LM14
biological_process	positive regulation of biological process	31	A0A097P8P6;A3QPC1;B7VBV2;C5IWT0;C8BKC8;D3G9G3;F2YQ13;Q70IB1;W5NVQ4;W5P0N8;W5P323;W5P3S7;W5P759;W5P945;W5PEE9;W5PFV5;W5PS50;W5PSZ8;W5PTR2;W5PVE3;W5PXE6;W5PZI0;W5Q595;W5Q5L6;W5Q7D8;W5Q8V7;W5Q9D0;W5QCW5;W5QD49;W5QG24;W5QGT1
biological_process	regulation of biological process	67	A0A075W0S2;A0A097P8P6;A3QPC1;A9LM14;B0LXL2;B7TJ13;B7VBV2;C5IJ86;C5IWS8;C5IWT0;C8BKC8;D3G9G3;F2YQ13;G1DFN8;G3CH53;K4P494;Q0PD85;Q70IB1;W5NSB1;W5NVQ4;W5P0C6;W5P0N8;W5P323;W5P363;W5P368;W5P3C9;W5P3S7;W5P6X4;W5P759;W5P8Z1;W5P945;W5PAL7;W5PEE9;W5PFF7;W5PFR8;W5PFV5;W5PKQ2;W5PMF2;W5PMG3;W5PNZ5;W5PS50;W5PSZ8;W5PTR2;W5PUX7;W5PVE3;W5PVY5;W5PXE6;W5PZI0;W5PZM9;W5Q2E3;W5Q595;W5Q5L6;W5Q5U5;W5Q734;W5Q749;W5Q7D8…
biological_process	reproduction	15	B0LXL2;B7VBV2;Q70IB1;W5NVM0;W5NZA0;W5PEB3;W5PEK8;W5PEY3;W5PFB9;W5PFF7;W5PPI1;W5PTR2;W5PXE6;W5QBV5;W5QCW5
biological_process	reproductive process	15	B0LXL2;B7VBV2;Q70IB1;W5NVM0;W5NZA0;W5PEB3;W5PEK8;W5PEY3;W5PFB9;W5PFF7;W5PPI1;W5PTR2;W5PXE6;W5QBV5;W5QCW5
biological_process	response to stimulus	50	A0A059U2L0;A0A059U2V6;A0A075W0S2;A0A097P8P6;A3QPC1;A9LM14;B0LXL2;B7TJ13;C5IJ86;C5IWS8;C5IWT0;D3G9G3;F2YQ13;G1DFN8;G3CH53;Q0PD85;W5NSB1;W5NSH8;W5NVQ4;W5NW17;W5P0N8;W5P1P8;W5P3S7;W5P8Z1;W5PAI8;W5PAL7;W5PB83;W5PDE6;W5PEE9;W5PFB9;W5PFE3;W5PFR8;W5PFV5;W5PMF2;W5PS50;W5PSZ8;W5PUX7;W5PZI0;W5Q5L6;W5Q665;W5Q734;W5Q749;W5Q7D8;W5Q8V7;W5QAA8;W5QBX4;W5QGS6;W5QGT1;W5QGW1;W5QI41
biological_process	signaling	28	A0A097P8P6;A3QPC1;A9LM14;B0LXL2;C5IJ86;C5IWS8;C5IWT0;D3G9G3;F2YQ13;G3CH53;Q0PD85;W5NSB1;W5P0N8;W5P3S7;W5P8Z1;W5PEE9;W5PFR8;W5PMF2;W5PS50;W5PSZ8;W5PZI0;W5Q5L6;W5Q734;W5Q7D8;W5Q8V7;W5QG24;W5QGT1;W5QI41
cellular_component	cell	147	A0A023NDE1;A0A059U2V6;A0A097P8P6;A0A0P0KLF3;A3QPC1;A9LM14;B0LXL2;B7TJ13;B7VBV2;B9VH00;C5IJ86;C5IWS8;C5IWT0;C8BKC8;D3G9G3;F2YQ13;G1DFN8;G3CH53;O78751;Q0PD85;Q2TCH3;R9Y0L2;W5NR06;W5NSB1;W5NSH8;W5NSW7;W5NT78;W5NU43;W5NUN8;W5NUR6;W5NVQ4;W5NW17;W5NWE0;W5NWM7;W5NY53;W5NYA5;W5NZA0;W5NZA9;W5NZH7;W5P0C6;W5P0N8;W5P169;W5P1N9;W5P1U9;W5P220;W5P2A9;W5P323;W5P368;W5P3C9;W5P3J6;W5P3S7;W5P4E7;W5P4N9;W5P514;W5P69…
cellular_component	cell junction	4	A9LM14;C8BKC8;F2YQ13;Q0PD85
cellular_component	cell part	146	A0A023NDE1;A0A059U2V6;A0A097P8P6;A0A0P0KLF3;A3QPC1;A9LM14;B0LXL2;B7TJ13;B7VBV2;B9VH00;C5IJ86;C5IWS8;C5IWT0;C8BKC8;D3G9G3;F2YQ13;G1DFN8;G3CH53;O78751;Q0PD85;Q2TCH3;R9Y0L2;W5NR06;W5NSB1;W5NSH8;W5NSW7;W5NT78;W5NU43;W5NUN8;W5NUR6;W5NVQ4;W5NW17;W5NWE0;W5NWM7;W5NY53;W5NYA5;W5NZA0;W5NZA9;W5NZH7;W5P0C6;W5P0N8;W5P169;W5P1N9;W5P1U9;W5P220;W5P2A9;W5P323;W5P368;W5P3C9;W5P3J6;W5P3S7;W5P4E7;W5P4N9;W5P514;W5P69…
cellular_component	extracellular region	70	A0A059U2L0;A0A059U2V6;A0A075W0S2;A3QPC1;A9LM14;B7TJ13;B7VBV2;B9VH00;C5IJ86;C5IWT0;D3G9G3;F2YQ13;G1DGI1;G3CH53;K4P494;Q0PD85;Q70IB1;W5NR06;W5NSH8;W5NUN8;W5NVQ4;W5NZA9;W5P0C6;W5P1P8;W5P323;W5P363;W5P3S7;W5P6X4;W5P759;W5P857;W5P8Z1;W5P945;W5P9M2;W5PAL7;W5PB83;W5PEE9;W5PEK8;W5PFB9;W5PFF7;W5PFR8;W5PFV5;W5PG09;W5PJR2;W5PKQ2;W5PLV2;W5PSZ8;W5PTS4;W5PX87;W5PXE6;W5PZI0;W5Q414;W5Q437;W5Q4D9;W5Q5L6;W5Q665;W5…
cellular_component	extracellular region part	59	A0A075W0S2;A3QPC1;A9LM14;B7TJ13;B7VBV2;B9VH00;C5IJ86;C5IWT0;D3G9G3;F2YQ13;G1DGI1;G3CH53;K4P494;Q0PD85;W5NR06;W5NSH8;W5NUN8;W5NVQ4;W5NZA9;W5P0C6;W5P323;W5P363;W5P3S7;W5P6X4;W5P759;W5P857;W5P8Z1;W5P945;W5P9M2;W5PAL7;W5PB83;W5PEE9;W5PFB9;W5PFR8;W5PFV5;W5PG09;W5PJR2;W5PKQ2;W5PLV2;W5PSZ8;W5PTS4;W5PX87;W5PZI0;W5Q414;W5Q437;W5Q4D9;W5Q5L6;W5Q665;W5Q687;W5Q6A4;W5Q6V2;W5Q749;W5Q9C4;W5Q9D0;W5QC83;W5QCZ0;W5Q…
cellular_component	macromolecular complex	31	A0A097P8P6;F2YQ13;O78751;W5NR06;W5NSB1;W5NT78;W5NVQ4;W5NZH7;W5P0N8;W5P169;W5P220;W5P3C9;W5P3S7;W5P4E7;W5P6X4;W5P945;W5PB83;W5PDE6;W5PQD5;W5PRJ2;W5PUX7;W5PW76;W5PZI0;W5PZK3;W5Q8V7;W5QAA8;W5QC44;W5QCY6;W5QD49;W5QGT1;W5QHH7
cellular_component	membrane	76	A0A023NDE1;A0A097P8P6;A0A0P0KLF3;A9LM14;B0LXL2;B7TJ13;C5IJ86;C5IWT0;C6KJ77;C8BKC8;F2YQ13;G3CH53;O78751;Q0PD85;R9Y0L2;W5NU43;W5NUN8;W5NUR6;W5NVM0;W5NVQ4;W5NW17;W5NZA0;W5NZA9;W5P0C6;W5P0N8;W5P323;W5P3J6;W5P3S7;W5P4E7;W5P4N9;W5P693;W5P6X4;W5P759;W5P878;W5P945;W5P9S9;W5PB83;W5PDE6;W5PDT8;W5PEE9;W5PEY3;W5PF98;W5PFB9;W5PFE3;W5PFF7;W5PH44;W5PIT5;W5PKQ2;W5PL49;W5PMF2;W5PMN0;W5PNN6;W5PRJ2;W5PS50;W5PUD8;W5…
cellular_component	membrane part	54	A0A023NDE1;A0A0P0KLF3;A9LM14;B0LXL2;B7TJ13;C5IWT0;C6KJ77;O78751;Q0PD85;R9Y0L2;W5NUN8;W5NUR6;W5NVM0;W5NZA0;W5NZA9;W5P323;W5P3S7;W5P4E7;W5P4N9;W5P693;W5P759;W5P945;W5P9S9;W5PDE6;W5PEE9;W5PEY3;W5PF98;W5PFB9;W5PFE3;W5PFF7;W5PH44;W5PIT5;W5PKQ2;W5PL49;W5PMN0;W5PNN6;W5PRJ2;W5PS50;W5PUD8;W5PVE3;W5PVQ4;W5PW76;W5PX28;W5Q2E3;W5Q5L6;W5Q7D8;W5Q933;W5QBX4;W5QC63;W5QDF8;W5QG24;W5QHH7;W5QHZ2;W5QI41
cellular_component	membrane-enclosed lumen	28	G1DFN8;W5NR06;W5NSB1;W5NSW7;W5NU43;W5NVQ4;W5P0N8;W5P220;W5P323;W5P3J6;W5P4E7;W5P7E0;W5P878;W5PAL7;W5PB83;W5PL79;W5PLV2;W5PSX3;W5PUF8;W5PUX7;W5PX87;W5Q596;W5Q734;W5Q7D8;W5QAA8;W5QC44;W5QG64;W5QGW1
cellular_component	nucleoid	2	W5PB83;W5PX87
cellular_component	organelle	137	A0A023NDE1;A0A097P8P6;A0A0P0KLF3;A3QPC1;A9LM14;B7TJ13;B9VH00;C5IJ86;C5IWT0;C8BKC8;D3G9G3;F2YQ13;G1DFN8;G3CH53;O78751;Q0PD85;R9Y0L2;W5NR06;W5NSB1;W5NSH8;W5NSW7;W5NT78;W5NU43;W5NUN8;W5NUR6;W5NVQ4;W5NW17;W5NWE0;W5NYA5;W5NZA0;W5NZA9;W5P0C6;W5P0N8;W5P169;W5P1N9;W5P1U9;W5P220;W5P2A9;W5P323;W5P363;W5P368;W5P3C9;W5P3J6;W5P3S7;W5P4E7;W5P4N9;W5P514;W5P693;W5P6X4;W5P759;W5P7E0;W5P857;W5P878;W5P945;W5P9A0;W5…
cellular_component	organelle part	78	A0A023NDE1;A0A097P8P6;A0A0P0KLF3;A9LM14;C5IJ86;F2YQ13;G1DFN8;G3CH53;O78751;Q0PD85;W5NR06;W5NSB1;W5NSW7;W5NT78;W5NU43;W5NUR6;W5NVQ4;W5NZA9;W5P0N8;W5P169;W5P220;W5P323;W5P3C9;W5P3J6;W5P3S7;W5P4E7;W5P4N9;W5P693;W5P759;W5P7E0;W5P878;W5PAL7;W5PB83;W5PDE6;W5PDT8;W5PEE9;W5PFE3;W5PFF7;W5PG09;W5PIT5;W5PL79;W5PLV2;W5PNN6;W5PNZ5;W5PQD5;W5PS50;W5PSX3;W5PUD8;W5PUF8;W5PUX7;W5PVE3;W5PVQ4;W5PW76;W5PX28;W5PX87;W5…
cellular_component	supramolecular complex	9	W5P3C9;W5PNZ5;W5Q5U5;W5Q665;W5Q687;W5Q6A4;W5Q6L8;W5Q6V2;W5QGT1
cellular_component	synapse	5	A9LM14;C5IJ86;C5IWT0;W5PEE9;W5QG24
cellular_component	synapse part	5	A9LM14;C5IJ86;C5IWT0;W5PEE9;W5QG24
molecular_function	antioxidant activity	2	W5PAL7;W5PKQ2
molecular_function	binding	107	A0A075W0S2;A0A097P8P6;A0A0P0KLF3;A3QPC1;A9LM14;B2LU26;B7TJ13;B7VBV2;B9VH00;C5IJ86;C5IWS8;C5IWT0;C6KJ77;C8BKC8;D3G9G3;F2YQ13;G1DFN8;G3CH53;K4P494;Q2TCH3;Q70IB1;R9Y0L2;W5NR06;W5NSH8;W5NU43;W5NVQ4;W5NW17;W5NY53;W5NZA0;W5P0C6;W5P0N8;W5P169;W5P1N9;W5P220;W5P2A9;W5P323;W5P363;W5P368;W5P3C9;W5P3S7;W5P6X4;W5P759;W5P7E0;W5P8Z1;W5P945;W5P9A0;W5PAI8;W5PAL7;W5PB83;W5PEE9;W5PEK8;W5PEY3;W5PFB9;W5PFE3;W5PFR8;W5…
molecular_function	catalytic activity	107	A0A023NDE1;A0A097P8P6;A0A0P0KLF3;A3QPC1;A9LM14;B2LU26;B7TJ13;C5IJ86;C6KJ77;D0F094;D3G9G3;G1DFN8;G1DGI1;G3CH53;O78751;Q2TCH3;R9Y0L2;W5NSB1;W5NTW9;W5NUN8;W5NVM0;W5NWE0;W5NWM7;W5NY53;W5NZA0;W5NZA9;W5P0C6;W5P0N8;W5P1N9;W5P1U9;W5P220;W5P2A9;W5P323;W5P363;W5P368;W5P3C6;W5P3C9;W5P3S7;W5P4N9;W5P693;W5P759;W5P7E0;W5P857;W5P878;W5P945;W5P9A0;W5P9M2;W5PAI8;W5PAL7;W5PB83;W5PBH2;W5PDT8;W5PEY3;W5PFB9;W5PFE3;W5…
molecular_function	molecular function regulator	12	C5IJ86;K4P494;W5NZH7;W5P0N8;W5P323;W5P8Z1;W5P945;W5PAL7;W5PEK8;W5Q8V7;W5QAA8;W5QD49
molecular_function	molecular transducer activity	1	W5Q5L6
molecular_function	signal transducer activity	1	W5Q5L6
molecular_function	structural molecule activity	6	W5Q5U5;W5Q665;W5Q687;W5Q6A4;W5Q6L8;W5Q6V2
molecular_function	transcription regulator activity	3	G1DFN8;W5P0C6;W5P1N9
molecular_function	transporter activity	16	A0A0P0KLF3;B9VH00;C5IJ86;C6KJ77;O78751;Q0PD85;W5NSH8;W5NUR6;W5P3S7;W5P945;W5PEY3;W5PMN0;W5PS50;W5PW76;W5QBX4;W5QDF8
