# Supplementary material for: Proteomic characterization and comparison of ram (Ovis aries) and buck (Capra hircus) spermatozoa proteome using a data independent acquisition mass spectometry (DIA-MS) approach
Source: PLoS One. 2020 Feb 13;15(2):e0228656. doi: 10.1371/journal.pone.0228656 (PMC7018057; doi:10.1371/journal.pone.0228656)
Supplement: S8 Table — (XLSX) [file pone.0228656.s008.xlsx]

## Sheet: Sheet1
S8 Table. KEGG pathway analysis of the differentially expressed proteins in ram vs. buck spermatozoa.
#Pathway	Numbers of differentially expressed proteins enriched into the pathway (209)	Numbers of all proteins in the pathway (1936)	P-value	Pathway ID	Proteins
Bile secretion	3	4	0.00457108	ko04976	C6KJ77;W5P945;W5PEY3
Microbial metabolism in diverse environments	20	105	0.00673837	ko01120	B2LU26;B7TJ13;Q2TCH3;W5NUG0;W5NUN8;W5NWM7;W5NXL6;W5P1N9;W5P2A9;W5P323;W5P5R4;W5P9A0;W5PB83;W5PFR8;W5PG09;W5PLV2;W5PSZ8;W5PVY5;W5Q7D8;W5QCZ0
Alanine, aspartate and glutamate metabolism	5	13	0.0087052	ko00250	W5NUG0;W5P9A0;W5PIE9;W5PL79;W5Q9C4
Glycine, serine and threonine metabolism	6	18	0.00896709	ko00260	B2LU26;W5NZA9;W5P1N9;W5P5R4;W5PB83;W5PVY5
Other glycan degradation	6	18	0.00896709	ko00511	W5NS83;W5NU21;W5NWN2;W5PM86;W5PMZ6;W5Q1M0
Bladder cancer	3	5	0.0105192	ko05219	A4GZY3;B7VBV2;W5PPI1
Protein digestion and absorption	4	10	0.0164055	ko04974	W5P945;W5PEY3;W5PXE6;W5Q1P5
Methane metabolism	5	17	0.0292261	ko00680	B2LU26;W5PB83;W5PFR8;W5PSZ8;W5PVY5
Hepatitis B	5	17	0.0292261	ko05161	A4GZY3;B7VBV2;W5P3S7;W5PPI1;W5Q7D8
Carbon fixation in photosynthetic organisms	5	17	0.0292261	ko00710	B7TJ13;W5NUG0;W5P2A9;W5PFR8;W5PG09
Endocrine resistance	3	7	0.0312414	ko01522	A4GZY3;B7VBV2;W5PPI1
Regulation of lipolysis in adipocytes	3	7	0.0312414	ko04923	A9UFM4;B3EYB8;R9Y0L2
Insect hormone biosynthesis	2	3	0.0323292	ko00981	W5PLV2;W5QAX4
Aldosterone-regulated sodium reabsorption	2	3	0.0323292	ko04960	W5P945;W5PEY3
Valine, leucine and isoleucine degradation	8	36	0.0338178	ko00280	G3CH53;W5P220;W5PHR0;W5PLV2;W5PW04;W5Q437;W5QFX2;W5QG64
Mineral absorption	3	8	0.0460799	ko04978	W5P945;W5PEY3;W5Q4X4
Glycolysis / Gluconeogenesis	8	39	0.0519114	ko00010	B7TJ13;W5NUN8;W5NXL6;W5P323;W5PFR8;W5PG09;W5PLV2;W5PVY5
Thyroid hormone synthesis	4	14	0.0554116	ko04918	W5P945;W5PEY3;W5PL89;W5QFD8
IL-17 signaling pathway	4	14	0.0554116	ko04657	A0A097P8P6;A4GZY3;B7VBV2;W5PPI1
Pancreatic secretion	4	14	0.0554116	ko04972	W5P945;W5PEY3;W5PXE6;W5Q1P5
AMPK signaling pathway	7	34	0.0659538	ko04152	A9LM14;A9UFM4;B3EYB8;R9Y0L2;W5NZH7;W5P645;W5PFR8
Transcriptional misregulation in cancer	5	22	0.0799136	ko05202	A4GZY3;B7VBV2;W5P169;W5P7Y4;W5PPI1
Arginine and proline metabolism	5	22	0.0799136	ko00330	W5NUG0;W5NZA9;W5NZQ2;W5PL79;W5PLV2
Insulin secretion	2	5	0.0931326	ko04911	W5P945;W5PEY3
Pyruvate metabolism	7	37	0.0959286	ko00620	W5NXL6;W5P1N9;W5P2A9;W5P368;W5PLV2;W5PWA3;W5Q4L4
Complement and coagulation cascades	3	11	0.106692	ko04610	W5P7Y4;W5PZI0;W5Q7P4
Styrene degradation	1	1	0.107954	ko00643	W5NWM7
Aflatoxin biosynthesis	1	1	0.107954	ko00254	W5Q4L4
Circadian rhythm - fly	1	1	0.107954	ko04711	A0A097P8P6
Biotin metabolism	1	1	0.107954	ko00780	W5P1U9
Cyanoamino acid metabolism	1	1	0.107954	ko00460	W5PB83
Glycerolipid metabolism	4	18	0.12078	ko00561	W5NUN8;W5PLV2;W5PMF2;W5PSZ8
Biosynthesis of secondary metabolites	20	142	0.122464	ko01110	B7TJ13;G3CH53;Q2TCH3;W5NUG0;W5NUN8;W5NXL6;W5NY53;W5NZA9;W5P1N9;W5P323;W5P5R4;W5PB83;W5PFE3;W5PFR8;W5PG09;W5PIT5;W5PLV2;W5PMF2;W5PVY5;W5Q4L4
Neuroactive ligand-receptor interaction	2	6	0.130011	ko04080	W5PXE6;W5Q1P5
Vitamin digestion and absorption	2	6	0.130011	ko04977	W5PEB3;W5PEK8
Antifolate resistance	2	6	0.130011	ko01523	C6KJ77;W5PB83
Renin-angiotensin system	2	6	0.130011	ko04614	Q4W1E4;W5PTV7
Cell cycle - yeast	3	12	0.131414	ko04111	W5NUR6;W5NZH7;W5Q2S9
Fatty acid elongation	3	12	0.131414	ko00062	G3CH53;W5NWE0;W5QG24
Carbon metabolism	12	79	0.136766	ko01200	B2LU26;B7TJ13;W5NUG0;W5P2A9;W5P323;W5P368;W5PB83;W5PFR8;W5PG09;W5PSZ8;W5PVY5;W5Q437
Insulin signaling pathway	6	33	0.137439	ko04910	A0A097P8P6;A9UFM4;B3EYB8;R9Y0L2;W5PFR8;W5Q4L4
cAMP signaling pathway	5	26	0.140933	ko04024	A9UFM4;B3EYB8;R9Y0L2;W5P945;W5PEY3
Hepatitis C	3	13	0.157903	ko05160	A0A097P8P6;W5NZH7;W5P0N8
Chagas disease (American trypanosomiasis)	3	13	0.157903	ko05142	Q4W1E4;W5NZH7;W5PTV7
Endocrine and other factor-regulated calcium reabsorption	3	13	0.157903	ko04961	W5P945;W5PEY3;W5Q4X4
Biosynthesis of amino acids	7	42	0.159849	ko01230	B2LU26;B7TJ13;W5NUG0;W5P5R4;W5PB83;W5PG09;W5PVY5
Systemic lupus erythematosus	4	20	0.161885	ko05322	W5NR06;W5P169;W5PJJ9;W5QC44
Biosynthesis of antibiotics	16	115	0.168395	ko01130	B2LU26;B7TJ13;G3CH53;Q2TCH3;W5NUG0;W5NUN8;W5NXL6;W5NY53;W5P323;W5P5R4;W5PB83;W5PFR8;W5PG09;W5PLV2;W5PVY5;W5QAX4
Axon guidance	2	7	0.169519	ko04360	A0A097P8P6;W5NSB1
Colorectal cancer	2	7	0.169519	ko05210	A0A097P8P6;W5Q7D8
Proximal tubule bicarbonate reclamation	2	7	0.169519	ko04964	W5P945;W5PEY3
Salivary secretion	4	21	0.184112	ko04970	K4P494;W5P945;W5PEB3;W5PEY3
Estrogen signaling pathway	4	21	0.184112	ko04915	A4GZY3;B7VBV2;W5PNZ5;W5PPI1
Aldosterone synthesis and secretion	3	14	0.185856	ko04925	A9UFM4;B3EYB8;R9Y0L2
TNF signaling pathway	3	14	0.185856	ko04668	A4GZY3;B7VBV2;W5PPI1
Tyrosine metabolism	3	14	0.185856	ko00350	W5NUG0;W5NWM7;W5NZA9
Alcoholism	5	29	0.196683	ko05034	W5NR06;W5NZA9;W5P169;W5PJJ9;W5QC44
Degradation of aromatic compounds	1	2	0.204305	ko01220	W5NUN8
Limonene and pinene degradation	1	2	0.204305	ko00903	W5PLV2
Ubiquinone and other terpenoid-quinone biosynthesis	1	2	0.204305	ko00130	W5PFE3
Isoquinoline alkaloid biosynthesis	2	8	0.210666	ko00950	W5NUG0;W5NZA9
Sulfur metabolism	2	8	0.210666	ko00920	W5Q7D8;W5QCZ0
Carbohydrate digestion and absorption	2	8	0.210666	ko04973	W5P945;W5PEY3
Hedgehog signaling pathway - fly	2	8	0.210666	ko04341	A0A097P8P6;W5QGT1
Cell cycle	2	8	0.210666	ko04110	A0A097P8P6;W5NUR6
Fructose and mannose metabolism	3	15	0.214971	ko00051	W5NY53;W5PFR8;W5PSZ8
Fatty acid metabolism	5	30	0.21677	ko01212	G3CH53;W5NWE0;W5P1U9;W5P878;W5QG24
Glutathione metabolism	4	23	0.231207	ko00480	W5NZQ2;W5PL89;W5PVT7;W5QFD8
Pathways in cancer	5	31	0.237467	ko05200	A0A097P8P6;A4GZY3;B7VBV2;W5PPI1;W5Q7D8
MicroRNAs in cancer	3	16	0.244964	ko05206	A4GZY3;B7VBV2;W5PPI1
Thyroid hormone signaling pathway	3	16	0.244964	ko04919	A0A097P8P6;W5P945;W5PEY3
Two-component system	2	9	0.252641	ko02020	W5P368;W5Q7D8
Peroxisome	4	24	0.255788	ko04146	W5NQ36;W5PAL7;W5PGA4;W5QD93
Metabolic pathways	47	399	0.26475	ko01100	A0A0P0KLF3;B2LU26;B7TJ13;G3CH53;Q2TCH3;W5NUG0;W5NUN8;W5NWE0;W5NWM7;W5NXL6;W5NY53;W5NZA9;W5NZQ2;W5P1N9;W5P1U9;W5P220;W5P2A9;W5P323;W5P3S7;W5P3Z1;W5P4E7;W5P5R4;W5P857;W5P9A0;W5PAI8;W5PB83;W5PFR8;W5PG09;W5PHR0;W5PIT5;W5PL49;W5PL79;W5PLV2;W5PMF2;W5PSZ8;W5PVY5;W5PW04;W5PX28;W5Q1M0;W5Q2R8;W5Q437;W5Q4L4;W5Q7D8;W5QCZ0;W5QD93;W5QG24;W5QG64
Influenza A	5	33	0.280335	ko05164	A0A097P8P6;W5PXE6;W5Q0E8;W5Q1P5;W5Q7D8
ErbB signaling pathway	1	3	0.290292	ko04012	A0A097P8P6
Retinol metabolism	1	3	0.290292	ko00830	W5QD93
Base excision repair	1	3	0.290292	ko03410	G1DFN8
Tropane, piperidine and pyridine alkaloid biosynthesis	1	3	0.290292	ko00960	W5NUG0
VEGF signaling pathway	1	3	0.290292	ko04370	I3WAE6
DNA replication	1	3	0.290292	ko03030	W5NUR6
RNA polymerase	1	3	0.290292	ko03020	W5P3Z1
One carbon pool by folate	1	3	0.290292	ko00670	W5PB83
Fatty acid biosynthesis	2	10	0.294791	ko00061	W5P1U9;W5Q4L4
Histidine metabolism	2	10	0.294791	ko00340	W5NZA9;W5PLV2
Hedgehog signaling pathway	2	10	0.294791	ko04340	A0A097P8P6;W5QGT1
Phenylalanine metabolism	2	10	0.294791	ko00360	W5NUG0;W5NZA9
Hypertrophic cardiomyopathy (HCM)	2	10	0.294791	ko05410	Q4W1E4;W5PTV7
Fatty acid degradation	4	26	0.30631	ko00071	G3CH53;W5NQ36;W5P878;W5PLV2
Cardiac muscle contraction	4	27	0.331984	ko04260	A0A0P0KLF3;W5P4E7;W5P945;W5PEY3
Cytosolic DNA-sensing pathway	1	4	0.367028	ko04623	W5P3Z1
Caprolactam degradation	1	4	0.367028	ko00930	W5NUN8
p53 signaling pathway	1	4	0.367028	ko04115	W5Q7D8
Sulfur relay system	1	4	0.367028	ko04122	W5QCZ0
Chloroalkane and chloroalkene degradation	1	4	0.367028	ko00625	W5PLV2
Phenylalanine, tyrosine and tryptophan biosynthesis	1	4	0.367028	ko00400	W5NUG0
Ascorbate and aldarate metabolism	1	4	0.367028	ko00053	W5PLV2
Notch signaling pathway	1	4	0.367028	ko04330	W5QHZ2
Leukocyte transendothelial migration	3	20	0.368615	ko04670	A4GZY3;B7VBV2;W5PPI1
Apelin signaling pathway	3	20	0.368615	ko04371	A9UFM4;B3EYB8;R9Y0L2
Platinum drug resistance	2	12	0.377626	ko01524	W5PVT7;W5Q7D8
Sphingolipid metabolism	2	12	0.377626	ko00600	W5PL49;W5Q1M0
Gastric acid secretion	2	12	0.377626	ko04971	W5P945;W5PEY3
Renin secretion	2	12	0.377626	ko04924	Q4W1E4;W5PTV7
beta-Alanine metabolism	2	13	0.417576	ko00410	W5PLV2;W5Q437
Drug metabolism - cytochrome P450	2	13	0.417576	ko00982	W5NZA9;W5PVT7
HTLV-I infection	3	22	0.429697	ko05166	A0A097P8P6;W5NUR6;W5P3A2
Propanoate metabolism	3	22	0.429697	ko00640	W5NXL6;W5Q437;W5Q4L4
Pentose and glucuronate interconversions	1	5	0.435501	ko00040	W5NUN8
Prolactin signaling pathway	1	5	0.435501	ko04917	A0A097P8P6
Terpenoid backbone biosynthesis	1	5	0.435501	ko00900	W5QAX4
Fat digestion and absorption	1	5	0.435501	ko04975	W5NUG0
Central carbon metabolism in cancer	2	14	0.456196	ko05230	W5NSB1;W5PVY5
Butanoate metabolism	2	14	0.456196	ko00650	W5P9A0;W5QFX2
Cysteine and methionine metabolism	3	23	0.459471	ko00270	W5NUG0;W5NXL6;W5QCZ0
Ubiquitin mediated proteolysis	4	33	0.484524	ko04120	W5NUR6;W5P0C6;W5PBH2;W5QGT1
Chemical carcinogenesis	2	15	0.493308	ko05204	W5PVT7;W5Q2R8
Autophagy - animal	2	15	0.493308	ko04140	W5Q4Q8;W5Q8V7
Vasopressin-regulated water reabsorption	2	15	0.493308	ko04962	A9LM14;W5P8K0
Arginine biosynthesis	1	6	0.496599	ko00220	W5NUG0
Starch and sucrose metabolism	1	6	0.496599	ko00500	W5P323
Jak-STAT signaling pathway	1	6	0.496599	ko04630	C8BKC8
Small cell lung cancer	1	6	0.496599	ko05222	W5Q7D8
Progesterone-mediated oocyte maturation	1	6	0.496599	ko04914	W5NUR6
Cell adhesion molecules (CAMs)	1	6	0.496599	ko04514	W5NTW0
Basal cell carcinoma	1	6	0.496599	ko05217	A0A097P8P6
Adrenergic signaling in cardiomyocytes	3	25	0.516891	ko04261	W5NZH7;W5P945;W5PEY3
Metabolism of xenobiotics by cytochrome P450	2	16	0.528785	ko00980	W5PVT7;W5Q2R8
Pentose phosphate pathway	2	16	0.528785	ko00030	W5P323;W5PFR8
Antigen processing and presentation	2	16	0.528785	ko04612	W5P0N8;W5QD49
Glycosphingolipid biosynthesis - ganglio series	1	7	0.551113	ko00604	W5Q1M0
Cocaine addiction	1	7	0.551113	ko05030	W5NZA9
RIG-I-like receptor signaling pathway	1	7	0.551113	ko04622	W5PSZ8
EGFR tyrosine kinase inhibitor resistance	1	7	0.551113	ko01521	A0A097P8P6
Endometrial cancer	1	7	0.551113	ko05213	A0A097P8P6
ABC transporters	1	7	0.551113	ko02010	C6KJ77
MAPK signaling pathway - yeast	1	7	0.551113	ko04011	W5Q2S9
Apoptosis - multiple species	1	7	0.551113	ko04215	W5Q7D8
T cell receptor signaling pathway	1	7	0.551113	ko04660	A0A097P8P6
Synthesis and degradation of ketone bodies	1	7	0.551113	ko00072	W5QFX2
Nicotinate and nicotinamide metabolism	1	7	0.551113	ko00760	W5PAI8
Retrograde endocannabinoid signaling	1	7	0.551113	ko04723	W5QC83
Breast cancer	1	7	0.551113	ko05224	A0A097P8P6
Tryptophan metabolism	2	17	0.562548	ko00380	W5NZA9;W5PLV2
Glucagon signaling pathway	3	27	0.570905	ko04922	W5NXL6;W5PVY5;W5Q4L4
Proteoglycans in cancer	3	27	0.570905	ko05205	A4GZY3;B7VBV2;W5PPI1
Porphyrin and chlorophyll metabolism	1	8	0.599748	ko00860	W5PIT5
Glycosaminoglycan degradation	1	8	0.599748	ko00531	W5Q1M0
Signaling pathways regulating pluripotency of stem cells	1	8	0.599748	ko04550	A0A097P8P6
Serotonergic synapse	1	8	0.599748	ko04726	W5NZA9
Amyotrophic lateral sclerosis (ALS)	1	8	0.599748	ko05014	W5Q7D8
Lysosome	4	38	0.600274	ko04142	W5NSH8;W5P3S7;W5Q1M0;W5QG24
Viral carcinogenesis	4	39	0.621497	ko05203	F2YQ13;W5NR06;W5P3A2;W5PJJ9
Aminoacyl-tRNA biosynthesis	2	19	0.624781	ko00970	W5PES1;W5PSX3
Sphingolipid signaling pathway	2	19	0.624781	ko04071	W5NZH7;W5PL49
Apoptosis - fly	1	9	0.643136	ko04214	W5Q7D8
B cell receptor signaling pathway	1	9	0.643136	ko04662	A0A097P8P6
Viral myocarditis	1	9	0.643136	ko05416	W5Q7D8
2-Oxocarboxylic acid metabolism	1	9	0.643136	ko01210	W5NUG0
SNARE interactions in vesicular transport	1	9	0.643136	ko04130	W5Q4Q8
Dopaminergic synapse	3	30	0.644592	ko04728	A0A097P8P6;W5NZA9;W5NZH7
PPAR signaling pathway	2	20	0.653244	ko03320	B9VH00;W5P878
Glycerophospholipid metabolism	2	20	0.653244	ko00564	W5P857;W5PMF2
Glyoxylate and dicarboxylate metabolism	2	20	0.653244	ko00630	W5P1N9;W5PB83
mTOR signaling pathway	2	21	0.679967	ko04150	A0A097P8P6;W5Q8V7
Fluid shear stress and atherosclerosis	4	42	0.680804	ko05418	A4GZY3;B7VBV2;W5PPI1;W5PVT7
Protein export	1	10	0.681841	ko03060	W5PMN0
Prostate cancer	1	10	0.681841	ko05215	A0A097P8P6
Carbon fixation pathways in prokaryotes	1	10	0.681841	ko00720	Q2TCH3
Tuberculosis	3	32	0.688533	ko05152	W5P3S7;W5Q4X4;W5Q7D8
N-Glycan biosynthesis	1	11	0.716366	ko00510	W5PX28
Autophagy - yeast	1	11	0.716366	ko04138	W5Q8V7
Choline metabolism in cancer	1	11	0.716366	ko05231	W5PMF2
Amino sugar and nucleotide sugar metabolism	2	23	0.728378	ko00520	W5NY53;W5P323
Insulin resistance	2	23	0.728378	ko04931	A0A097P8P6;W5Q4L4
Melanogenesis	1	12	0.747161	ko04916	A0A097P8P6
Chemokine signaling pathway	1	12	0.747161	ko04062	A0A097P8P6
Ribosome biogenesis in eukaryotes	1	12	0.747161	ko03008	W5PVQ4
Toxoplasmosis	1	12	0.747161	ko05145	W5Q7D8
Mitophagy - yeast	1	12	0.747161	ko04139	W5PZP8
PI3K-Akt signaling pathway	3	36	0.763999	ko04151	A0A097P8P6;W5NZH7;W5Q8V7
Arachidonic acid metabolism	1	13	0.774626	ko00590	W5Q2R8
Meiosis - yeast	1	13	0.774626	ko04113	W5NUR6
Lysine degradation	1	14	0.799121	ko00310	W5PLV2
HIF-1 signaling pathway	1	14	0.799121	ko04066	W5NSB1
Adipocytokine signaling pathway	1	14	0.799121	ko04920	W5Q4L4
Hippo signaling pathway	2	27	0.806779	ko04390	A0A097P8P6;W5NZH7
Galactose metabolism	1	15	0.820964	ko00052	W5Q1M0
Legionellosis	1	15	0.820964	ko05134	W5Q7D8
cGMP-PKG signaling pathway	2	28	0.822955	ko04022	W5P945;W5PEY3
Amoebiasis	1	16	0.840443	ko05146	I3WAE6
Fc gamma R-mediated phagocytosis	1	16	0.840443	ko04666	F2YQ13
Rheumatoid arthritis	1	16	0.840443	ko05323	W5P3S7
Neurotrophin signaling pathway	1	17	0.857812	ko04722	A0A097P8P6
Vibrio cholerae infection	1	18	0.873297	ko05110	W5P3S7
Hippo signaling pathway - fly	1	18	0.873297	ko04391	W5NZH7
Amphetamine addiction	1	18	0.873297	ko05031	W5NZA9
Wnt signaling pathway	1	18	0.873297	ko04310	A0A097P8P6
Purine metabolism	2	32	0.876181	ko00230	W5P3Z1;W5QCY6
MAPK signaling pathway	1	19	0.887104	ko04010	I3WAE6
Measles	1	19	0.887104	ko05162	A0A097P8P6
Epithelial cell signaling in Helicobacter pylori infection	1	19	0.887104	ko05120	W5P3S7
Herpes simplex infection	1	20	0.899412	ko05168	W5Q7D8
RNA transport	3	48	0.905888	ko03013	W5P508;W5Q2S9;W5QC84
Focal adhesion	1	21	0.910385	ko04510	A0A097P8P6
Phospholipase D signaling pathway	1	21	0.910385	ko04072	W5PMF2
Pyrimidine metabolism	1	21	0.910385	ko00240	W5P3Z1
Endocytosis	3	50	0.920088	ko04144	A9LM14;C5IJ86;W5QIK1
Epstein-Barr virus infection	3	50	0.920088	ko05169	A0A097P8P6;I3WAE6;W5P3Z1
mRNA surveillance pathway	1	22	0.920165	ko03015	W5NZH7
Proteasome	2	37	0.922002	ko03050	W5P0N8;W5QD49
Phosphatidylinositol signaling system	1	23	0.928883	ko04070	W5PMF2
Regulation of actin cytoskeleton	1	25	0.943577	ko04810	F2YQ13
Oocyte meiosis	1	25	0.943577	ko04114	W5NUR6
Non-alcoholic fatty liver disease (NAFLD)	4	69	0.951373	ko04932	A0A097P8P6;A0A0P0KLF3;W5P4E7;W5Q7D8
Citrate cycle (TCA cycle)	1	27	0.955247	ko00020	Q2TCH3
Spliceosome	1	28	0.960146	ko03040	W5Q5S5
Apoptosis	1	28	0.960146	ko04210	W5Q7D8
Alzheimer's disease	5	85	0.962298	ko05010	A0A097P8P6;A0A0P0KLF3;W5P4E7;W5Q7D8;W5QHZ2
Tight junction	1	33	0.977702	ko04530	W5NZH7
Huntington's disease	6	112	0.987259	ko05016	A0A0P0KLF3;W5P4E7;W5P8K0;W5PUM8;W5Q5L3;W5Q7D8
Phagosome	1	45	0.994503	ko04145	W5P3S7
Protein processing in endoplasmic reticulum	1	55	0.998301	ko04141	W5PMN0
Parkinson's disease	3	92	0.998322	ko05012	A0A0P0KLF3;W5P4E7;W5Q7D8
Oxidative phosphorylation	3	92	0.998322	ko00190	A0A0P0KLF3;W5P3S7;W5P4E7
