# Supplementary material for: Proteomic characterization and comparison of ram (Ovis aries) and buck (Capra hircus) spermatozoa proteome using a data independent acquisition mass spectometry (DIA-MS) approach
Source: PLoS One. 2020 Feb 13;15(2):e0228656. doi: 10.1371/journal.pone.0228656 (PMC7018057; doi:10.1371/journal.pone.0228656)
Supplement: S9 Table — (XLSX) [file pone.0228656.s009.xlsx]

## Sheet: Sheet1
S9 Table. The central functional modules based on the protein-protein interaction networks.
Protein Accession	Protein Description	Gene Name	Label	log2FC	SE	p-value	Regulated Type
W5PD71	Pentaxin	CRP	sheep-VS-goat	6.42888	0.417899	0.0413244	Up
W5P9A0	Aldehyde dehydrogenase 5 family member A1	ALDH5A1	sheep-VS-goat	4.40147	0.275676	0.00389992	Up
W5P878	Carnitine palmitoyltransferase 2	CPT2	sheep-VS-goat	3.18149	0.202286	0.00401835	Up
W5NUN8	Aldo-keto reductase family 1 member A1	AKR1A1	sheep-VS-goat	3.11365	0.111711	0.00128474	Up
W5PQD5	DEAH-box helicase 32 (putative)	DHX32	sheep-VS-goat	2.92049	0.16181	0.00305567	Up
W5P2A9	Malic enzyme	ME3	sheep-VS-goat	2.91469	0.212842	0.00529023	Up
W5Q437	3-hydroxyisobutyryl-CoA hydrolase, mitochondrial	HIBCH	sheep-VS-goat	2.73177	0.350246	0.0160438	Up
G3CH53	Acetyl-Coenzyme A acyltransferase 2	ACAA2	sheep-VS-goat	2.62069	0.195386	0.00551258	Up
W5PSX3	Aspartyl-tRNA synthetase 2, mitochondrial	DARS2	sheep-VS-goat	2.46401	0.351408	0.0197392	Up
W5NQ36	Enoyl-CoA delta isomerase 2	ECI2	sheep-VS-goat	2.42613	0.250111	0.0104612	Up
Q4W1E4	Angiotensin-converting enzyme (Fragment)	ACE	sheep-VS-goat	2.24044	0.233061	0.0106486	Up
W5P6V7	DExD-box helicase 39A	DDX39A	sheep-VS-goat	2.06253	0.0203398	0.00627788	Up
W5NZA0	Dipeptidase	DPEP3	sheep-VS-goat	2.04696	0.123689	0.00363137	Up
Q2TCH3	ATP-citrate synthase	ACLY	sheep-VS-goat	1.99711	0.142579	0.00505824	Up
W5QCZ0	Sulfurtransferase	MPST	sheep-VS-goat	1.93415	0.385834	0.0375661	Up
W5P368	Malic enzyme	ME2	sheep-VS-goat	1.60398	0.172443	0.0113617	Up
W5Q734	Pyruvate dehydrogenase kinase 3	PDK3	sheep-VS-goat	1.52777	0.139463	0.00823026	Up
W5PGA4	Carnitine	CRAT	sheep-VS-goat	1.49107	0.249924	0.0269633	Up
W5PFR8	Fructose-1,6-bisphosphatase 1	FBP1	sheep-VS-goat	1.46833	0.132487	0.00804337	Up
W5NSB1	Pyruvate dehydrogenase kinase 1	PDK1	sheep-VS-goat	1.38924	0.278916	0.0380242	Up
W5P1U9	3-oxoacyl-[acyl-carrier-protein] synthase, mitochondrial	OXSM	sheep-VS-goat	1.38338	0.157259	0.0126774	Up
R9Y0L2	Hormone-sensitive lipase (Fragment)	HSL	sheep-VS-goat	1.33224	0.187972	0.0193321	Up
W5PFV5	Aminopeptidase	NPEPPS	sheep-VS-goat	1.28306	0.138903	0.0115179	Up
W5NWN2	Mannosidase alpha class 2C member 1	MAN2C1	sheep-VS-goat	1.23645	0.285589	0.0494271	Up
W5PMZ6	Alpha-mannosidase	MAN2B2	sheep-VS-goat	1.22485	0.140775	0.0129532	Up
W5PBH2	Ubiquitin like modifier activating enzyme 6	UBA6	sheep-VS-goat	1.21537	0.0823186	0.00455622	Up
W5QGT1	Cullin 3	CUL3	sheep-VS-goat	1.20015	0.0990241	0.00673907	Up
W5NW17	Syntaxin binding protein 2	STXBP2	sheep-VS-goat	1.19106	0.192557	0.0251547	Up
W5P6X4	Eukaryotic translation initiation factor 3 subunit K	EIF3K	sheep-VS-goat	1.13863	0.0107027	8.83412e-05	Up
W5PQT9	NADPH:adrenodoxin oxidoreductase, mitochondrial	FDXR	sheep-VS-goat	1.12087	0.0853177	0.00574401	Up
W5PG09	Phosphoglycerate kinase	PGK2	sheep-VS-goat	1.11442	0.111087	0.00979073	Up
W5PVY5	Phosphoglycerate mutase	PGAM2	sheep-VS-goat	1.09813	0.13612	0.01502	Up
A9LM14	RAB11B	RABB1B	sheep-VS-goat	1.06494	0.115471	0.0115536	Up
W5Q1M0	Beta-galactosidase	GLB1	sheep-VS-goat	1.04631	0.122603	0.0134539	Up
W5PES1	Isoleucyl-tRNA synthetase	IARS	sheep-VS-goat	1.02857	0.0160207	0.00991498	Up
W5PYM5	Chaperonin containing TCP1 subunit 8	CCT8	sheep-VS-goat	1.01808	0.131334	0.016237	Up
W5QC84	Eukaryotic translation initiation factor 3 subunit D	EIF3D	sheep-VS-goat	1.00933	0.0513654	0.00257983	Up
W5NUG0	Aspartate aminotransferase	GOT2	sheep-VS-goat	1.00649	0.189779	0.0337631	Up
W5NXL6	L-lactate dehydrogenase	LDHAL6B	sheep-VS-goat	1.0007	0.0724517	0.00520109	Up
W5PW04	Acyl-CoA dehydrogenase family member 8	ACAD8	sheep-VS-goat	-2.03356	0.0243558	0.000143416	Down
W5PLV2	Aldehyde dehydrogenase 2 family (mitochondrial)	ALDH2	sheep-VS-goat	-1.21755	0.198608	0.0255917	Down
W5QAA8	Trafficking protein particle complex 1	TRAPPC1	sheep-VS-goat	-1.35774	0.0872322	0.00410242	Down
B9VH00	Fatty acid binding protein 5	FABP5	sheep-VS-goat	-2.13772	0.0866903	0.00164048	Down
W5PB83	Serine hydroxymethyltransferase	SHMT2	sheep-VS-goat	-2.20557	0.510843	0.0496817	Down
